# Supplementary material for: New monoclinic form of {O-Ethyl N-(4-nitro­phen­yl)thio­carbamato-κS}(tri-4-tolyl­phosphane-κP)gold(I): crystal structure and Hirshfeld surface analysis
Source: Acta Crystallogr E Crystallogr Commun. 2017 Sep 15;73(Pt 10):1465–71. doi: 10.1107/S2056989017012865 (PMC5730296; doi:10.1107/S2056989017012865)
Supplement: Supplementary file 1 [file e-73-01465-sup1.cif]

##############################################################################
#                                                                            #
# This CIF contains the data in a paper accepted for publication in          #
# Acta Crystallographica Section E. It conforms to the requirements of       #
# Notes for Authors for Acta Crystallographica Section E, and has been       #
# peer reviewed under the auspices of the IUCr Commission on Journals.       #
#                                                                            #
# Full details of the Crystallographic Information File format               #
# are given in the paper "The Crystallographic Information File (CIF):       #
# a New Standard Archive File for Crystallography" by S. R. Hall, F. H.      #
# Allen and I. D. Brown [Acta Cryst. (1991), A47, 655-685].                  #
#                                                                            #
# The current version of the core CIF dictionary is obtainable from          #
# ftp://ftp.iucr.org/pub/cif_core.dic.                                       #
#                                                                            #
# Software is freely available for graphical display of the structure(s)     #
# in this CIF. For information consult the CIF software page                 #
# http://www.iucr.org/resources/cif/software.                                #
#                                                                            #
# This file may be used for bona fide research purposes within the           #
# scientific community so long as proper attribution is given to the journal # 
# article from which it was obtained.                                        #
#                                                                            #
##############################################################################
data_I
_audit_creation_method     'SHELXL-2014/7'
_chemical_name_systematic
;\
{<i>O</i>-Ethyl
<i>N</i>-(4-nitrophenyl)thiocarbamato-\k<i>S</i>}(tri-4-tolylphosphane-\
\k<i>P</i>)gold(I)
;
_chemical_name_common     ?
_chemical_formula_moiety     'C30 H30 Au N2 O3 P S'
_chemical_formula_sum     'C30 H30 Au N2 O3 P S'
_chemical_formula_iupac     '[Au (C9 H9 N2 O3 S) (C21 H21 P)]'
_chemical_formula_weight     726.55
_chemical_melting_point     ?
_shelx_space_group_comment
;
The symmetry employed for this shelxl refinement is uniquely defined
by the following loop, which should always be used as a source of
symmetry information in preference to the above space-group names.
They are only intended as comments.
;
_space_group_crystal_system     monoclinic
_space_group_name_H-M_alt     'P 21/c'
_space_group_name_Hall     '-P 2ybc'
loop_
    _space_group_symop_operation_xyz
    'x, y, z'
    '-x, y+1/2, -z+1/2'
    '-x, -y, -z'
    'x, -y-1/2, z-1/2'
_cell_length_a     9.8815(6)
_cell_length_b     14.0448(9)
_cell_length_c     21.2332(13)
_cell_angle_alpha     90
_cell_angle_beta     99.924(2)
_cell_angle_gamma     90
_cell_volume     2902.7(3)
_cell_formula_units_Z     4
_cell_measurement_reflns_used     7098
_cell_measurement_theta_min     2.429
_cell_measurement_theta_max     28.221
_cell_measurement_temperature     223(2)
_exptl_crystal_description     block
_exptl_crystal_colour     yellow
_exptl_crystal_size_max     0.270
_exptl_crystal_size_mid     0.120
_exptl_crystal_size_min     0.110
_exptl_crystal_density_diffrn     1.663
_exptl_crystal_density_meas     ?
_exptl_crystal_density_method     ?
_exptl_crystal_F_000     1432
_exptl_absorpt_coefficient_mu     5.229
_exptl_absorpt_correction_type     multi-scan
_exptl_absorpt_process_details
;
(SADABS; Bruker, 2000)
;
_shelx_estimated_absorpt_T_min     0.333
_shelx_estimated_absorpt_T_max     0.597
_exptl_absorpt_correction_T_min     0.421
_exptl_absorpt_correction_T_max     1
_diffrn_ambient_temperature     223(2)
_diffrn_radiation_type     MoK\a
_diffrn_radiation_wavelength     0.71069
_diffrn_radiation_source     'fine-focus sealed tube'
_diffrn_radiation_monochromator     graphite
_diffrn_measurement_device_type     'Bruker AXS SMART CCD'
_diffrn_measurement_method     '\w scans'
_diffrn_detector_area_resol_mean     ?
_diffrn_reflns_number     23909
_diffrn_reflns_av_R_equivalents     0.0399
_diffrn_reflns_theta_min     1.947
_diffrn_reflns_theta_max     29.971
_diffrn_reflns_theta_full     25.240
_diffrn_measured_fraction_theta_max     0.998
_diffrn_measured_fraction_theta_full     1.000
_diffrn_reflns_limit_h_min     -10
_diffrn_reflns_limit_h_max     13
_diffrn_reflns_limit_k_min     -19
_diffrn_reflns_limit_k_max     19
_diffrn_reflns_limit_l_min     -29
_diffrn_reflns_limit_l_max     19
_diffrn_standards_number     0
_diffrn_standards_interval_count     ?
_diffrn_standards_interval_time     ?
_diffrn_standards_decay_%     0
_refine_special_details
;
;
_reflns_number_total     8412
_reflns_number_gt     6748
_reflns_threshold_expression     'I > 2\s(I)'
_refine_ls_structure_factor_coef     Fsqd
_refine_ls_matrix_type     full
_refine_ls_R_factor_all     0.0429
_refine_ls_R_factor_gt     0.0307
_refine_ls_wR_factor_gt     0.0724
_refine_ls_wR_factor_ref     0.0780
_refine_ls_goodness_of_fit_ref     0.947
_refine_ls_restrained_S_all     0.947
_refine_ls_number_reflns     8412
_refine_ls_number_parameters     347
_refine_ls_number_restraints     0
_refine_ls_hydrogen_treatment     constr
_refine_ls_weighting_scheme     calc
_refine_ls_weighting_details
                      'w=1/[\s^2^(Fo^2^)+(0.0423P)^2^] where P=(Fo^2^+2Fc^2^)/3'
_atom_sites_solution_hydrogens     geom
_atom_sites_solution_primary     ?
_atom_sites_solution_secondary     ?
_refine_ls_shift/su_max     0.002
_refine_ls_shift/su_mean     0.000
_refine_diff_density_max     1.159
_refine_diff_density_min     -0.784
_refine_ls_extinction_method     none
_refine_ls_extinction_coef     .
loop_
    _atom_type_symbol
    _atom_type_description
    _atom_type_scat_dispersion_real
    _atom_type_scat_dispersion_imag
    _atom_type_scat_source
    'C' 'C' 0.0033 0.0016
                         'International Tables Vol C Tables 4.2.6.8 and 6.1.1.4'
    'H' 'H' 0.0000 0.0000
                         'International Tables Vol C Tables 4.2.6.8 and 6.1.1.4'
    'Au' 'Au' -2.0133 8.8022
                         'International Tables Vol C Tables 4.2.6.8 and 6.1.1.4'
    'N' 'N' 0.0061 0.0033
                         'International Tables Vol C Tables 4.2.6.8 and 6.1.1.4'
    'O' 'O' 0.0106 0.0060
                         'International Tables Vol C Tables 4.2.6.8 and 6.1.1.4'
    'P' 'P' 0.1023 0.0942
                         'International Tables Vol C Tables 4.2.6.8 and 6.1.1.4'
    'S' 'S' 0.1246 0.1234
                         'International Tables Vol C Tables 4.2.6.8 and 6.1.1.4'
_computing_data_collection
;
SMART (Bruker, 2000)
;
_computing_cell_refinement
;
SAINT (Bruker, 2000)
;
_computing_data_reduction
;
SAINT (Bruker, 2000)
;
_computing_structure_solution
;
SHELXS97 (Sheldrick, 2008)
;
_computing_structure_refinement
;
<i>SHELXL2014/7</i> (Sheldrick, 2015)
;
_computing_molecular_graphics
;
ORTEP-3 for Windows (Farrugia, 2012),  DIAMOND (Brandenburg,
2006)
and <i>QMol</i> (Gans & Shalloway, 2001)
;
_computing_publication_material
;
publCIF (Westrip, 2010)
;
loop_
    _atom_site_type_symbol
    _atom_site_label
    _atom_site_fract_x
    _atom_site_fract_y
    _atom_site_fract_z
    _atom_site_U_iso_or_equiv
    _atom_site_adp_type
    _atom_site_calc_flag
    _atom_site_occupancy
    _atom_site_disorder_assembly
    _atom_site_disorder_group
    Au Au 0.12283(2) 0.07759(2) 0.34429(2) 0.03271(5) Uani d 1 . .
    S S1 0.18283(10) -0.03609(6) 0.42279(4) 0.03903(18) Uani d 1 . .
    P P1 0.06779(8) 0.19705(6) 0.27309(4) 0.03035(16) Uani d 1 . .
    O O1 0.1276(2) 0.12051(16) 0.47896(10) 0.0395(5) Uani d 1 . .
    O O2 0.6243(3) -0.3434(2) 0.61518(16) 0.0661(8) Uani d 1 . .
    O O3 0.4384(3) -0.3994(2) 0.63774(18) 0.0711(9) Uani d 1 . .
    N N1 0.2402(3) 0.0118(2) 0.54778(13) 0.0419(7) Uani d 1 . .
    N N2 0.5036(3) -0.3355(2) 0.61897(15) 0.0451(7) Uani d 1 . .
    C C1 0.1877(3) 0.0344(2) 0.49148(15) 0.0343(6) Uani d 1 . .
    C C2 0.3048(4) -0.0766(2) 0.56273(15) 0.0368(7) Uani d 1 . .
    C C3 0.2308(4) -0.1524(3) 0.58156(18) 0.0461(8) Uani d 1 . .
    H H3 0.1361 -0.1459 0.5815 0.055 Uiso calc 1 . .
    C C4 0.2960(4) -0.2371(3) 0.60035(19) 0.0473(9) Uani d 1 . .
    H H4 0.2462 -0.2887 0.6129 0.057 Uiso calc 1 . .
    C C5 0.4348(3) -0.2452(2) 0.60053(15) 0.0356(7) Uani d 1 . .
    C C6 0.5105(3) -0.1700(3) 0.58361(17) 0.0422(8) Uani d 1 . .
    H H6 0.6056 -0.1763 0.5848 0.051 Uiso calc 1 . .
    C C7 0.4448(4) -0.0855(2) 0.56491(19) 0.0449(8) Uani d 1 . .
    H H7 0.4956 -0.0335 0.5536 0.054 Uiso calc 1 . .
    C C8 0.1369(4) 0.1857(3) 0.53290(17) 0.0505(10) Uani d 1 . .
    H H8A 0.1311 0.1498 0.5719 0.061 Uiso calc 1 . .
    H H8B 0.0599 0.2307 0.5254 0.061 Uiso calc 1 . .
    C C9 0.2709(5) 0.2398(3) 0.5413(2) 0.0596(11) Uani d 1 . .
    H H9A 0.3469 0.1951 0.5477 0.089 Uiso calc 1 . .
    H H9B 0.2776 0.2812 0.5783 0.089 Uiso calc 1 . .
    H H9C 0.2744 0.2777 0.5035 0.089 Uiso calc 1 . .
    C C10 -0.0001(3) 0.2979(2) 0.31120(14) 0.0312(6) Uani d 1 . .
    C C11 0.0534(4) 0.3172(3) 0.37427(16) 0.0419(8) Uani d 1 . .
    H H11 0.1214 0.2772 0.3967 0.050 Uiso calc 1 . .
    C C12 0.0079(4) 0.3948(3) 0.40474(17) 0.0483(9) Uani d 1 . .
    H H12 0.0464 0.4074 0.4476 0.058 Uiso calc 1 . .
    C C13 -0.0930(4) 0.4540(3) 0.37347(17) 0.0416(8) Uani d 1 . .
    C C14 -0.1455(4) 0.4348(2) 0.31043(18) 0.0457(8) Uani d 1 . .
    H H14 -0.2145 0.4742 0.2882 0.055 Uiso calc 1 . .
    C C15 -0.0986(4) 0.3585(2) 0.27939(16) 0.0410(7) Uani d 1 . .
    H H15 -0.1342 0.3476 0.2360 0.049 Uiso calc 1 . .
    C C16 -0.1475(5) 0.5364(3) 0.4073(2) 0.0593(11) Uani d 1 . .
    H H16A -0.2063 0.5125 0.4359 0.089 Uiso calc 1 . .
    H H16B -0.2001 0.5785 0.3760 0.089 Uiso calc 1 . .
    H H16C -0.0713 0.5713 0.4317 0.089 Uiso calc 1 . .
    C C17 0.2135(3) 0.2461(2) 0.24238(14) 0.0326(6) Uani d 1 . .
    C C18 0.2127(4) 0.3395(3) 0.22013(16) 0.0411(7) Uani d 1 . .
    H H18 0.1349 0.3781 0.2203 0.049 Uiso calc 1 . .
    C C19 0.3248(4) 0.3757(3) 0.19790(17) 0.0475(9) Uani d 1 . .
    H H19 0.3227 0.4387 0.1827 0.057 Uiso calc 1 . .
    C C20 0.4419(4) 0.3201(3) 0.19754(17) 0.0509(9) Uani d 1 . .
    C C21 0.4425(4) 0.2289(3) 0.21997(18) 0.0529(10) Uani d 1 . .
    H H21 0.5205 0.1907 0.2198 0.063 Uiso calc 1 . .
    C C22 0.3299(3) 0.1914(3) 0.24308(16) 0.0428(8) Uani d 1 . .
    H H22 0.3332 0.1289 0.2591 0.051 Uiso calc 1 . .
    C C23 0.5626(4) 0.3616(4) 0.1716(2) 0.0784(15) Uani d 1 . .
    H H23A 0.6203 0.3104 0.1608 0.118 Uiso calc 1 . .
    H H23B 0.6156 0.4021 0.2038 0.118 Uiso calc 1 . .
    H H23C 0.5292 0.3989 0.1337 0.118 Uiso calc 1 . .
    C C24 -0.0624(3) 0.1663(2) 0.20533(14) 0.0314(6) Uani d 1 . .
    C C25 -0.0789(4) 0.2143(3) 0.14741(15) 0.0403(7) Uani d 1 . .
    H H25 -0.0181 0.2635 0.1413 0.048 Uiso calc 1 . .
    C C26 -0.1852(4) 0.1897(3) 0.09838(17) 0.0477(9) Uani d 1 . .
    H H26 -0.1966 0.2236 0.0597 0.057 Uiso calc 1 . .
    C C27 -0.2745(4) 0.1164(3) 0.10531(17) 0.0447(8) Uani d 1 . .
    C C28 -0.2578(4) 0.0687(3) 0.1635(2) 0.0516(10) Uani d 1 . .
    H H28 -0.3182 0.0190 0.1693 0.062 Uiso calc 1 . .
    C C29 -0.1533(4) 0.0933(2) 0.21300(17) 0.0416(8) Uani d 1 . .
    H H29 -0.1438 0.0605 0.2521 0.050 Uiso calc 1 . .
    C C30 -0.3886(6) 0.0899(3) 0.0519(2) 0.0748(15) Uani d 1 . .
    H H30A -0.4521 0.1428 0.0430 0.112 Uiso calc 1 . .
    H H30B -0.4370 0.0348 0.0644 0.112 Uiso calc 1 . .
    H H30C -0.3506 0.0749 0.0139 0.112 Uiso calc 1 . .
loop_
    _atom_site_aniso_label
    _atom_site_aniso_U_11
    _atom_site_aniso_U_22
    _atom_site_aniso_U_33
    _atom_site_aniso_U_12
    _atom_site_aniso_U_13
    _atom_site_aniso_U_23
    Au 0.03883(7) 0.03027(7) 0.02839(7) 0.00283(5) 0.00402(5) 0.00126(4)
    S1 0.0541(5) 0.0278(4) 0.0343(4) 0.0064(4) 0.0052(3) 0.0014(3)
    P1 0.0335(4) 0.0303(4) 0.0271(4) 0.0013(3) 0.0047(3) 0.0002(3)
    O1 0.0516(14) 0.0341(12) 0.0317(11) 0.0153(11) 0.0043(10) 0.0018(9)
    O2 0.0422(15) 0.0540(17) 0.101(2) 0.0135(13) 0.0091(15) 0.0129(16)
    O3 0.0616(19) 0.0425(15) 0.111(3) 0.0113(14) 0.0197(18) 0.0289(17)
    N1 0.0577(18) 0.0352(14) 0.0324(14) 0.0134(13) 0.0067(12) 0.0042(11)
    N2 0.0456(17) 0.0361(15) 0.0510(18) 0.0042(13) 0.0011(13) 0.0038(13)
    C1 0.0383(16) 0.0299(15) 0.0361(16) 0.0056(13) 0.0104(13) 0.0024(12)
    C2 0.0501(19) 0.0321(15) 0.0269(15) 0.0086(14) 0.0028(13) 0.0012(12)
    C3 0.0336(17) 0.045(2) 0.061(2) 0.0051(15) 0.0101(15) 0.0110(17)
    C4 0.0371(18) 0.0401(18) 0.065(2) 0.0030(15) 0.0099(16) 0.0149(17)
    C5 0.0377(16) 0.0314(15) 0.0365(16) 0.0047(13) 0.0032(13) 0.0030(12)
    C6 0.0332(16) 0.0428(18) 0.051(2) 0.0022(14) 0.0083(14) 0.0067(15)
    C7 0.051(2) 0.0354(18) 0.051(2) 0.0025(15) 0.0145(17) 0.0067(14)
    C8 0.071(3) 0.045(2) 0.0354(18) 0.0288(19) 0.0093(17) -0.0038(15)
    C9 0.082(3) 0.044(2) 0.048(2) 0.013(2) -0.005(2) -0.0100(17)
    C10 0.0330(15) 0.0312(14) 0.0298(15) -0.0013(12) 0.0067(12) -0.0023(11)
    C11 0.0438(19) 0.0458(19) 0.0340(17) 0.0032(16) 0.0011(14) -0.0041(14)
    C12 0.058(2) 0.052(2) 0.0322(18) -0.0004(18) 0.0020(16) -0.0125(16)
    C13 0.051(2) 0.0346(16) 0.0429(19) -0.0062(15) 0.0174(15) -0.0069(14)
    C14 0.057(2) 0.0379(18) 0.042(2) 0.0098(16) 0.0104(17) 0.0057(14)
    C15 0.0490(19) 0.0401(17) 0.0323(16) 0.0078(15) 0.0026(14) 0.0017(14)
    C16 0.083(3) 0.043(2) 0.056(2) 0.007(2) 0.024(2) -0.0088(18)
    C17 0.0310(14) 0.0390(17) 0.0274(14) -0.0018(13) 0.0036(11) -0.0034(12)
    C18 0.0414(18) 0.0430(18) 0.0401(18) -0.0018(15) 0.0102(14) -0.0003(14)
    C19 0.049(2) 0.051(2) 0.043(2) -0.0126(18) 0.0081(15) 0.0011(16)
    C20 0.0401(19) 0.077(3) 0.0352(18) -0.0160(19) 0.0047(14) -0.0061(18)
    C21 0.0342(18) 0.075(3) 0.049(2) 0.0056(18) 0.0062(15) -0.003(2)
    C22 0.0390(18) 0.0475(19) 0.0409(18) 0.0039(15) 0.0042(14) -0.0020(15)
    C23 0.042(2) 0.117(5) 0.079(3) -0.022(3) 0.017(2) 0.005(3)
    C24 0.0334(15) 0.0290(14) 0.0308(15) -0.0006(12) 0.0030(12) -0.0021(11)
    C25 0.0420(17) 0.048(2) 0.0300(16) -0.0092(15) 0.0043(13) 0.0012(14)
    C26 0.053(2) 0.054(2) 0.0330(18) -0.0001(18) -0.0018(15) 0.0019(15)
    C27 0.049(2) 0.0404(18) 0.0399(19) -0.0039(16) -0.0047(15) -0.0041(15)
    C28 0.053(2) 0.042(2) 0.054(2) -0.0173(17) -0.0057(18) -0.0004(16)
    C29 0.050(2) 0.0349(17) 0.0367(18) -0.0044(15) -0.0002(15) 0.0051(13)
    C30 0.076(3) 0.077(3) 0.059(3) -0.023(3) -0.023(2) 0.003(2)
_geom_special_details
;
 All esds (except the esd in the dihedral angle between two l.s. planes)
 are estimated using the full covariance matrix.  The cell esds are taken
 into account individually in the estimation of esds in distances, angles
 and torsion angles; correlations between esds in cell parameters are only
 used when they are defined by crystal symmetry.  An approximate (isotropic)
 treatment of cell esds is used for estimating esds involving l.s. planes.
;
loop_
    _geom_bond_atom_site_label_1
    _geom_bond_atom_site_label_2
    _geom_bond_site_symmetry_2
    _geom_bond_distance
    _geom_bond_publ_flag
    Au P1 . 2.2611(8) y
    Au S1 . 2.3105(8) y
    S1 C1 . 1.756(3) y
    P1 C10 . 1.816(3) ?
    P1 C24 . 1.809(3) ?
    P1 C17 . 1.815(3) ?
    O1 C1 . 1.354(4) ?
    O1 C8 . 1.457(4) ?
    O2 N2 . 1.215(4) ?
    O3 N2 . 1.211(4) ?
    N1 C1 . 1.259(4) y
    N1 C2 . 1.407(4) ?
    N2 C5 . 1.460(4) ?
    C2 C7 . 1.381(5) ?
    C2 C3 . 1.389(5) ?
    C3 C4 . 1.379(5) ?
    C3 H3 . 0.9400 ?
    C4 C5 . 1.375(5) ?
    C4 H4 . 0.9400 ?
    C5 C6 . 1.377(5) ?
    C6 C7 . 1.379(5) ?
    C6 H6 . 0.9400 ?
    C7 H7 . 0.9400 ?
    C8 C9 . 1.510(6) ?
    C8 H8A . 0.9800 ?
    C8 H8B . 0.9800 ?
    C9 H9A . 0.9700 ?
    C9 H9B . 0.9700 ?
    C9 H9C . 0.9700 ?
    C10 C11 . 1.379(4) ?
    C10 C15 . 1.378(4) ?
    C11 C12 . 1.382(5) ?
    C11 H11 . 0.9400 ?
    C12 C13 . 1.378(6) ?
    C12 H12 . 0.9400 ?
    C13 C14 . 1.377(5) ?
    C13 C16 . 1.510(5) ?
    C14 C15 . 1.380(5) ?
    C14 H14 . 0.9400 ?
    C15 H15 . 0.9400 ?
    C16 H16A . 0.9700 ?
    C16 H16B . 0.9700 ?
    C16 H16C . 0.9700 ?
    C17 C22 . 1.382(5) ?
    C17 C18 . 1.395(5) ?
    C18 C19 . 1.374(5) ?
    C18 H18 . 0.9400 ?
    C19 C20 . 1.397(6) ?
    C19 H19 . 0.9400 ?
    C20 C21 . 1.366(6) ?
    C20 C23 . 1.514(5) ?
    C21 C22 . 1.395(5) ?
    C21 H21 . 0.9400 ?
    C22 H22 . 0.9400 ?
    C23 H23A . 0.9700 ?
    C23 H23B . 0.9700 ?
    C23 H23C . 0.9700 ?
    C24 C29 . 1.391(5) ?
    C24 C25 . 1.387(4) ?
    C25 C26 . 1.389(5) ?
    C25 H25 . 0.9400 ?
    C26 C27 . 1.379(5) ?
    C26 H26 . 0.9400 ?
    C27 C28 . 1.391(5) ?
    C27 C30 . 1.502(5) ?
    C28 C29 . 1.384(5) ?
    C28 H28 . 0.9400 ?
    C29 H29 . 0.9400 ?
    C30 H30A . 0.9700 ?
    C30 H30B . 0.9700 ?
    C30 H30C . 0.9700 ?
loop_
    _geom_angle_atom_site_label_1
    _geom_angle_atom_site_label_2
    _geom_angle_atom_site_label_3
    _geom_angle_site_symmetry_1
    _geom_angle_site_symmetry_3
    _geom_angle
    _geom_angle_publ_flag
    P1 Au S1 . . 175.80(3) y
    C1 S1 Au . . 100.18(11) y
    C10 P1 C24 . . 105.90(14) ?
    C10 P1 C17 . . 103.93(14) ?
    C24 P1 C17 . . 107.71(14) ?
    C10 P1 Au . . 110.22(10) ?
    C24 P1 Au . . 114.24(10) ?
    C17 P1 Au . . 114.04(10) ?
    C1 O1 C8 . . 116.2(2) ?
    C1 N1 C2 . . 122.2(3) ?
    O3 N2 O2 . . 122.5(3) ?
    O3 N2 C5 . . 118.8(3) ?
    O2 N2 C5 . . 118.6(3) ?
    N1 C1 O1 . . 120.4(3) ?
    N1 C1 S1 . . 126.5(3) ?
    O1 C1 S1 . . 113.1(2) ?
    C7 C2 N1 . . 120.0(3) ?
    C7 C2 C3 . . 119.7(3) ?
    N1 C2 C3 . . 120.0(3) ?
    C4 C3 C2 . . 120.1(3) ?
    C4 C3 H3 . . 120.0 ?
    C2 C3 H3 . . 120.0 ?
    C3 C4 C5 . . 119.2(3) ?
    C3 C4 H4 . . 120.4 ?
    C5 C4 H4 . . 120.4 ?
    C6 C5 C4 . . 121.5(3) ?
    C6 C5 N2 . . 119.1(3) ?
    C4 C5 N2 . . 119.4(3) ?
    C5 C6 C7 . . 119.0(3) ?
    C5 C6 H6 . . 120.5 ?
    C7 C6 H6 . . 120.5 ?
    C6 C7 C2 . . 120.4(3) ?
    C6 C7 H7 . . 119.8 ?
    C2 C7 H7 . . 119.8 ?
    O1 C8 C9 . . 110.2(3) ?
    O1 C8 H8A . . 109.6 ?
    C9 C8 H8A . . 109.6 ?
    O1 C8 H8B . . 109.6 ?
    C9 C8 H8B . . 109.6 ?
    H8A C8 H8B . . 108.1 ?
    C8 C9 H9A . . 109.5 ?
    C8 C9 H9B . . 109.5 ?
    H9A C9 H9B . . 109.5 ?
    C8 C9 H9C . . 109.5 ?
    H9A C9 H9C . . 109.5 ?
    H9B C9 H9C . . 109.5 ?
    C11 C10 C15 . . 118.3(3) ?
    C11 C10 P1 . . 118.5(2) ?
    C15 C10 P1 . . 123.1(2) ?
    C12 C11 C10 . . 120.5(3) ?
    C12 C11 H11 . . 119.7 ?
    C10 C11 H11 . . 119.7 ?
    C13 C12 C11 . . 121.2(3) ?
    C13 C12 H12 . . 119.4 ?
    C11 C12 H12 . . 119.4 ?
    C12 C13 C14 . . 118.0(3) ?
    C12 C13 C16 . . 121.4(3) ?
    C14 C13 C16 . . 120.5(4) ?
    C15 C14 C13 . . 121.0(3) ?
    C15 C14 H14 . . 119.5 ?
    C13 C14 H14 . . 119.5 ?
    C14 C15 C10 . . 120.8(3) ?
    C14 C15 H15 . . 119.6 ?
    C10 C15 H15 . . 119.6 ?
    C13 C16 H16A . . 109.5 ?
    C13 C16 H16B . . 109.5 ?
    H16A C16 H16B . . 109.5 ?
    C13 C16 H16C . . 109.5 ?
    H16A C16 H16C . . 109.5 ?
    H16B C16 H16C . . 109.5 ?
    C22 C17 C18 . . 118.9(3) ?
    C22 C17 P1 . . 119.7(3) ?
    C18 C17 P1 . . 121.3(2) ?
    C17 C18 C19 . . 120.4(3) ?
    C17 C18 H18 . . 119.8 ?
    C19 C18 H18 . . 119.8 ?
    C18 C19 C20 . . 120.9(4) ?
    C18 C19 H19 . . 119.6 ?
    C20 C19 H19 . . 119.6 ?
    C21 C20 C19 . . 118.4(3) ?
    C21 C20 C23 . . 122.1(4) ?
    C19 C20 C23 . . 119.5(4) ?
    C20 C21 C22 . . 121.4(4) ?
    C20 C21 H21 . . 119.3 ?
    C22 C21 H21 . . 119.3 ?
    C17 C22 C21 . . 119.9(4) ?
    C17 C22 H22 . . 120.0 ?
    C21 C22 H22 . . 120.0 ?
    C20 C23 H23A . . 109.5 ?
    C20 C23 H23B . . 109.5 ?
    H23A C23 H23B . . 109.5 ?
    C20 C23 H23C . . 109.5 ?
    H23A C23 H23C . . 109.5 ?
    H23B C23 H23C . . 109.5 ?
    C29 C24 C25 . . 118.8(3) ?
    C29 C24 P1 . . 117.9(2) ?
    C25 C24 P1 . . 123.2(2) ?
    C26 C25 C24 . . 120.1(3) ?
    C26 C25 H25 . . 119.9 ?
    C24 C25 H25 . . 119.9 ?
    C27 C26 C25 . . 121.4(3) ?
    C27 C26 H26 . . 119.3 ?
    C25 C26 H26 . . 119.3 ?
    C26 C27 C28 . . 118.3(3) ?
    C26 C27 C30 . . 121.0(4) ?
    C28 C27 C30 . . 120.6(4) ?
    C29 C28 C27 . . 120.9(3) ?
    C29 C28 H28 . . 119.6 ?
    C27 C28 H28 . . 119.6 ?
    C28 C29 C24 . . 120.5(3) ?
    C28 C29 H29 . . 119.8 ?
    C24 C29 H29 . . 119.8 ?
    C27 C30 H30A . . 109.5 ?
    C27 C30 H30B . . 109.5 ?
    H30A C30 H30B . . 109.5 ?
    C27 C30 H30C . . 109.5 ?
    H30A C30 H30C . . 109.5 ?
    H30B C30 H30C . . 109.5 ?
loop_
    _geom_torsion_atom_site_label_1
    _geom_torsion_atom_site_label_2
    _geom_torsion_atom_site_label_3
    _geom_torsion_atom_site_label_4
    _geom_torsion_site_symmetry_1
    _geom_torsion_site_symmetry_2
    _geom_torsion_site_symmetry_3
    _geom_torsion_site_symmetry_4
    _geom_torsion
    _geom_torsion_publ_flag
    C2 N1 C1 O1 . . . . -179.4(3) ?
    C2 N1 C1 S1 . . . . 0.4(5) ?
    C8 O1 C1 N1 . . . . 4.3(5) ?
    C8 O1 C1 S1 . . . . -175.5(3) ?
    Au S1 C1 N1 . . . . -165.6(3) ?
    Au S1 C1 O1 . . . . 14.2(2) ?
    C1 N1 C2 C7 . . . . 92.7(4) ?
    C1 N1 C2 C3 . . . . -93.8(4) ?
    C7 C2 C3 C4 . . . . -2.1(6) ?
    N1 C2 C3 C4 . . . . -175.6(3) ?
    C2 C3 C4 C5 . . . . 0.4(6) ?
    C3 C4 C5 C6 . . . . 1.3(6) ?
    C3 C4 C5 N2 . . . . -178.6(3) ?
    O3 N2 C5 C6 . . . . 175.3(4) ?
    O2 N2 C5 C6 . . . . -4.3(5) ?
    O3 N2 C5 C4 . . . . -4.8(5) ?
    O2 N2 C5 C4 . . . . 175.6(4) ?
    C4 C5 C6 C7 . . . . -1.3(5) ?
    N2 C5 C6 C7 . . . . 178.6(3) ?
    C5 C6 C7 C2 . . . . -0.5(6) ?
    N1 C2 C7 C6 . . . . 175.7(3) ?
    C3 C2 C7 C6 . . . . 2.2(6) ?
    C1 O1 C8 C9 . . . . 85.1(4) ?
    C24 P1 C10 C11 . . . . 159.0(3) ?
    C17 P1 C10 C11 . . . . -87.6(3) ?
    Au P1 C10 C11 . . . . 35.0(3) ?
    C24 P1 C10 C15 . . . . -23.7(3) ?
    C17 P1 C10 C15 . . . . 89.6(3) ?
    Au P1 C10 C15 . . . . -147.8(3) ?
    C15 C10 C11 C12 . . . . 0.7(5) ?
    P1 C10 C11 C12 . . . . 178.1(3) ?
    C10 C11 C12 C13 . . . . 0.9(6) ?
    C11 C12 C13 C14 . . . . -1.2(6) ?
    C11 C12 C13 C16 . . . . 177.3(4) ?
    C12 C13 C14 C15 . . . . -0.1(6) ?
    C16 C13 C14 C15 . . . . -178.6(4) ?
    C13 C14 C15 C10 . . . . 1.7(6) ?
    C11 C10 C15 C14 . . . . -2.0(5) ?
    P1 C10 C15 C14 . . . . -179.3(3) ?
    C10 P1 C17 C22 . . . . 143.8(3) ?
    C24 P1 C17 C22 . . . . -104.1(3) ?
    Au P1 C17 C22 . . . . 23.8(3) ?
    C10 P1 C17 C18 . . . . -33.7(3) ?
    C24 P1 C17 C18 . . . . 78.3(3) ?
    Au P1 C17 C18 . . . . -153.8(2) ?
    C22 C17 C18 C19 . . . . 1.5(5) ?
    P1 C17 C18 C19 . . . . 179.1(3) ?
    C17 C18 C19 C20 . . . . -0.5(5) ?
    C18 C19 C20 C21 . . . . -0.2(6) ?
    C18 C19 C20 C23 . . . . 178.9(4) ?
    C19 C20 C21 C22 . . . . -0.2(6) ?
    C23 C20 C21 C22 . . . . -179.3(4) ?
    C18 C17 C22 C21 . . . . -1.9(5) ?
    P1 C17 C22 C21 . . . . -179.5(3) ?
    C20 C21 C22 C17 . . . . 1.3(6) ?
    C10 P1 C24 C29 . . . . -96.7(3) ?
    C17 P1 C24 C29 . . . . 152.6(3) ?
    Au P1 C24 C29 . . . . 24.8(3) ?
    C10 P1 C24 C25 . . . . 80.7(3) ?
    C17 P1 C24 C25 . . . . -30.0(3) ?
    Au P1 C24 C25 . . . . -157.8(3) ?
    C29 C24 C25 C26 . . . . 0.4(5) ?
    P1 C24 C25 C26 . . . . -177.0(3) ?
    C24 C25 C26 C27 . . . . -1.4(6) ?
    C25 C26 C27 C28 . . . . 1.5(6) ?
    C25 C26 C27 C30 . . . . -179.6(4) ?
    C26 C27 C28 C29 . . . . -0.7(6) ?
    C30 C27 C28 C29 . . . . -179.5(4) ?
    C27 C28 C29 C24 . . . . -0.3(6) ?
    C25 C24 C29 C28 . . . . 0.5(5) ?
    P1 C24 C29 C28 . . . . 177.9(3) ?
loop_
    _geom_hbond_atom_site_label_D
    _geom_hbond_atom_site_label_H
    _geom_hbond_atom_site_label_A
    _geom_hbond_site_symmetry_A
    _geom_hbond_distance_DH
    _geom_hbond_distance_HA
    _geom_hbond_distance_DA
    _geom_hbond_angle_DHA
    C4 H4 Cg1 3_556 0.94 2.64 3.528(4) 157
    N2 O2 Cg2 3_656 1.215(4) 3.547(4) 83.1(2) 3.608(3)
    N2 O3 Cg2 3_656 1.211(4) 3.833(4) 70.2(2) 3.608(3)
_shelx_hkl_file
;
   0   0  -1 -1.3700 0.10000   1
   0   1   0 -0.2500 0.17000   1
   0   1   0 0.00000 0.38000   1
   0   1   1 -0.6100 0.36000   1
   0   0  -2 917.570 41.5700   1
   0  -1   2 2168.16 97.2100   1
   0  -1   2 2014.60 98.9800   1
   0   1  -2 2152.21 94.8100   1
  -1   0  -1 1.43000 0.91000   1
   1   0   1 0.66000 0.78000   1
  -1  -1   0 870.960 45.4600   1
   1   1   0 979.100 43.1000   1
   1   1   0 891.590 41.9300   1
   1  -1   0 985.490 43.1700   1
   1   1  -1 62.0900 3.38000   1
   1  -1  -1 65.4700 3.50000   1
   1   0  -2 5885.53 271.320   1
   1   0  -2 6263.09 278.600   1
  -1  -1  -1 3299.36 161.360   1
  -1   1  -1 3252.76 161.330   1
   1  -1   1 3398.55 152.560   1
   1   1   1 3256.69 152.480   1
  -1   1  -1 3282.15 148.890   1
   1   1   1 3477.81 150.330   1
   0   2   0 209.370 11.0200   1
   0   2   0 216.970 10.2500   1
   0   0  -3 2.39000 0.60000   1
   0   0   3 1.13000 0.41000   1
   1  -1  -2 27.2400 1.84000   1
   1   1  -2 23.5200 1.64000   1
   1   1  -2 29.5800 1.80000   1
   0   2   1 1435.85 74.3100   1
   0   2  -1 1764.91 81.2700   1
   0   2   1 1687.14 76.8600   1
   0   2  -1 1827.02 74.6200   1
   0   2  -1 1575.12 76.6400   1
  -1   0  -2 264.870 13.3400   1
  -1   0  -2 254.680 11.8300   1
   1   0   2 239.570 12.3300   1
   0   1  -3 593.400 27.1700   1
   0  -1   3 620.380 27.6300   1
   0  -1  -3 653.090 27.0400   1
   0   1   3 504.150 27.6700   1
   1   0  -3 1.13000 0.45000   1
   1   0  -3 0.49000 0.67000   1
  -1  -1  -2 1303.84 64.3700   1
   1   1   2 1262.18 60.6500   1
   1  -1   2 1402.20 60.7400   1
  -1   1  -2 1343.03 59.2300   1
  -1   1  -2 1263.01 64.2700   1
   0   2   2 563.110 27.0900   1
   0   2  -2 557.570 26.7500   1
   0   2  -2 570.990 27.8900   1
   0   2  -2 571.340 26.1100   1
  -1  -2   0 1264.56 59.7300   1
   1   2   0 1154.07 56.7100   1
   1  -2   0 1242.34 56.9100   1
  -1   2   0 1239.89 55.4000   1
   1   1  -3 1191.21 55.6300   1
   1   1  -3 1181.65 54.5100   1
   1  -1  -3 1230.00 56.8200   1
   1  -1  -3 1228.50 55.7700   1
   1  -2  -1 5945.84 273.200   1
   1   2  -1 6458.00 261.570   1
   1   2  -1 5617.76 267.850   1
   1  -2  -1 5379.47 267.960   1
   1   2   1 162.410 7.35000   1
   1  -2   1 143.330 7.87000   1
  -1   2  -1 154.050 7.64000   1
   1   2   1 146.090 7.77000   1
  -1  -2  -1 151.730 8.06000   1
  -1   0  -3 0.71000 0.90000   1
   1   0   3 -0.1200 0.73000   1
  -1   0  -3 1.09000 0.57000   1
   0   0   4 4073.32 187.270   1
   0   0  -4 4095.27 182.680   1
   1   2  -2 1038.54 46.6500   1
   1  -2  -2 1050.89 49.0200   1
   1   2  -2 990.710 47.7900   1
   1  -2  -2 1037.38 48.1100   1
   1   0  -4 670.160 28.7300   1
   1   0  -4 554.790 28.1600   1
   0   2  -3 254.980 12.8700   1
   0   2   3 246.600 12.5800   1
   0   2  -3 241.400 12.0200   1
   2   0  -1 -0.4100 0.44000   1
   2   0  -1 -0.9900 0.95000   1
  -1  -1  -3 436.310 19.1900   1
  -1   1  -3 406.600 21.4100   1
  -1  -1  -3 387.360 21.5200   1
  -1   1  -3 425.110 19.5300   1
   1   1   3 447.670 20.0400   1
   0   1  -4 34.8700 2.28000   1
   0  -1  -4 30.6200 2.03000   1
   0   1   4 28.6900 2.16000   1
   2   0   0 0.28000 1.22000   1
   1  -2   2 859.950 40.6400   1
   1   2   2 869.090 40.6000   1
  -1  -2  -2 847.890 42.9700   1
  -1   2  -2 911.500 39.7300   1
   1   2   2 863.190 39.2400   1
   2   0  -2 9918.25 444.670   1
   2   0  -2 9995.41 455.490   1
   1  -1  -4 655.710 29.3300   1
   1   1  -4 605.770 29.7200   1
   1  -1  -4 647.270 29.9000   1
   1   1  -4 615.060 29.3400   1
   1  -1  -4 669.940 30.4900   1
   0   3   0 3.40000 2.02000   1
   0   3   0 1.98000 1.23000   1
   2  -1  -1 6995.97 322.220   1
   2   1  -1 7081.98 322.130   1
   1   2  -3 3607.35 152.230   1
   1   2  -3 3182.70 155.880   1
   2  -1   0 1358.82 64.4300   1
   2   1   0 1479.33 62.5500   1
   2   1   0 1324.49 64.3200   1
   2   0   1 0.41000 1.23000   1
  -2   0  -1 0.13000 1.18000   1
   0   3  -1 294.150 13.7800   1
   0   3  -1 289.960 14.7600   1
   0   3   1 280.850 14.7700   1
   0   3   1 272.420 13.4900   1
   2   1  -2 1130.36 51.8100   1
   2  -1  -2 1154.10 53.1700   1
   2   1  -2 1152.04 53.0400   1
   2   0  -3 -1.7200 1.09000   1
   2   0  -3 2.61000 1.31000   1
  -2  -1  -1 2189.02 108.650   1
   2   1   1 2184.42 102.660   1
   2   1   1 2380.73 99.9600   1
   2  -1   1 2316.60 102.800   1
  -2   1  -1 2073.40 108.610   1
  -1   0  -4 2791.75 120.260   1
  -1   0  -4 2562.36 130.950   1
   0   3  -2 3705.64 165.150   1
   0   3  -2 4024.22 178.730   1
   0   3  -2 3469.45 169.430   1
   0   3   2 3500.34 169.690   1
  -1   3   0 257.660 12.4800   1
  -1  -3   0 268.650 12.7700   1
   1  -3   0 246.900 13.1900   1
   1   3   0 238.160 12.9500   1
   1  -3   0 256.590 13.4400   1
  -1   2  -3 2115.00 92.3900   1
  -1  -2  -3 1905.25 100.210   1
   1   2   3 1974.05 94.4500   1
   1  -2   3 2204.21 94.5600   1
   1   3  -1 209.090 10.4400   1
   1  -3  -1 198.200 11.5100   1
   1  -3  -1 211.010 11.3400   1
   1   3  -1 213.040 11.1200   1
   0  -2   4 1699.89 76.4700   1
   0   2  -4 1615.45 74.8600   1
   0   0   5 0.67000 0.75000   1
   0   0  -5 2.27000 1.10000   1
   2  -1  -3 2186.83 103.550   1
   2   1  -3 2296.43 101.270   1
   2   1  -3 2272.65 103.480   1
  -2   0  -2 2771.22 138.580   1
   2   0   2 2920.61 130.890   1
  -1  -1  -4 3481.12 167.490   1
  -1   1  -4 3785.10 154.060   1
  -1  -1  -4 3425.00 153.860   1
   1   1   4 2950.45 157.510   1
  -1   1  -4 3534.95 167.250   1
   1   0  -5 -0.4600 0.96000   1
   1   3   1 534.500 29.0300   1
   1  -3   1 604.100 29.8400   1
   1  -3   1 653.090 29.4000   1
  -1   3  -1 599.000 28.3500   1
  -1  -3  -1 635.930 30.2500   1
   1   2  -4 517.830 23.5100   1
   1   2  -4 463.410 22.9000   1
   2  -2  -1 1093.84 50.3600   1
   2   2  -1 1064.79 50.1600   1
   1   3  -2 1545.34 71.9600   1
  -1   3   2 1446.44 72.0200   1
   1   3  -2 1633.94 69.9600   1
   0  -1  -5 605.000 27.7400   1
   0   1  -5 577.740 27.8800   1
   0  -1   5 622.630 28.2000   1
   0   1   5 614.420 28.3600   1
   2   2   0 760.360 35.5500   1
   2   2   0 818.330 36.8400   1
  -2  -2   0 766.640 38.7100   1
   2  -2   0 792.010 36.9600   1
   2   1   2 383.420 18.7000   1
  -2  -1  -2 383.960 19.9600   1
   2  -1   2 402.160 18.8200   1
   2   1   2 409.470 17.6100   1
  -2   1  -2 344.940 19.8400   1
   1   1  -5 2786.06 119.620   1
  -1   1   5 2495.51 122.250   1
   1  -1  -5 2705.27 119.510   1
   2   2  -2 299.010 14.2000   1
   2   2  -2 293.810 14.5300   1
   2  -2  -2 304.440 14.7800   1
   2   0  -4 1257.26 55.8100   1
   2   0  -4 1157.49 54.7900   1
   0   3  -3 115.840 7.14000   1
   0   3   3 132.610 7.79000   1
   0   3  -3 122.820 6.96000   1
   0   3  -3 122.010 6.81000   1
  -2  -2  -1 2785.73 141.070   1
   2  -2   1 2890.89 133.600   1
   2   2   1 3143.78 133.570   1
   2   2   1 2792.47 129.890   1
  -1  -3  -2 3044.14 155.470   1
   1   3   2 2947.67 147.200   1
  -1   3  -2 3305.94 155.320   1
   1   3   2 3210.95 143.290   1
  -1   3  -2 3318.01 143.790   1
   1  -3   2 3365.73 147.420   1
   2   1  -4 133.200 7.14000   1
   2  -1  -4 138.130 7.08000   1
   2   1  -4 135.030 6.90000   1
   2  -1  -4 137.700 7.20000   1
   1   3  -3 2090.20 97.1600   1
  -1   3   3 2010.35 97.4000   1
   1   3  -3 2181.79 94.5900   1
   2   2  -3 6063.35 279.600   1
   2  -2  -3 5990.55 279.800   1
   2   2  -3 6269.53 273.180   1
  -2   0  -3 -0.7500 1.56000   1
   2   0   3 0.89000 1.40000   1
   1   2   4 1795.12 78.9400   1
  -1   2  -4 1749.22 83.6900   1
  -1  -2  -4 1626.16 84.0500   1
  -1   2  -4 1649.54 77.1400   1
  -1   0  -5 3.83000 1.84000   1
  -1   0  -5 1.65000 0.93000   1
   1   0   5 1.36000 0.77000   1
   0   2  -5 331.500 16.9300   1
   0   2   5 306.830 15.6200   1
  -2   1  -3 630.490 30.1200   1
   2  -1   3 712.110 31.3700   1
  -2  -1  -3 632.140 33.3100   1
  -2   1  -3 684.030 33.4000   1
   2   1   3 643.040 31.2100   1
  -2  -2  -2 822.590 40.0400   1
  -2   2  -2 764.290 36.7200   1
  -2   2  -2 750.780 39.9700   1
   2   2   2 830.940 37.8300   1
   2   2   2 817.600 36.2700   1
   2  -2   2 834.720 37.9500   1
   1   2  -5 398.310 18.8200   1
  -1   2   5 376.880 19.4600   1
   1   2  -5 407.730 18.9700   1
   0   4   0 1322.31 60.5900   1
   0   4   0 1337.26 63.1500   1
  -1   1  -5 1427.36 61.1600   1
  -1   1  -5 1316.73 66.8200   1
  -1  -1  -5 1311.94 67.1300   1
  -1  -1  -5 1338.42 60.7100   1
   1   3   3 215.820 10.6900   1
   1  -3   3 213.380 10.6600   1
  -1   3  -3 220.650 10.5000   1
  -1   3  -3 168.420 10.6200   1
  -1  -3  -3 205.500 11.2600   1
   0   3  -4 1735.70 85.2300   1
   0   3  -4 1754.86 79.1200   1
   0   3   4 1746.26 81.4400   1
   0   0  -6 300.350 14.1400   1
   0   0   6 291.280 14.0000   1
   2   0  -5 0.06000 1.15000   1
   2   0  -5 -0.1200 0.95000   1
   1   0  -6 6927.00 309.780   1
   0   4   1 1733.57 88.4400   1
   0   4   1 1918.90 85.3800   1
   0   4  -1 1962.65 88.5800   1
   0   4  -1 1936.78 85.6000   1
   2  -2  -4 199.020 10.2800   1
   2   2  -4 204.480 10.2300   1
   2   2  -4 203.200 10.0400   1
   1   3  -4 4592.01 201.650   1
   1   3  -4 4635.67 206.810   1
  -1   3   4 4249.54 207.150   1
   2   3  -1 371.850 17.7000   1
   2  -3  -1 348.280 17.9000   1
   0  -1  -6 1673.11 79.3800   1
   0   1   6 1773.47 81.2200   1
   0   1  -6 1711.94 79.6100   1
   0  -1   6 1890.28 81.1200   1
   2  -1  -5 2826.76 130.160   1
   2  -1  -5 2804.20 127.480   1
   2   1  -5 2849.15 130.050   1
   2   1  -5 2860.13 127.540   1
   1   1  -6 1831.66 79.9400   1
  -1   1   6 1764.69 81.6200   1
   1  -1  -6 1706.86 79.7600   1
   2   3   0 4417.00 202.620   1
   2  -3   0 4335.16 202.850   1
   2   3   0 4507.76 197.580   1
  -2  -3   0 4380.21 213.900   1
   2   3  -2 201.600 10.3800   1
   2   3  -2 198.640 9.97000   1
   2  -3  -2 196.290 10.6200   1
   0   4   2 314.130 18.0100   1
   0   4  -2 360.930 18.0500   1
   0   4   2 326.510 16.4600   1
   0   4  -2 358.230 17.0800   1
   0   4  -2 355.350 16.9100   1
   1   4   0 29.1900 2.56000   1
   1  -4   0 26.5100 3.44000   1
   1   4   0 28.1500 3.36000   1
   1  -4   0 29.4200 3.33000   1
  -1   4   0 29.9900 2.75000   1
  -1  -4   0 27.3500 1.94000   1
   3   0  -1 0.35000 1.43000   1
   3   0  -1 -1.7600 0.40000   1
  -1   4   1 1717.86 84.2000   1
   1   4  -1 1841.88 84.2200   1
   1   4  -1 1865.82 81.5800   1
  -1   4   1 1769.64 81.5400   1
   2   0   4 3710.09 172.340   1
  -2   0  -4 3790.76 182.850   1
  -2   0  -4 3758.50 167.950   1
   2   2   3 1554.91 76.1200   1
  -2   2  -3 1613.88 80.6900   1
  -2  -2  -3 1648.30 80.8200   1
   2  -2   3 1704.99 76.3000   1
  -2   2  -3 1690.41 74.2800   1
   2  -3   1 98.7300 6.26000   1
  -2   3  -1 98.4400 5.93000   1
  -2  -3  -1 111.120 6.09000   1
   2   3   1 103.330 5.41000   1
   2   3   1 98.0700 6.09000   1
   3   0  -2 2633.79 120.790   1
   3   0  -2 2607.16 117.770   1
   3   0   0 5212.27 233.140   1
   3   0   0 5217.46 239.240   1
   1  -4   1 17.8600 2.77000   1
   1   4   1 6.53000 1.35000   1
  -1   4  -1 14.5200 2.15000   1
  -1  -4  -1 16.4600 1.62000   1
   1   4   1 14.4100 2.65000   1
   1  -4   1 16.7100 2.78000   1
  -1   2  -5 8314.02 382.100   1
  -1  -2  -5 7539.88 351.980   1
   1   2   5 7548.07 360.750   1
  -1  -2  -5 7514.84 382.570   1
  -1   2  -5 8500.87 352.540   1
   3   1  -1 6920.53 326.360   1
   3  -1  -1 7237.75 334.690   1
   3   1  -1 7763.14 334.670   1
  -2   1  -4 477.500 25.9300   1
  -2   1  -4 516.660 23.3300   1
   2  -1   4 526.740 24.3000   1
   2   1   4 486.710 24.1700   1
  -2  -1  -4 515.970 26.1700   1
   1   4  -2 900.670 44.1800   1
  -1   4   2 908.800 44.5100   1
   1   4  -2 959.020 42.6400   1
   2  -3  -3 1246.26 57.0800   1
   2   3  -3 1234.60 55.4200   1
   2   3  -3 1168.06 56.6300   1
   3  -1  -2 345.890 16.5800   1
   3   1  -2 341.740 16.4300   1
   3   1  -2 315.640 15.8000   1
  -1  -3  -4 138.280 9.02000   1
   1   3   4 139.310 8.08000   1
   1  -3   4 154.630 8.18000   1
  -1   3  -4 151.080 8.07000   1
   3  -1   0 804.630 38.6300   1
   3   1   0 824.400 37.0900   1
   3   1   0 820.110 38.5300   1
   3   0  -3 -0.4000 0.99000   1
   3   0  -3 0.14000 1.39000   1
   0   4  -3 417.140 21.1500   1
   0   4  -3 386.280 20.2100   1
   0   4  -3 457.520 20.9900   1
   0   4   3 404.420 21.5600   1
   3   0   1 -0.5500 1.37000   1
  -3   0  -1 1.23000 1.55000   1
   0  -2   6 2031.75 89.6200   1
   0   2  -6 1895.04 95.8000   1
   0   2   6 2015.94 90.0700   1
   0  -2  -6 1875.79 87.5900   1
   0   2  -6 1914.37 87.9700   1
   2   2  -5 2532.86 112.520   1
   2  -2  -5 2455.11 114.950   1
   2   2  -5 2499.90 114.720   1
   0   3   5 466.810 23.7500   1
   0   3  -5 486.440 24.5300   1
   0   3  -5 491.120 22.9500   1
   0  -3   5 447.900 23.0400   1
   0  -3   5 495.370 23.5400   1
   1   2  -6 214.510 10.8500   1
  -1   2   6 238.500 11.9600   1
   1  -2  -6 228.350 11.1600   1
   1   2  -6 222.800 11.3500   1
  -1   0  -6 59.0300 3.76000   1
  -1   0  -6 69.2400 5.52000   1
   1   0   6 61.8300 4.00000   1
   2   3   2 490.500 21.5700   1
  -2  -3  -2 467.120 23.8900   1
  -2   3  -2 435.420 23.8200   1
   2   3   2 475.420 22.8000   1
   2  -3   2 462.460 22.8600   1
  -2   3  -2 470.210 22.2000   1
   2   0  -6 897.900 40.3400   1
   2   0  -6 842.640 40.1300   1
  -1  -4  -2 258.250 12.7700   1
   1   4   2 228.690 12.7300   1
   1  -4   2 236.320 12.7900   1
  -1   4  -2 243.330 12.2600   1
   1  -4   2 222.250 12.9000   1
   1   3  -5 126.640 7.03000   1
   1   3  -5 109.570 6.58000   1
   3   1  -3 211.830 10.8600   1
   3  -1  -3 215.870 11.0100   1
   3   1  -3 210.470 10.6100   1
   1   4  -3 2073.05 91.3400   1
  -1   4   3 2017.82 94.4600   1
   1   4  -3 1954.04 93.9000   1
   3   1   1 94.3200 4.67000   1
   3  -1   1 91.9100 5.68000   1
  -3  -1  -1 79.3800 5.81000   1
   3   1   1 89.5500 5.55000   1
  -1   1  -6 35.5900 2.73000   1
  -1  -1  -6 33.8200 2.33000   1
  -1   1  -6 34.4000 3.66000   1
  -1  -1  -6 28.6800 3.81000   1
   1  -1   6 37.0400 2.75000   1
   2   1  -6 920.050 41.8600   1
   2  -1  -6 890.470 41.6800   1
   2  -1  -6 909.930 42.0400   1
   2   1  -6 899.910 41.7000   1
   1   0  -7 1.45000 1.49000   1
   2  -3  -4 2277.09 104.090   1
   2   3  -4 2194.28 103.640   1
   2   3  -4 2270.08 101.410   1
   3   0  -4 3744.03 169.690   1
   3   0  -4 3641.27 165.860   1
   0   0  -7 1.91000 1.18000   1
   0   0   7 1.51000 0.86000   1
   3   2  -1 6.09000 1.27000   1
   3  -2  -1 6.98000 1.94000   1
   3   2  -1 7.03000 1.85000   1
   2   2   4 129.590 7.54000   1
   2  -2   4 136.460 7.74000   1
  -2   2  -4 147.140 7.41000   1
  -2   2  -4 138.390 8.40000   1
  -2  -2  -4 136.800 8.53000   1
   3   2  -2 5.08000 1.51000   1
   3   2  -2 1.75000 0.98000   1
   3  -2  -2 7.18000 1.84000   1
   3   0   2 2938.02 130.260   1
  -3   0  -2 2705.51 137.890   1
   3  -2   0 1897.25 84.7700   1
   3   2   0 1697.53 84.4400   1
   3   2   0 1874.21 81.9800   1
   1   1  -7 1220.80 54.2700   1
   1  -1  -7 1195.64 54.1500   1
  -1   1   7 1147.87 55.2100   1
  -2   0  -5 0.10000 1.88000   1
   2   0   5 -1.3200 1.45000   1
  -2   0  -5 7.24000 1.23000   1
   3  -1  -4 35.3300 2.86000   1
   3   1  -4 34.5100 2.73000   1
   3   1  -4 27.8100 2.67000   1
   3  -1  -4 34.8300 2.89000   1
   0   1  -7 722.210 35.9000   1
   0  -1   7 827.130 36.2300   1
   0   1   7 778.450 36.3900   1
   0  -1  -7 750.220 35.7400   1
   0   1  -7 834.620 40.3900   1
  -1   4  -3 2808.73 121.130   1
   1   4   3 2701.68 120.360   1
  -1  -4  -3 2598.40 130.880   1
   1  -4   3 2550.52 124.010   1
   1   4   3 2731.13 124.160   1
  -1   4  -3 2694.88 130.410   1
   0   4   4 546.910 27.1900   1
   0  -4   4 557.270 27.1800   1
   0  -4   4 560.520 26.6900   1
   0   4  -4 535.460 25.8500   1
   0   4  -4 524.410 27.0400   1
  -2   3  -3 17.9900 2.55000   1
   2   3   3 9.29000 2.15000   1
  -2  -3  -3 18.2500 2.61000   1
   2   3   3 15.8500 1.40000   1
   2  -3   3 14.5700 2.45000   1
  -2   3  -3 14.6800 2.24000   1
   3  -1   2 46.7700 3.87000   1
   3   1   2 45.8900 3.72000   1
  -3  -1  -2 40.1400 3.97000   1
  -3   1  -2 46.2400 4.19000   1
   3   1   2 50.0700 2.67000   1
   3   2  -3 2703.79 122.270   1
   3   2  -3 2726.87 119.410   1
   3  -2  -3 2530.52 122.360   1
  -2   1  -5 1206.42 63.1300   1
  -2  -1  -5 1214.72 63.2500   1
   2   1   5 1359.32 59.2800   1
  -2   1  -5 1301.67 57.5700   1
   2  -1   5 1261.91 59.2100   1
  -1   4   4 37.5100 4.45000   1
   1   4  -4 38.0600 3.41000   1
   1   4  -4 36.7700 3.78000   1
  -1  -3  -5 5.11000 2.14000   1
  -1   3  -5 3.43000 1.65000   1
   1  -3   5 3.60000 1.39000   1
   1   3   5 4.92000 1.60000   1
  -1   3  -5 0.05000 1.14000   1
   2  -4  -1 252.600 14.0900   1
   2   4  -1 269.590 13.8700   1
   2   4  -1 276.240 13.2200   1
   3  -2   1 2834.54 132.660   1
  -3  -2  -1 2921.16 140.170   1
   3   2   1 2909.46 132.560   1
   3   2   1 2829.00 128.660   1
  -1   2  -6 165.150 9.70000   1
  -1  -2  -6 180.400 7.91000   1
   1  -2   6 163.670 8.49000   1
  -1   2  -6 180.190 8.77000   1
   1   2   6 128.650 8.35000   1
  -1  -2  -6 151.610 10.3000   1
  -2  -4   0 340.370 16.6700   1
   2   4   0 345.670 16.7000   1
   2  -4   0 289.290 16.7200   1
   2  -2  -6 90.1500 5.04000   1
   2  -2  -6 75.2600 5.16000   1
   2   2  -6 85.0500 5.23000   1
   2   2  -6 83.7900 4.71000   1
   2  -4  -2 19.2800 3.25000   1
   2  -4  -2 20.2700 3.10000   1
   2   4  -2 34.1400 2.86000   1
   2   4  -2 23.1200 2.85000   1
   0   5   0 4.13000 2.47000   1
   0   5   0 0.89000 1.28000   1
   3   0  -5 2.38000 1.35000   1
   3   0  -5 -0.7200 1.09000   1
   0  -3   6 597.820 27.1100   1
   0   3  -6 535.220 26.8500   1
   2  -3  -5 129.500 7.99000   1
   2  -3  -5 135.820 7.84000   1
   2   3  -5 137.700 7.62000   1
   2   3  -5 131.950 7.52000   1
   1   3  -6 698.850 32.8600   1
   1   3  -6 684.240 32.3800   1
  -2   4  -1 478.930 23.1200   1
   2   4   1 462.190 23.7000   1
   2   4   1 501.130 22.6300   1
   2  -4   1 486.880 24.0000   1
  -2  -4  -1 488.520 24.3700   1
   0   5  -1 271.150 13.7000   1
   0   5   1 264.610 13.4900   1
   0   5   1 273.150 15.2700   1
   0   5  -1 276.770 15.1200   1
   2   0  -7 3.10000 1.50000   1
   2   0  -7 3.04000 0.86000   1
   3   0   3 1.43000 1.46000   1
  -3   0  -3 1.29000 1.63000   1
   1   2  -7 2852.49 129.790   1
   1  -2  -7 3045.76 129.660   1
  -1  -2   7 2892.31 132.210   1
  -1   2   7 2730.60 133.050   1
   3   2  -4 899.070 40.9900   1
   3  -2  -4 847.140 41.1500   1
   3   2  -4 875.300 40.2500   1
   3   1  -5 2153.60 100.230   1
   3  -1  -5 2158.53 98.3900   1
   3   1  -5 2177.64 98.3700   1
   3  -1  -5 2216.65 100.410   1
   0   2   7 637.920 31.0100   1
   0  -2   7 681.450 30.5900   1
   0  -2  -7 636.140 30.0900   1
   0   2  -7 651.450 33.7500   1
   0   2  -7 659.830 30.5000   1
   2  -4  -3 1469.83 71.5600   1
   2   4  -3 1539.59 71.2000   1
   2   4  -3 1541.34 69.3000   1
   2  -4  -3 1539.29 72.9700   1
  -1   0  -7 3.90000 2.31000   1
  -1   0  -7 -2.0700 1.05000   1
   1   0   7 0.19000 1.28000   1
   3   2   2 179.330 8.52000   1
   3  -2   2 164.320 9.89000   1
  -3  -2  -2 199.010 10.6800   1
  -3   2  -2 187.020 10.6100   1
   3   2   2 179.840 9.80000   1
  -1   4  -4 10.8500 1.85000   1
   1   4   4 14.4500 2.60000   1
  -1   4  -4 8.95000 2.19000   1
  -1  -4  -4 11.9600 2.53000   1
   1  -4   4 12.4300 2.33000   1
   2  -1  -7 643.580 29.6800   1
   2   1  -7 626.280 29.8400   1
   2   1  -7 622.190 29.4700   1
   2  -1  -7 657.630 29.8300   1
   3   1   3 953.950 44.0900   1
   3  -1   3 961.890 44.1800   1
   3   1   3 978.100 42.0300   1
  -3   1  -3 888.390 46.9000   1
  -3  -1  -3 872.780 46.8000   1
   0   5  -2 632.510 29.7600   1
   0   5  -2 578.280 27.9000   1
   0   5   2 561.030 29.5900   1
   0   5   2 586.450 27.6100   1
   2  -2   5 131.580 7.23000   1
  -2  -2  -5 117.930 8.10000   1
  -2   2  -5 127.710 6.96000   1
   2   2   5 128.250 7.15000   1
  -2   2  -5 113.920 7.71000   1
  -1  -5   0 149.860 7.60000   1
  -1   5   0 149.130 9.26000   1
  -1   5   0 146.110 8.32000   1
   1   5   0 158.540 8.22000   1
   1  -5   0 128.700 9.31000   1
   1  -5   0 155.660 9.67000   1
   1   5   0 148.630 9.35000   1
   3   3  -1 5.66000 1.37000   1
   3   3  -1 4.73000 1.85000   1
   3  -3  -1 6.58000 2.04000   1
  -1   5   1 13.4100 2.16000   1
   1   5  -1 16.1600 3.03000   1
  -1   5   1 19.0800 3.59000   1
   1   5  -1 11.5200 2.06000   1
  -2   3  -4 1856.97 83.5200   1
   2  -3   4 1918.99 85.6500   1
  -2  -3  -4 1774.99 90.6400   1
   2   3   4 1813.85 85.4900   1
  -2   3  -4 1845.39 90.5200   1
   0   4   5 4200.60 197.450   1
   0   4  -5 4439.50 207.640   1
   0   4  -5 4180.16 192.210   1
  -2  -4  -2 631.800 32.1700   1
   2   4   2 662.170 29.5100   1
   2   4   2 623.930 30.9400   1
   2  -4   2 664.460 31.2300   1
  -2   4  -2 624.700 30.1800   1
   1   1   7 2929.80 137.780   1
  -1   1  -7 2796.13 146.910   1
   1  -1   7 3032.32 137.760   1
  -1  -1  -7 2908.95 147.490   1
  -1  -1  -7 3158.79 134.390   1
  -1   1  -7 3140.04 134.720   1
   3   3  -2 2100.98 97.8400   1
   3  -3  -2 2127.43 98.1000   1
   1   4  -5 888.830 41.3200   1
  -1   4   5 900.880 43.3100   1
   1   4  -5 878.710 42.4800   1
   3  -3   0 1466.26 67.8500   1
   3   3   0 1435.05 65.4200   1
   3   3   0 1446.25 67.5800   1
   1   5   1 1712.88 80.9800   1
   1  -5   1 1658.61 82.5500   1
   1  -5   1 1725.92 81.1400   1
   1   5   1 1794.26 78.0600   1
  -1  -5  -1 1762.18 83.8600   1
  -1   5  -1 1660.47 78.3500   1
  -1   5   2 221.050 13.4500   1
   1   5  -2 235.810 13.1700   1
   1   5  -2 236.270 12.0700   1
   1   0  -8 1436.37 65.3700   1
  -2   0  -6 10.5200 2.51000   1
   2   0   6 10.0300 1.88000   1
  -2   0  -6 10.3500 1.47000   1
   3  -3  -3 150.280 8.75000   1
   3   3  -3 159.530 8.59000   1
   3   3  -3 161.160 8.39000   1
   0   0   8 13.6300 1.55000   1
   0   0  -8 17.2800 2.17000   1
   2  -4  -4 350.030 18.2800   1
   2   4  -4 351.170 17.8500   1
   2  -4  -4 359.360 18.6900   1
   2   4  -4 352.090 17.2900   1
   3   0  -6 723.950 34.8200   1
   3   0  -6 770.600 35.0900   1
   3   2  -5 3076.59 137.650   1
   3   2  -5 3070.87 140.510   1
   3  -2  -5 3025.20 140.760   1
   0   5  -3 2402.68 107.780   1
   0   5  -3 2413.78 115.420   1
   0   5   3 2303.60 111.250   1
   0   5  -3 2381.38 110.980   1
   3  -3   1 2.29000 1.87000   1
   3   3   1 2.25000 1.69000   1
  -3  -3  -1 3.90000 1.82000   1
   3   3   1 4.25000 1.13000   1
   1  -1  -8 803.000 37.7100   1
  -1   1   8 835.120 38.4000   1
   1   1  -8 813.220 37.8400   1
  -1   3  -6 5610.70 243.580   1
  -1  -3  -6 4915.12 264.730   1
  -1   3  -6 5812.81 263.890   1
   1   3   6 5364.86 249.200   1
   2   3  -6 2854.98 128.210   1
   2  -3  -6 2924.74 131.400   1
   2   3  -6 2718.11 131.000   1
   2  -3  -6 2872.18 133.860   1
   1  -5   2 1129.64 52.8300   1
   1  -5   2 1088.43 53.7200   1
  -1   5  -2 1119.41 50.9700   1
   1   5   2 1026.27 52.6300   1
  -1  -5  -2 1140.18 54.4000   1
   2  -1   6 764.830 35.2100   1
  -2  -1  -6 757.780 33.6400   1
  -2   1  -6 721.690 37.9600   1
  -2   1  -6 750.730 34.1600   1
   2   1   6 754.020 35.2100   1
  -2  -1  -6 695.140 38.0800   1
   2  -2  -7 2392.50 107.950   1
   2  -2  -7 2352.13 105.830   1
   2   2  -7 2358.55 105.900   1
   2   2  -7 2266.25 107.760   1
  -3  -2  -3 352.460 19.2300   1
   3   2   3 383.660 18.1800   1
  -3   2  -3 381.780 19.4400   1
   3  -2   3 328.430 18.0200   1
   0  -1  -8 228.450 11.1800   1
   0  -1   8 225.090 10.8700   1
   0   1   8 216.600 11.0900   1
   0   1  -8 233.250 11.4300   1
   0   1  -8 222.280 13.7200   1
   3   1  -6 376.320 18.4700   1
   3  -1  -6 409.150 18.7500   1
   3  -1  -6 388.390 18.7700   1
   3   1  -6 371.350 18.7300   1
  -3   0  -4 -0.1300 1.94000   1
   3   0   4 -0.6500 1.73000   1
   1   5  -3 2576.76 123.140   1
  -1   5   3 2610.81 123.780   1
   1   5  -3 2741.65 119.660   1
   2   4   3 3649.13 176.640   1
  -2  -4  -3 3910.71 186.670   1
  -2   4  -3 3875.42 172.590   1
   2  -4   3 3959.80 176.880   1
   2   4   3 3785.34 171.690   1
  -1  -2  -7 93.9900 5.02000   1
  -1   2  -7 92.8800 5.76000   1
  -1  -2  -7 79.0700 7.34000   1
  -1   2  -7 96.9700 6.67000   1
   1  -2   7 100.530 5.57000   1
   1   3  -7 16.0400 2.44000   1
  -1  -3   7 12.0000 1.73000   1
  -1  -3   7 9.01000 1.69000   1
  -1   3   7 14.4200 2.96000   1
   3  -3  -4 32.6200 3.10000   1
   3   3  -4 34.1600 3.05000   1
   3   3  -4 25.3700 2.81000   1
   3   1   4 664.990 31.8000   1
  -3  -1  -4 671.740 34.1600   1
  -3   1  -4 654.740 34.0400   1
   3  -1   4 659.830 31.8500   1
  -1  -4  -5 2878.24 151.230   1
   1  -4   5 3269.06 142.450   1
  -1   4  -5 3231.84 150.270   1
   1   4   5 2885.02 142.390   1
  -1   4  -5 3145.17 139.200   1
   0   3  -7 158.680 8.80000   1
   0  -3   7 160.200 8.41000   1
   3   3   2 1076.78 47.3400   1
  -3  -3  -2 1058.41 52.1900   1
   3   3   2 1009.86 49.3300   1
   3  -3   2 1029.83 49.5400   1
   2   0  -8 1644.00 74.9200   1
  -2   3  -5 13.0100 2.53000   1
  -2  -3  -5 13.2900 2.86000   1
  -2   3  -5 8.00000 2.09000   1
   2   3   5 13.8600 2.32000   1
   2  -3   5 12.5600 2.33000   1
   1  -5   3 411.370 22.5700   1
  -1   5  -3 461.220 22.1800   1
  -1  -5  -3 422.150 22.7200   1
  -1   5  -3 419.370 21.4100   1
   1   5   3 472.660 22.6800   1
   1  -5   3 448.710 22.3700   1
   0   5   4 2280.04 108.150   1
   0   5  -4 2399.84 112.260   1
   0   5  -4 2273.45 104.770   1
   0   5  -4 2270.10 107.580   1
   0   4  -6 863.580 42.3200   1
   0  -4   6 811.760 40.8300   1
   0  -4   6 816.270 40.1100   1
   0   4  -6 836.310 39.5700   1
   0   4   6 912.230 41.1300   1
   2   4  -5 160.300 9.27000   1
   2   4  -5 155.720 8.88000   1
   2  -4  -5 157.940 9.90000   1
   2  -4  -5 175.780 9.89000   1
   1  -2  -8 373.680 18.3700   1
  -1  -2   8 388.350 17.8800   1
  -1   2   8 373.530 19.1100   1
   1   2  -8 388.260 18.6400   1
   1   4  -6 317.310 16.0500   1
  -1   4   6 301.610 16.9200   1
   1   4  -6 308.730 15.6100   1
   4   0  -1 -0.3600 1.51000   1
   4   0  -1 0.45000 0.68000   1
   4   0  -2 295.100 15.2300   1
   4   0  -2 298.230 14.5000   1
  -2  -2  -6 181.880 11.3200   1
   2  -2   6 196.250 9.85000   1
  -2  -2  -6 177.650 8.41000   1
  -2   2  -6 163.140 10.6600   1
  -2   2  -6 187.410 9.54000   1
   2   2   6 183.320 9.76000   1
   2   1  -8 15.8900 2.53000   1
   2  -1  -8 18.6900 1.65000   1
   2  -1  -8 25.9900 2.70000   1
   0   2  -8 418.310 20.8600   1
   0  -2   8 423.620 20.5700   1
   0   2  -8 422.530 23.4900   1
   0   2   8 453.290 21.1400   1
   0  -2  -8 452.940 20.5100   1
   3  -2  -6 251.150 13.0700   1
   3  -2  -6 262.290 13.0100   1
   3   2  -6 257.140 12.7100   1
   3   2  -6 256.710 13.0600   1
   1   5  -4 1142.00 54.2400   1
   1   5  -4 1080.61 52.9700   1
   1   5  -4 1093.78 51.2300   1
  -1   5   4 1108.39 53.8600   1
   2  -5  -1 785.370 40.7400   1
   2   5  -1 867.430 38.2900   1
   2   5  -1 805.520 39.6400   1
   2  -5  -1 829.750 40.1300   1
   4   0   0 3478.55 152.810   1
   4   0   0 3332.07 157.070   1
   2  -5   0 1720.95 78.5800   1
  -2  -5   0 1692.74 81.1700   1
   2   5   0 1583.99 78.0100   1
   4   0  -3 -0.4800 1.30000   1
   4   0  -3 0.67000 1.84000   1
   4   1  -1 432.600 21.8600   1
   4   1  -1 438.160 20.8300   1
   4  -1  -1 462.510 22.0700   1
   4  -1  -2 337.490 16.6500   1
   4   1  -2 314.150 16.4200   1
  -1   0  -8 2422.50 111.160   1
  -1   0  -8 2453.33 122.300   1
   1   0   8 2541.06 113.850   1
   2   5  -2 121.570 7.59000   1
   2  -5  -2 125.820 7.99000   1
   2   5  -2 108.590 6.62000   1
   2  -5  -2 103.650 7.75000   1
   3   0  -7 -0.0500 1.25000   1
   3   0  -7 3.80000 1.68000   1
  -3   2  -4 34.5600 3.79000   1
   3  -2   4 29.4200 3.24000   1
  -3   2  -4 33.7900 2.83000   1
  -3  -2  -4 35.7900 3.94000   1
   3   2   4 35.1200 3.30000   1
   3   3  -5 392.190 18.5500   1
   3  -3  -5 365.200 18.8100   1
   3   3  -5 381.360 18.5400   1
   3  -4  -1 59.5300 4.86000   1
   3   4  -1 58.2100 4.45000   1
  -2   4  -4 506.050 23.5600   1
   2   4   4 495.210 23.9900   1
  -2  -4  -4 464.360 25.2400   1
   2  -4   4 482.110 24.0600   1
   4   1   0 188.490 8.97000   1
   4  -1   0 169.570 9.94000   1
   4   1   0 173.120 9.96000   1
   4  -1  -3 4377.24 192.690   1
   4  -1  -3 4234.97 197.460   1
   4  -1  -3 4233.32 197.460   1
   4   1  -3 4438.99 192.580   1
   4   1  -3 4176.07 197.290   1
  -2  -5  -1 1748.61 81.8400   1
   2   5   1 1608.66 78.3800   1
  -2   5  -1 1666.10 76.4700   1
   2  -5   1 1667.25 78.7900   1
   3   4  -2 44.0500 3.49000   1
   3  -4  -2 50.7700 4.27000   1
   3   4  -2 47.0100 3.92000   1
   1   1   8 23.8700 2.33000   1
  -1   1  -8 18.8100 3.53000   1
   1  -1   8 23.8500 2.26000   1
  -1   1  -8 22.2100 2.41000   1
  -1  -1  -8 24.4600 2.11000   1
  -1  -1  -8 23.5500 4.10000   1
   3   4   0 106.260 6.71000   1
   3  -4   0 115.110 7.10000   1
   3   4   0 107.120 6.06000   1
   2  -3  -7 19.1400 2.81000   1
   2  -3  -7 12.2500 2.38000   1
   2   3  -7 14.4000 2.22000   1
   2   3  -7 10.7600 2.43000   1
   3   3   3 157.270 8.91000   1
   3   3   3 157.740 7.41000   1
  -3   3  -3 144.630 9.31000   1
   3  -3   3 162.780 9.09000   1
  -3  -3  -3 147.560 9.40000   1
   3  -1  -7 2475.99 113.700   1
   3   1  -7 2441.27 113.490   1
   3  -1  -7 2530.70 111.760   1
   3   1  -7 2434.61 111.740   1
   3   0   5 -2.1000 1.51000   1
  -3   0  -5 0.32000 1.87000   1
  -2   0  -7 3.14000 2.29000   1
  -2   0  -7 4.83000 1.31000   1
   2   0   7 1.35000 1.43000   1
   4   0   1 2.32000 0.95000   1
   4   0   1 -0.6800 1.78000   1
   4   0  -4 2967.81 135.310   1
   4   0  -4 3042.75 138.580   1
   2  -5  -3 380.920 20.3000   1
   2   5  -3 364.800 19.3100   1
   2  -5  -3 375.010 19.8800   1
   2   5  -3 380.900 18.5400   1
  -1   3  -7 89.5400 5.81000   1
  -1   3  -7 92.0100 6.51000   1
  -1  -3  -7 91.6800 4.96000   1
  -1  -3  -7 77.4700 7.49000   1
   1   3   7 81.3500 5.71000   1
   1  -3   7 96.9300 5.59000   1
   1   0  -9 1.30000 1.60000   1
   1  -5   4 252.430 13.7100   1
  -1   5  -4 258.890 13.1400   1
   1   5   4 253.500 13.7800   1
  -1   5  -4 246.190 13.1200   1
  -1  -5  -4 223.160 13.9000   1
   1  -5   4 249.960 13.5300   1
   3  -4  -3 822.200 38.3700   1
   3   4  -3 757.500 37.8100   1
   3   4  -3 805.920 36.8900   1
   2   2  -8 1003.59 48.1900   1
   2   2  -8 1050.88 48.4400   1
   2  -2  -8 1022.99 48.7000   1
   2  -2  -8 1101.24 48.1900   1
   0   6   0 2687.77 124.900   1
   0   6   0 2639.14 120.480   1
   3   1   5 1673.73 75.7100   1
  -3   1  -5 1695.42 80.7400   1
  -3  -1  -5 1691.83 80.7500   1
  -3   1  -5 1586.33 73.2000   1
   3  -1   5 1482.54 75.5200   1
  -2   1  -7 1335.65 59.5700   1
  -2  -1  -7 1316.48 58.9900   1
   2   1   7 1475.97 61.2600   1
  -2   1  -7 1282.86 65.5800   1
   2  -1   7 1149.56 60.9600   1
  -2  -1  -7 1299.57 65.9300   1
   4  -1   1 798.380 39.1200   1
   4   1   1 796.230 39.0600   1
   4   1   1 852.160 37.2600   1
   4  -1  -4 410.350 19.8000   1
   4   1  -4 403.440 19.6500   1
   4   1  -4 383.390 19.1400   1
   4  -1  -4 396.400 19.3500   1
   3   4   1 2667.18 121.810   1
   3  -4   1 2608.13 122.000   1
  -3  -4  -1 2658.14 128.320   1
   3   4   1 2586.91 118.180   1
   0  -5   5 43.0600 4.22000   1
   0   5  -5 38.3300 3.90000   1
   0  -5   5 48.3400 4.49000   1
   0   5  -5 47.7300 3.42000   1
   0   5   5 46.5100 4.95000   1
  -1  -4  -6 16.8700 3.53000   1
   1   4   6 12.0900 2.58000   1
  -1   4  -6 17.2600 2.72000   1
   1  -4   6 9.20000 2.18000   1
   4   2  -1 1168.03 57.1200   1
   4   2  -1 1262.98 55.3000   1
   4  -2  -1 1215.95 57.3600   1
   4   2  -2 633.100 30.9200   1
   4  -2  -2 655.150 31.2300   1
   0   6  -1 581.020 28.5000   1
   0   6   1 604.100 30.6200   1
   0   6  -1 641.170 30.7500   1
   0   6   1 578.140 28.3800   1
   2   5   2 406.090 22.0500   1
  -2  -5  -2 451.610 22.4800   1
  -2   5  -2 431.460 21.5100   1
   2   5   2 447.220 20.8100   1
   2  -5   2 462.430 22.5300   1
   0   0  -9 1.56000 1.46000   1
   0   0   9 2.19000 0.96000   1
   2  -4  -6 5.96000 2.24000   1
   2   4  -6 5.20000 2.11000   1
   2   4  -6 3.80000 1.85000   1
   2  -4  -6 3.59000 1.95000   1
   1   1  -9 2297.64 100.950   1
   1  -1  -9 2252.86 100.770   1
  -1   1   9 2140.47 102.870   1
   1   5  -5 1546.72 73.7200   1
  -1   5   5 1512.11 72.0000   1
   1   5  -5 1471.92 69.0600   1
   1   5  -5 1489.29 71.1100   1
  -1  -3   8 3732.26 175.390   1
   1  -3  -8 3814.45 168.560   1
  -1  -3   8 3813.55 172.150   1
  -1   3   8 3646.85 173.400   1
   1   3  -8 3744.19 168.900   1
   4   2   0 1632.76 76.0300   1
   4   2   0 1645.40 73.4700   1
   4  -2   0 1603.81 76.1700   1
   4  -2  -3 196.320 10.4100   1
   4   2  -3 193.720 9.73000   1
   4   2  -3 169.180 9.95000   1
   0   1  -9 3370.29 155.710   1
   0  -1  -9 3587.45 155.590   1
   0   1  -9 3450.57 170.440   1
   0  -1   9 3502.11 158.750   1
   0   1   9 3405.43 158.930   1
  -2  -3  -6 5082.88 218.460   1
  -2   3  -6 4867.23 237.820   1
   2  -3   6 4358.29 224.380   1
   2   3   6 4963.95 224.550   1
  -2  -3  -6 4927.29 238.420   1
  -2   3  -6 5115.01 219.430   1
  -1   2  -8 412.120 22.1700   1
  -1  -2  -8 396.120 23.1700   1
   1  -2   8 385.290 19.6400   1
  -1   2  -8 404.000 19.7400   1
  -1  -2  -8 432.340 19.0500   1
  -4   0  -2 945.150 47.2900   1
   4   0   2 922.040 44.4100   1
   0   6  -2 249.400 13.9500   1
   0   6   2 207.980 13.6300   1
   0   6  -2 235.660 12.4500   1
   0   6   2 231.600 12.0600   1
   3   2  -7 11.6600 1.63000   1
   3  -2  -7 12.7300 2.28000   1
   3   2  -7 9.07000 2.18000   1
   3  -2  -7 6.60000 1.69000   1
   1   4  -7 5352.28 231.650   1
   1   4  -7 4964.10 236.800   1
   0   3   8 5549.47 261.150   1
   0   3  -8 5886.38 276.780   1
   0  -3  -8 5709.26 254.390   1
   0   3  -8 5569.24 254.860   1
   0  -3   8 5700.86 260.390   1
   2  -5  -4 465.560 25.6900   1
   2   5  -4 478.720 24.7000   1
   2   5  -4 520.900 23.8900   1
   2  -5  -4 498.180 25.3700   1
   4   0  -5 -0.2500 1.62000   1
   4   0  -5 2.07000 1.72000   1
   3  -4  -4 332.860 16.9300   1
   3   4  -4 310.880 16.4400   1
   3   4  -4 331.180 16.1600   1
   3  -3  -6 2380.09 111.450   1
   3   3  -6 2457.24 109.090   1
   3   3  -6 2390.95 111.140   1
  -1   6   0 1111.35 51.3100   1
   1   6   0 974.760 50.7300   1
   1   6   0 1086.68 48.6700   1
  -1   6   0 1033.92 48.7800   1
   0   4   7 2447.15 110.630   1
   0   4  -7 2323.61 107.570   1
   0   4  -7 2299.72 116.100   1
   0  -4   7 2416.14 109.670   1
   1   6  -1 23.2000 3.82000   1
  -1   6   1 18.0900 4.04000   1
   1   6  -1 17.6200 2.62000   1
  -1   6   1 12.1700 2.51000   1
  -3  -4  -2 574.030 29.2900   1
   3   4   2 575.130 26.4200   1
   3   4   2 557.470 27.9600   1
   3  -4   2 583.390 28.2900   1
   4  -1   2 359.910 19.4200   1
   4   1   2 396.700 17.8300   1
   4   1   2 402.700 19.4800   1
  -4   1  -2 384.870 20.7900   1
  -4  -1  -2 374.630 20.7100   1
   2   0  -9 0.13000 1.64000   1
   1  -6   1 11.8900 3.18000   1
   1  -6   1 15.4500 3.47000   1
  -1  -6  -1 22.1700 1.90000   1
  -1   6  -1 16.1600 2.87000   1
   1   6   1 18.5500 3.57000   1
   1   6   1 13.5000 2.33000   1
   4   1  -5 234.230 11.7100   1
   4  -1  -5 212.930 11.5800   1
   4  -1  -5 226.760 11.7700   1
   4   1  -5 219.460 11.5700   1
   2   4   5 258.240 13.9500   1
   2  -4   5 265.720 13.9900   1
  -2  -4  -5 256.710 15.0100   1
  -2   4  -5 264.330 13.6800   1
  -2   4  -5 271.750 14.6200   1
  -3   3  -4 5222.94 241.320   1
   3   3   4 4915.00 227.860   1
  -3  -3  -4 4687.44 241.140   1
   3  -3   4 5110.95 228.090   1
  -3   3  -4 4838.52 222.250   1
   3  -2   5 231.530 12.0000   1
  -3   2  -5 214.380 12.9000   1
   3   2   5 205.490 11.6700   1
  -3  -2  -5 221.450 13.0000   1
  -3   2  -5 226.960 11.1400   1
   2  -2   7 689.860 35.5500   1
  -2   2  -7 753.780 34.8900   1
  -2   2  -7 728.430 38.4700   1
   2   2   7 762.860 35.6900   1
  -2  -2  -7 724.410 38.9800   1
  -2  -2  -7 815.220 33.9100   1
   4  -2   1 1487.84 69.1600   1
   4   2   1 1489.06 66.3900   1
   4   2   1 1439.74 68.9500   1
   4   2  -4 432.020 20.3400   1
   4   2  -4 412.790 20.7000   1
   4  -2  -4 420.980 20.9700   1
  -1   6   2 2033.92 94.3700   1
   1   6  -2 1925.91 93.6400   1
   1   6  -2 2006.56 90.5700   1
  -2   5  -3 288.690 14.7600   1
   2   5   3 247.530 14.8900   1
   2  -5   3 313.300 15.5300   1
   2   5   3 282.500 13.7700   1
  -2  -5  -3 297.740 15.3900   1
   3   0  -8 1732.68 80.0200   1
   3   0  -8 1778.91 80.9100   1
  -1   2   9 133.500 8.86000   1
   1   2  -9 159.760 8.76000   1
  -1  -2   9 158.780 7.52000   1
   1  -2  -9 163.250 8.54000   1
   2   1  -9 484.060 24.1000   1
   2  -1  -9 504.650 23.4600   1
   2  -1  -9 515.990 24.1100   1
   1  -5   5 1313.63 65.6900   1
  -1   5  -5 1489.37 68.8000   1
  -1  -5  -5 1347.04 69.9500   1
   1   5   5 1428.24 66.1700   1
  -1   5  -5 1394.03 64.3300   1
   0   6  -3 318.270 16.1700   1
   0   6   3 316.600 17.8000   1
   0   6  -3 305.990 17.4100   1
   0  -2  -9 898.680 41.7200   1
   0   2  -9 906.800 46.7800   1
   0  -2   9 914.520 42.2300   1
   0   2  -9 872.640 42.1100   1
   0   2   9 949.330 42.8100   1
   1  -6   2 164.280 11.2000   1
   1   6   2 185.430 9.62000   1
  -1   6  -2 187.800 10.3000   1
  -1  -6  -2 172.980 9.82000   1
   1   6   2 183.270 11.1400   1
   1  -6   2 172.570 10.9900   1
   3  -1  -8 641.350 28.2200   1
   3   1  -8 609.100 27.9300   1
   3   1  -8 559.960 28.3200   1
   3  -1  -8 565.000 28.3200   1
   2   3  -8 1.50000 1.63000   1
   2  -3  -8 0.33000 1.81000   1
   2   3  -8 2.63000 1.85000   1
   2  -3  -8 0.74000 1.49000   1
   2  -3  -8 1.56000 1.70000   1
  -3   0  -6 760.620 35.2100   1
   3   0   6 817.860 37.1800   1
  -3   0  -6 749.300 39.9000   1
   3   4  -5 497.980 24.6000   1
   3  -4  -5 503.840 25.0500   1
   3   4  -5 511.220 24.2700   1
   1   6  -3 325.760 15.8700   1
  -1   6   3 295.190 17.6100   1
   1   6  -3 292.180 16.8300   1
   0   5   6 143.530 9.74000   1
   0   5  -6 143.350 8.78000   1
   0   5  -6 152.380 8.51000   1
   2  -5  -5 1578.74 75.7400   1
   2   5  -5 1616.75 75.1200   1
   2  -5  -5 1577.99 77.1500   1
   2   5  -5 1604.24 73.0400   1
  -1   5   6 103.680 8.42000   1
   1   5  -6 118.720 6.85000   1
   1   5  -6 113.650 7.60000   1
   1   5  -6 109.560 7.12000   1
   4   0   3 3.82000 2.25000   1
  -4   0  -3 0.76000 2.16000   1
   4  -3  -1 194.020 10.4800   1
   4   3  -1 167.560 9.94000   1
   4   3  -1 181.370 9.25000   1
   4  -3  -2 3610.96 163.130   1
   4   3  -2 3451.96 162.740   1
   4   0  -6 3414.36 155.100   1
   4   0  -6 3469.76 158.370   1
  -1   0  -9 2.04000 1.46000   1
  -1   0  -9 -1.5700 2.23000   1
   1   0   9 3.93000 1.50000   1
   2  -4  -7 3072.95 150.160   1
   2  -4  -7 3206.71 147.490   1
   2   4  -7 3165.94 146.780   1
   2   4  -7 3264.18 143.560   1
   4  -2   2 34.7900 3.75000   1
  -4  -2  -2 27.2200 3.64000   1
   4   2   2 27.5800 3.28000   1
   4   2   2 30.7400 2.16000   1
  -3   4  -3 2032.74 101.580   1
   3   4   3 2204.56 92.8600   1
  -3  -4  -3 2131.23 101.600   1
  -3   4  -3 2040.38 93.8400   1
   3  -4   3 2056.53 96.4000   1
   3   4   3 1918.79 96.0900   1
   4  -2  -5 2067.92 95.6500   1
   4   2  -5 2075.57 93.4500   1
   4   2  -5 2039.14 95.3800   1
  -3   1  -6 6.03000 1.44000   1
   3   1   6 5.61000 2.08000   1
   3  -1   6 6.44000 2.13000   1
  -3   1  -6 6.21000 2.38000   1
  -3  -1  -6 5.29000 2.66000   1
   4  -3   0 152.760 8.97000   1
   4   3   0 142.660 8.59000   1
   4   3   0 146.910 7.68000   1
   4   3  -3 26.6700 2.77000   1
   4   3  -3 24.5200 3.03000   1
   4  -3  -3 21.9500 3.18000   1
  -4  -1  -3 1174.15 56.9500   1
   4   1   3 1136.15 53.3900   1
   4  -1   3 1120.14 53.4400   1
  -4   1  -3 1113.18 56.8500   1
   4   1   3 1108.18 50.8400   1
   1   4   7 682.960 32.0000   1
  -1  -4  -7 609.200 35.1500   1
  -1   4  -7 670.450 31.3500   1
   4   1  -6 4.60000 1.85000   1
   4  -1  -6 9.34000 2.11000   1
   4   1  -6 13.4400 2.14000   1
   4  -1  -6 11.4000 2.12000   1
  -2   0  -8 2813.92 138.730   1
  -2   0  -8 2811.28 126.410   1
  -1   1  -9 60.6300 5.91000   1
  -1   1  -9 54.7700 4.27000   1
   1  -1   9 64.1300 4.06000   1
  -1  -1  -9 59.8900 3.97000   1
   1   1   9 60.5200 4.09000   1
  -1  -1  -9 55.8200 6.34000   1
  -1   3  -8 1613.45 80.1200   1
  -1  -3  -8 1450.88 81.4600   1
  -1   3  -8 1586.64 73.7000   1
   1  -3   8 1717.31 75.0100   1
  -1  -3  -8 1663.81 72.8000   1
   3   3  -7 141.050 8.00000   1
   3   3  -7 145.060 8.45000   1
   3  -3  -7 153.410 8.36000   1
   2   2  -9 702.180 34.1200   1
   2  -2  -9 730.010 34.7700   1
   2  -2  -9 703.250 33.9900   1
   2  -2  -9 757.000 34.1900   1
  -1  -6  -3 5.20000 1.87000   1
  -1   6  -3 0.87000 1.90000   1
   1   6   3 -0.2100 1.14000   1
   1  -6   3 -0.2300 2.36000   1
   1   6   3 1.82000 2.50000   1
   1  -6   3 5.48000 2.51000   1
   3   5  -1 1700.51 79.3600   1
   3  -5  -1 1688.19 79.7800   1
  -2   5  -4 1035.82 44.8700   1
  -2  -5  -4 1027.34 48.1300   1
   2   5   4 993.230 43.5900   1
  -2   5  -4 794.350 47.4400   1
   2  -5   4 975.190 45.9400   1
   2   5   4 929.120 45.7600   1
   0   6  -4 1710.23 80.0000   1
   0   6   4 1787.52 83.1900   1
   0   6  -4 1797.76 85.0300   1
   0   6  -4 1684.46 82.4400   1
  -2  -1  -8 259.560 16.5600   1
  -2   1  -8 293.120 16.4500   1
  -2  -1  -8 303.750 13.3900   1
   2   1   8 271.970 14.2800   1
  -2   1  -8 268.320 13.8700   1
   3   5  -2 1292.25 58.2200   1
   3   5  -2 1197.64 59.8700   1
   3  -5  -2 1322.46 60.5700   1
   3  -2  -8 624.600 28.7400   1
   3   2  -8 590.800 28.8100   1
   3  -2  -8 609.690 28.8200   1
   3   2  -8 593.770 28.3900   1
   3   5   0 241.590 13.5400   1
   3   5   0 258.860 12.6100   1
   3  -5   0 246.860 13.8300   1
   1   0 -10 201.800 10.7800   1
  -1   6   4 17.1900 4.21000   1
   1   6  -4 13.0300 2.65000   1
   1   6  -4 17.8100 3.65000   1
  -3  -3  -5 159.810 10.3000   1
   3  -3   5 152.470 9.54000   1
  -3   3  -5 164.590 10.2200   1
   3   3   5 178.960 9.54000   1
  -3   3  -5 166.820 9.04000   1
  -2  -3  -7 101.030 8.13000   1
  -2   3  -7 104.960 6.71000   1
  -2  -3  -7 109.950 5.34000   1
  -2   3  -7 97.5700 7.25000   1
   2  -3   7 103.190 6.62000   1
   2   3   7 108.780 6.60000   1
   4   3   1 16.3500 2.86000   1
  -4  -3  -1 17.3900 2.98000   1
   4   3   1 19.3600 1.88000   1
   4  -3   1 26.5800 3.39000   1
   2   6  -1 157.350 10.0500   1
   2   6  -1 158.320 8.85000   1
   2  -6  -1 159.530 10.3000   1
   2  -6  -1 153.340 10.3900   1
   4  -3  -4 1467.06 71.7400   1
   4   3  -4 1548.72 69.9000   1
   4   3  -4 1583.35 71.5700   1
  -1  -4   8 334.580 16.6800   1
   1   4  -8 314.670 16.4700   1
  -1  -4   8 327.320 16.3600   1
   2  -6   0 22.1900 3.75000   1
  -2   6   0 21.8100 3.20000   1
   2  -6   0 24.3100 4.06000   1
   2   6   0 22.4800 2.81000   1
   2   6   0 25.9200 3.81000   1
   2  -4   6 101.240 6.23000   1
  -2  -4  -6 86.6800 6.89000   1
   2   4   6 84.4500 6.03000   1
  -2   4  -6 86.2900 6.29000   1
  -2   4  -6 71.1800 5.66000   1
  -1  -3   9 1.83000 1.13000   1
   1  -3  -9 1.10000 1.76000   1
   1   3  -9 0.72000 1.80000   1
  -1   3   9 -1.7200 2.22000   1
   3   5  -3 61.2900 4.52000   1
   3   5  -3 58.5300 4.96000   1
   3  -5  -3 74.9900 5.74000   1
   2   6  -2 2353.21 110.460   1
   2  -6  -2 2433.02 111.160   1
   2   6  -2 2472.12 107.110   1
   2  -6  -2 2173.98 112.880   1
  -1   1  10 558.710 27.9000   1
   1   1 -10 590.690 27.8900   1
   1  -1 -10 613.140 27.8200   1
   0   4   8 1.20000 1.79000   1
   0  -4   8 -0.2400 1.43000   1
   0   4  -8 -0.1100 1.07000   1
   0   4  -8 0.77000 1.83000   1
   3   4  -6 284.670 15.0000   1
   3  -4  -6 300.400 15.4900   1
   3   4  -6 295.920 14.9900   1
  -3   2  -6 377.360 21.3600   1
  -3   2  -6 399.770 18.9100   1
  -3  -2  -6 402.880 21.6600   1
   3   2   6 390.580 19.7000   1
   3  -2   6 389.300 19.7700   1
   0   0  10 1381.91 65.2600   1
   0   0 -10 1407.42 72.2300   1
   0   0 -10 1456.08 64.5400   1
  -3  -5  -1 166.850 9.65000   1
   3   5   1 167.840 9.97000   1
   3   5   1 158.790 8.82000   1
   3  -5   1 192.890 10.3900   1
  -1  -5  -6 1377.14 71.7700   1
   1   5   6 1382.85 67.2700   1
  -1   5  -6 1538.83 70.2600   1
   1  -5   6 1433.25 66.9300   1
  -1   5  -6 1365.21 65.4600   1
   4   2   3 5.97000 2.16000   1
   4  -2   3 6.02000 2.51000   1
  -4  -2  -3 3.29000 2.28000   1
  -4   2  -3 3.99000 2.31000   1
   4   2   3 6.56000 0.87000   1
  -2  -6  -1 15.8700 2.01000   1
   2   6   1 19.7100 3.64000   1
   2  -6   1 19.3800 3.73000   1
  -2   6  -1 13.0900 2.91000   1
   0   3  -9 4.97000 2.04000   1
   0   3  -9 6.58000 2.49000   1
   0  -3   9 6.74000 1.61000   1
   0   3   9 12.1400 2.62000   1
   0  -3  -9 5.98000 1.69000   1
   4  -2  -6 191.900 10.4900   1
   4  -2  -6 195.980 10.4200   1
   4   2  -6 191.140 10.1400   1
   4   2  -6 186.850 10.3900   1
   2  -5  -6 834.470 42.5600   1
   2  -5  -6 851.140 41.8500   1
   2   5  -6 853.810 41.0100   1
   2   5  -6 854.150 39.8700   1
  -1   2  -9 1753.96 81.4400   1
  -1   2  -9 1679.57 89.1100   1
   1  -2   9 1884.65 82.8900   1
   1   2   9 1707.37 82.9600   1
  -1  -2  -9 1674.83 90.2900   1
  -1  -2  -9 2000.89 80.8800   1
  -4   0  -4 65.7200 6.08000   1
   4   0   4 68.4500 5.31000   1
   3  -4   4 8.01000 2.57000   1
  -3   4  -4 2.55000 1.85000   1
  -3   4  -4 5.84000 2.43000   1
   3   4   4 3.87000 0.92000   1
   3   4   4 1.34000 1.92000   1
  -3  -4  -4 2.52000 2.25000   1
   4   0  -7 0.09000 1.54000   1
   4   0  -7 -0.6800 1.47000   1
   0  -1 -10 11.3400 2.08000   1
   0   1 -10 13.8500 2.39000   1
   0  -1  10 10.0900 1.50000   1
   3   0  -9 -0.3300 1.14000   1
   3   0  -9 0.86000 1.90000   1
   2  -6  -3 125.150 10.0700   1
   2  -6  -3 148.890 10.3200   1
   2   6  -3 167.590 9.01000   1
   2   6  -3 161.070 9.96000   1
  -2  -2  -8 2245.14 93.8600   1
  -2   2  -8 2186.69 94.8800   1
  -2   2  -8 1959.48 103.410   1
   2   2   8 1979.65 96.8900   1
  -2  -2  -8 2062.49 104.180   1
  -1   6  -4 3785.22 181.500   1
   1  -6   4 3888.55 173.330   1
   1  -6   4 3734.54 176.480   1
   1   6   4 3616.68 173.430   1
  -1   6  -4 3856.73 168.930   1
  -1  -6  -4 3542.20 182.410   1
   2   0 -10 343.250 17.2400   1
   4   3   2 2154.22 94.9200   1
   4  -3   2 2137.21 98.6600   1
   4   3   2 2059.60 98.3400   1
  -4  -3  -2 2100.30 104.090   1
  -1   5   7 290.100 16.7700   1
   1   5  -7 299.340 15.3400   1
   1   5  -7 301.100 15.5200   1
   1   5  -7 283.580 15.7100   1
  -4  -1  -4 517.920 30.1800   1
   4   1   4 643.800 26.1300   1
  -4   1  -4 586.520 30.4200   1
   4   1   4 554.160 28.1400   1
   4  -1   4 542.590 28.2000   1
   4  -3  -5 678.370 32.4800   1
   4   3  -5 663.540 31.6400   1
   4   3  -5 670.530 32.1300   1
   3  -5  -4 207.160 12.2500   1
   3   5  -4 219.520 11.8400   1
   3   5  -4 212.460 11.3500   1
   4  -1  -7 2186.07 100.210   1
   4   1  -7 2246.94 101.860   1
   4   1  -7 2153.84 100.150   1
   4  -1  -7 2234.48 102.030   1
   0   5   7 2348.59 109.930   1
   0   5  -7 2362.46 114.750   1
   0   5  -7 2326.13 106.720   1
   3  -1  -9 13.4500 1.75000   1
   3  -1  -9 8.99000 2.32000   1
   3   1  -9 6.49000 2.18000   1
   3   1  -9 10.2900 1.31000   1
   0   6   5 200.400 12.0700   1
   0   6  -5 168.290 10.5600   1
   0  -6   5 205.560 11.7000   1
   0   6  -5 184.780 9.99000   1
   0  -6   5 181.350 11.2500   1
   2  -6   2 4066.41 191.340   1
  -2  -6  -2 4337.15 200.690   1
   2   6   2 3922.34 185.440   1
   2   6   2 3935.19 191.040   1
  -2   6  -2 4394.53 186.500   1
  -3  -5  -2 95.8400 6.39000   1
   3   5   2 90.9900 5.44000   1
   3   5   2 95.2800 6.70000   1
   3  -5   2 94.6200 6.93000   1
  -1   6   5 49.3400 6.06000   1
   1   6  -5 55.6200 4.94000   1
   1   6  -5 51.1900 5.42000   1
   1   6  -5 63.2600 3.74000   1
   2  -1 -10 467.100 22.2000   1
   2   1 -10 433.320 22.1500   1
   2  -1 -10 460.690 21.2800   1
  -1   2  10 12.7100 2.61000   1
   1  -2 -10 16.1900 2.47000   1
   1   2 -10 8.65000 2.31000   1
   2   3  -9 31.2300 2.70000   1
   2  -3  -9 42.5200 3.85000   1
   2  -3  -9 34.1700 3.46000   1
   2   3  -9 46.0000 4.04000   1
   2  -3  -9 31.6400 3.41000   1
   2  -4  -8 1093.48 53.9100   1
   2  -4  -8 1098.89 52.9500   1
   2   4  -8 1127.24 52.1400   1
   2   4  -8 1095.11 51.3400   1
  -3   0  -7 2.76000 1.12000   1
  -3   0  -7 2.67000 2.54000   1
   3   0   7 -0.8500 1.80000   1
  -2   5  -5 1288.90 57.7400   1
   2  -5   5 1260.98 59.0300   1
  -2  -5  -5 1210.81 62.2800   1
   2   5   5 1219.06 58.9800   1
   4  -4  -1 759.310 38.4000   1
   4   4  -1 831.070 38.2800   1
   4   4  -1 790.760 36.6700   1
   4  -4  -2 3.92000 2.22000   1
   4   4  -2 5.03000 2.30000   1
   3  -3  -8 1744.72 83.4200   1
   3   3  -8 1736.31 83.1300   1
   3   3  -8 1800.71 82.0400   1
   3  -3  -8 1914.33 82.1600   1
   3   1   7 32.7500 3.46000   1
  -3   1  -7 30.9200 4.33000   1
  -3   1  -7 34.2800 2.82000   1
  -3  -1  -7 33.4400 4.59000   1
   3  -1   7 37.0100 3.55000   1
   2  -6  -4 700.560 35.6500   1
   2   6  -4 696.580 33.4800   1
   2  -6  -4 694.740 36.2700   1
   2   6  -4 723.770 34.9800   1
   0   7   0 0.12000 1.86000   1
   0   7   0 2.99000 3.11000   1
   0   2  10 1081.80 51.1500   1
   0   2 -10 1133.96 56.0600   1
   0   2 -10 1082.00 50.4300   1
   0  -2 -10 1120.53 50.0100   1
   0  -2  10 1051.37 50.5400   1
   4   4   0 782.130 36.6800   1
   4   4   0 826.380 38.5000   1
   4  -4   0 787.110 38.6800   1
   4   4  -3 307.440 15.7000   1
   4  -4  -3 302.370 16.0500   1
   4   4  -3 293.700 14.9700   1
   0   7  -1 495.800 23.1900   1
   0   7   1 461.500 22.8800   1
   0   7   1 432.660 24.8500   1
   0   7  -1 470.130 24.9800   1
  -1  -4  -8 325.600 21.4000   1
   1   4   8 389.770 18.8900   1
  -1   4  -8 375.050 19.9300   1
   1  -4   8 373.870 18.4700   1
  -1   4  -8 363.690 18.5200   1
   3  -4  -7 718.650 35.0500   1
   3   4  -7 737.140 34.3300   1
   3   4  -7 716.040 34.7000   1
   4  -2   4 643.520 31.5100   1
  -4  -2  -4 665.100 33.6400   1
  -4   2  -4 636.150 33.5700   1
   4   2   4 627.800 31.2400   1
   3   3   6 687.590 32.4100   1
  -3   3  -6 646.370 34.5300   1
   3  -3   6 694.250 32.5300   1
  -3   3  -6 664.890 31.4800   1
  -3  -3  -6 637.030 34.8300   1
   3   5  -5 2685.18 120.590   1
   3   5  -5 2612.95 123.500   1
   3  -5  -5 2691.06 124.130   1
   4   2  -7 1156.76 54.4800   1
   4   2  -7 1158.70 55.0200   1
   4  -2  -7 1241.67 54.7400   1
   4  -2  -7 1167.81 55.3300   1
   3  -2  -9 1086.53 51.0500   1
   3  -2  -9 1126.14 50.9400   1
   3   2  -9 1087.22 50.7900   1
   3   2  -9 1087.13 50.8200   1
   4   3   3 152.760 7.48000   1
   4   3   3 152.880 9.23000   1
  -4   3  -3 148.210 9.83000   1
  -4  -3  -3 154.210 9.99000   1
   4  -3   3 161.350 9.44000   1
  -2  -6  -3 678.800 33.5200   1
  -2   6  -3 690.310 32.0300   1
   2   6   3 627.770 32.7500   1
   2   6   3 665.330 30.8800   1
   2  -6   3 642.050 32.9300   1
  -1   0 -10 2067.15 104.640   1
  -1   0 -10 2056.56 94.4000   1
   1   0  10 2141.75 96.5000   1
   5   0  -2 2353.57 122.140   1
   5   0  -2 3094.91 125.990   1
   4   3  -6 833.460 38.9700   1
   4   3  -6 814.510 38.4900   1
   4  -3  -6 815.610 39.2500   1
  -1  -3  -9 770.820 35.3700   1
  -1   3  -9 769.630 36.3600   1
   1  -3   9 787.710 36.5500   1
  -1   3  -9 759.170 39.7800   1
  -1  -3  -9 753.660 41.5400   1
   2   2 -10 190.730 10.8000   1
   2  -2 -10 179.000 10.6100   1
   2  -2 -10 205.140 10.3100   1
   2  -2 -10 203.010 10.1200   1
   2   5  -7 678.510 32.5800   1
   2  -5  -7 647.440 34.2000   1
   2   5  -7 726.010 33.5900   1
   2  -5  -7 676.170 34.9800   1
   3  -5   3 1227.09 58.7900   1
  -3   5  -3 1221.94 57.1800   1
  -3  -5  -3 1242.61 61.4400   1
   3   5   3 1244.37 56.0100   1
   3   5   3 1238.62 58.5900   1
   0   7  -2 407.490 20.1900   1
   0   7   2 389.230 19.8200   1
   0   7   2 404.710 22.1700   1
   0   7  -2 402.260 22.0700   1
   5   0  -1 2.29000 1.45000   1
   5   0  -1 -1.0800 1.94000   1
   2   0   9 -0.0500 0.93000   1
  -2   0  -9 1.56000 1.47000   1
  -2   0  -9 1.77000 2.28000   1
  -3   4  -5 1153.30 63.3500   1
   3  -4   5 1347.49 60.3100   1
  -3  -4  -5 1328.50 63.8100   1
   3   4   5 1289.76 60.0400   1
  -3   4  -5 1239.39 58.5400   1
  -1  -6  -5 108.220 8.10000   1
   1  -6   5 119.580 8.02000   1
   1   6   5 117.050 8.53000   1
  -1   6  -5 118.180 6.95000   1
  -1   6  -5 106.630 7.40000   1
   1   7   0 49.5300 5.41000   1
  -1   7   0 33.5000 3.91000   1
   1   7   0 34.9900 3.71000   1
  -1   7   0 40.2500 5.42000   1
   2   4   7 2566.29 114.370   1
  -2   4  -7 2511.93 121.020   1
  -2   4  -7 2421.61 111.770   1
  -2  -4  -7 2284.81 121.740   1
   2  -4   7 2516.73 114.260   1
   5   0  -3 -2.2000 1.78000   1
   5   0  -3 -1.3800 1.45000   1
   4  -4   1 1806.16 82.4800   1
   4   4   1 1772.15 79.2100   1
  -4  -4  -1 1724.06 86.4700   1
   4   4   1 1715.54 82.0500   1
   4   4  -4 146.110 8.16000   1
   4   4  -4 151.010 8.46000   1
   4  -4  -4 126.850 8.55000   1
  -1   7   1 427.160 22.0600   1
   1   7  -1 453.530 23.8600   1
  -1   7   1 466.150 24.4800   1
   1   7  -1 447.170 22.0800   1
  -4   0  -5 2.39000 2.30000   1
   4   0   5 1.25000 1.88000   1
   4   0  -8 23.5900 3.25000   1
   4   0  -8 20.6300 2.50000   1
   1   1  10 586.580 27.8600   1
  -1  -1 -10 574.740 27.2200   1
  -1   1 -10 606.350 31.7500   1
  -1  -1 -10 558.710 32.1500   1
  -1   1 -10 557.430 27.4900   1
   1  -1  10 614.040 27.8000   1
   5   1  -2 591.620 29.2300   1
   5  -1  -2 598.150 29.4100   1
   5  -1  -2 601.780 28.2200   1
  -1   5  -7 3950.33 167.230   1
  -1  -5  -7 3342.58 181.940   1
   1  -5   7 3557.83 170.690   1
   1   5   7 3624.32 171.200   1
  -1   5  -7 4000.04 180.430   1
  -2  -3  -8 10.5400 3.45000   1
   2  -3   8 8.29000 2.27000   1
   2   3   8 10.3700 2.45000   1
  -2  -3  -8 11.4700 1.44000   1
  -2   3  -8 8.88000 2.46000   1
  -2   3  -8 16.4100 3.15000   1
  -1   4   9 5.81000 2.90000   1
   1   4  -9 4.82000 2.18000   1
  -1  -4   9 4.48000 1.62000   1
   5   1  -1 132.220 7.26000   1
   5   1  -1 135.440 8.20000   1
   5  -1  -1 124.420 8.32000   1
   3  -2   7 1117.36 55.3500   1
  -3  -2  -7 1246.62 59.8300   1
  -3   2  -7 1187.47 53.8200   1
  -3   2  -7 1129.99 59.2700   1
   3   2   7 1192.99 55.4400   1
  -2   1  -9 303.580 19.1900   1
  -2  -1  -9 345.870 16.0500   1
  -2   1  -9 347.230 16.6500   1
  -2  -1  -9 353.070 20.0300   1
  -1   7  -1 2161.16 95.2200   1
  -1  -7  -1 2118.43 101.250   1
   1  -7   1 1956.91 100.340   1
   1  -7   1 2073.92 98.6700   1
   1   7   1 2120.82 98.4700   1
   1   7   1 2047.67 94.6600   1
   5   0   0 1587.98 72.4800   1
   5   0   0 1612.26 75.1100   1
   5   1  -3 2471.69 109.790   1
   5  -1  -3 2411.11 109.890   1
   5  -1  -3 2458.63 112.850   1
   5   1  -3 2372.50 112.660   1
   1   7  -2 77.9400 7.12000   1
   1   7  -2 80.2200 6.04000   1
  -1   7   2 93.5600 8.04000   1
   0  -6   6 2782.78 129.610   1
   0   6  -6 2803.15 133.000   1
   0   6   6 2788.43 128.040   1
   0   6  -6 2656.12 123.990   1
   0  -6   6 2622.28 127.060   1
   2  -6  -5 292.210 17.1800   1
   2   6  -5 260.020 15.7900   1
   2   6  -5 294.790 15.1900   1
   2  -6  -5 315.860 17.0900   1
  -4   1  -5 57.3300 5.78000   1
  -4  -1  -5 55.0900 5.67000   1
   4   1   5 60.0000 4.92000   1
   4  -1   5 62.0500 4.98000   1
   1   6  -6 1963.73 89.6100   1
   1   6  -6 1986.65 92.1800   1
  -1   6   6 1848.63 92.9500   1
   1   6  -6 2014.42 95.5600   1
   4   1  -8 652.430 30.5400   1
   4  -1  -8 602.300 30.6800   1
   4   1  -8 641.830 30.8000   1
   4  -1  -8 675.640 30.8300   1
   0  -4   9 1315.85 58.6200   1
   0   4  -9 1200.26 57.9900   1
   0  -4  -9 1241.35 57.2600   1
   5   0  -4 404.480 20.3100   1
   5   0  -4 399.490 19.7200   1
   1  -3 -10 1478.33 62.9200   1
  -1   3  10 1349.06 64.9800   1
   1   3 -10 1296.85 63.1500   1
   1   3 -10 1299.36 63.1500   1
  -1  -3  10 1426.10 63.4000   1
   1   0 -11 -4.5800 1.50000   1
   5  -1   0 320.280 17.0200   1
   5   1   0 330.740 15.5700   1
   5   1   0 314.560 16.8300   1
   0   7   3 1942.24 89.4600   1
   0   7  -3 1923.99 89.1500   1
   0   7  -3 1767.89 85.7900   1
   1   5  -8 1034.09 51.4900   1
  -1   5   8 1010.36 50.2500   1
   1   5  -8 1034.18 48.1400   1
  -1  -5   8 1020.93 49.7100   1
  -1  -5   8 1035.09 48.8100   1
   1   7   2 143.060 8.51000   1
  -1  -7  -2 147.020 8.36000   1
   1  -7   2 148.050 10.2900   1
   1  -7   2 160.490 10.4200   1
   1   7   2 158.500 10.5000   1
  -1   7  -2 137.670 8.94000   1
   2  -5   6 295.030 16.1300   1
  -2  -5  -6 307.750 17.5300   1
   2   5   6 322.730 16.4800   1
  -2   5  -6 302.740 16.0800   1
   5  -1  -4 1215.75 54.2000   1
   5   1  -4 1170.80 55.4000   1
   5  -1  -4 1175.25 55.5200   1
   5   1  -4 1133.85 53.9000   1
   4   4   2 100.210 5.52000   1
  -4  -4  -2 93.8300 7.02000   1
   4   4   2 104.420 6.84000   1
   4  -4   2 103.760 7.16000   1
   3   0 -10 901.110 42.4900   1
   3   0 -10 908.810 41.8600   1
   0  -5   8 1177.45 56.7300   1
   0   5  -8 1216.60 59.9800   1
   0   5  -8 1200.98 55.9700   1
   0   5   8 1224.94 57.9500   1
   4   4  -5 407.760 20.3000   1
   4   4  -5 415.750 20.0500   1
   4  -4  -5 394.860 20.5800   1
   3  -5  -6 1337.05 62.4800   1
   3   5  -6 1265.22 61.8600   1
   3   5  -6 1331.16 60.5400   1
   1  -1 -11 350.570 17.7100   1
   1   1 -11 389.300 18.0500   1
  -1   1  11 338.910 17.5200   1
   0   3 -10 60.9800 6.01000   1
   0   3 -10 61.6200 4.96000   1
   0  -3 -10 62.2100 4.32000   1
   0  -3  10 57.4600 4.05000   1
   0   3  10 60.5600 5.03000   1
   1   7  -3 1308.82 61.8700   1
  -1   7   3 1389.05 65.3900   1
   1   7  -3 1323.67 64.4500   1
   5   0   1 -0.4500 2.05000   1
   5   0   1 0.28000 1.19000   1
   3  -6  -1 18.9600 3.60000   1
   3   6  -1 19.9500 3.50000   1
   3   6  -1 19.4300 2.67000   1
   2  -6   4 798.060 39.8500   1
   2   6   4 809.770 37.5600   1
  -2   6  -4 839.270 38.8400   1
  -2  -6  -4 783.930 41.1300   1
  -2   6  -4 863.390 40.9600   1
   2   6   4 794.400 39.7900   1
  -1  -2 -10 378.490 18.5400   1
  -1  -2 -10 412.420 23.6300   1
   1  -2  10 391.340 19.0500   1
   1   2  10 387.490 19.2600   1
  -1   2 -10 410.450 22.2500   1
  -1   2 -10 384.990 19.2500   1
   5  -2  -2 1148.67 53.9700   1
   5   2  -2 1108.14 51.9000   1
   5   2  -2 1148.37 53.7700   1
   3  -6  -2 40.4900 4.94000   1
   3   6  -2 53.8000 5.02000   1
   3   6  -2 43.0300 3.96000   1
   0   0 -11 4.41000 3.11000   1
   0   0 -11 2.58000 1.80000   1
   3  -6   0 652.080 34.3600   1
   3   6   0 728.730 34.1500   1
   3   1 -10 5.76000 2.17000   1
   3  -1 -10 3.60000 1.31000   1
   3  -1 -10 5.64000 2.18000   1
   5   2  -1 2742.04 123.590   1
   5  -2  -1 2771.73 127.570   1
   5   2  -1 2725.42 127.310   1
   2  -4  -9 2974.78 138.490   1
   2   4  -9 2743.83 134.710   1
   2   4  -9 3010.28 132.450   1
   2  -4  -9 2967.44 135.920   1
  -2   2  -9 360.200 20.9900   1
   2   2   9 368.520 18.8100   1
  -2   2  -9 367.410 18.6100   1
  -2  -2  -9 395.930 17.6000   1
  -2  -2  -9 386.370 21.9900   1
  -4   3  -4 2300.62 114.070   1
  -4  -3  -4 2247.74 113.900   1
   4  -3   4 2237.98 107.650   1
   4   3   4 2453.96 107.590   1
  -3   5  -4 1342.99 63.2000   1
  -3   5  -4 1378.09 68.0900   1
  -3  -5  -4 1372.16 68.1500   1
   3   5   4 1357.31 61.8000   1
   3  -5   4 1433.98 64.9900   1
   3   5   4 1333.00 64.6700   1
   5   0  -5 -0.4800 1.96000   1
   5   0  -5 -0.3300 1.79000   1
   4   3  -7 76.5700 5.28000   1
   4  -3  -7 77.0800 5.73000   1
   4   3  -7 88.3700 6.01000   1
   5  -2  -3 86.3700 6.11000   1
   5   2  -3 62.7800 4.83000   1
   5   2  -3 77.5000 5.67000   1
   5  -1   1 1822.08 86.4600   1
   5   1   1 1910.64 83.3000   1
   5   1   1 1800.04 86.3600   1
   3   3  -9 10.8600 2.07000   1
   3   3  -9 9.48000 2.45000   1
   3  -3  -9 14.8100 2.73000   1
   3  -3  -9 11.3200 2.13000   1
   4  -2   5 1169.25 54.8200   1
  -4  -2  -5 1120.68 58.3300   1
  -4   2  -5 1181.28 58.4900   1
   4   2   5 1141.33 54.6000   1
   4  -2  -8 196.660 10.6300   1
   4  -2  -8 177.820 10.0100   1
   4   2  -8 195.910 9.79000   1
   4   2  -8 168.560 10.3500   1
   2   0 -11 -0.2800 2.10000   1
   0   1 -11 50.9000 4.19000   1
   0  -1 -11 46.1900 3.84000   1
   0  -1  11 47.6900 3.20000   1
   0   1  11 46.7800 3.56000   1
   0   1 -11 43.4500 5.84000   1
   3   4  -8 165.390 9.84000   1
   3   4  -8 170.560 9.69000   1
   3  -4  -8 172.250 9.92000   1
   3   0   8 1414.96 69.0100   1
  -3   0  -8 1416.57 74.2200   1
  -3   0  -8 1577.81 66.7100   1
  -2  -3  10 3981.34 179.150   1
   2  -3 -10 3966.50 180.120   1
   2  -3 -10 3921.26 183.480   1
  -2  -3  10 3874.50 182.530   1
   2   3 -10 3855.67 176.210   1
   2  -3 -10 3833.36 175.890   1
   3   6  -3 206.120 11.8800   1
   3   6  -3 183.880 10.9000   1
   3  -6  -3 221.100 12.6000   1
   5   1  -5 860.020 40.6000   1
   5  -1  -5 866.110 41.6300   1
   5   1  -5 890.840 41.5300   1
   5  -1  -5 865.610 40.7100   1
   5  -2   0 159.040 9.77000   1
   5   2   0 146.150 9.40000   1
   5   2   0 172.390 8.43000   1
   1   7   3 982.010 49.3500   1
  -1  -7  -3 972.110 50.1900   1
   1   7   3 1029.55 46.7300   1
   1  -7   3 1021.75 49.4400   1
  -1   7  -3 1029.50 47.5500   1
   1  -7   3 1021.55 50.4000   1
   3   6   1 30.4900 4.10000   1
   3   6   1 27.3700 2.92000   1
  -3  -6  -1 28.0900 2.92000   1
   3  -6   1 23.8100 4.03000   1
   0   7  -4 52.4100 5.72000   1
   0   7   4 42.8700 5.83000   1
   0   7  -4 43.1300 4.48000   1
   1  -6   6 855.390 42.4600   1
   1   6   6 918.790 43.2300   1
  -1  -6  -6 874.100 45.5300   1
  -1   6  -6 836.990 41.5100   1
  -1   6  -6 899.230 43.8500   1
   2   1 -11 2009.69 93.6900   1
   2  -1 -11 2106.20 93.7100   1
   2  -6  -6 389.250 23.1700   1
   2   6  -6 437.210 21.3100   1
   2  -6  -6 437.420 23.1300   1
   2   6  -6 425.450 22.1300   1
   5   2  -4 42.9900 4.07000   1
   5  -2  -4 49.4100 4.51000   1
   5   2  -4 36.8100 3.63000   1
   3  -1   8 875.300 41.8000   1
  -3  -1  -8 872.690 45.5800   1
   3   1   8 862.110 41.8200   1
  -3   1  -8 929.170 40.4800   1
  -3   1  -8 794.100 45.1400   1
  -3  -1  -8 907.990 39.6700   1
  -2   5   8 100.030 7.65000   1
   2  -5  -8 102.100 8.07000   1
   2  -5  -8 103.710 8.08000   1
   2   5  -8 101.500 7.08000   1
   2   5  -8 105.750 7.29000   1
   3   3   7 63.4500 5.03000   1
  -3  -3  -7 55.9400 5.98000   1
  -3   3  -7 57.4000 5.62000   1
   3  -3   7 64.3900 5.12000   1
  -3   3  -7 63.8000 4.85000   1
   1   7  -4 8.73000 3.41000   1
  -1   7   4 6.33000 3.98000   1
   1   7  -4 3.32000 2.10000   1
   1  -2 -11 997.890 48.6400   1
  -1   2  11 1076.45 49.9600   1
   1   2 -11 1091.06 49.1100   1
  -3  -4  -6 660.630 37.1800   1
  -3   4  -6 702.770 34.1000   1
   3   4   6 786.320 35.1000   1
   3  -4   6 729.780 35.0700   1
  -3   4  -6 708.750 37.0500   1
   2  -7  -1 1378.61 65.7200   1
   2   7  -1 1302.44 63.7500   1
   2  -7  -1 1285.78 64.2800   1
   2   7  -1 1342.40 61.2300   1
   5   0   2 186.100 11.2800   1
   5   0   2 203.010 9.86000   1
   2  -7   0 755.190 39.9500   1
  -2   7   0 764.030 37.3900   1
   2   7   0 798.150 36.9000   1
   2   7   0 792.070 39.1000   1
   2  -7   0 806.560 39.4700   1
   4  -4   3 261.280 14.3600   1
   4   4   3 255.230 12.1800   1
   4   4   3 248.990 13.8600   1
  -4  -4  -3 258.300 14.8000   1
   4  -5  -1 338.340 17.7800   1
   4   5  -1 332.400 16.3900   1
   4   5  -1 328.490 17.4200   1
   4   5  -2 954.900 46.0700   1
   4  -5  -2 971.900 46.5400   1
   4   4  -6 248.920 12.6200   1
   4  -4  -6 232.620 12.7600   1
   4   4  -6 218.590 12.2300   1
   4   0   6 2461.35 116.180   1
  -4   0  -6 2545.12 123.750   1
  -1  -4  -9 2217.25 124.040   1
   1   4   9 2411.43 115.190   1
  -1   4  -9 2553.31 112.850   1
  -1  -4  -9 2570.87 111.730   1
  -1   4  -9 2447.42 122.160   1
   1  -4   9 2648.74 114.930   1
   2   7  -2 12.6000 3.72000   1
   2  -7  -2 17.4200 4.46000   1
   2   7  -2 17.1100 2.93000   1
   2  -7  -2 15.7900 3.89000   1
   3  -2 -10 754.640 34.3300   1
   3   2 -10 702.620 33.7200   1
   3   2 -10 714.120 34.3200   1
   3  -2 -10 720.390 33.9200   1
   4   0  -9 0.15000 1.73000   1
   4   0  -9 -0.2400 1.50000   1
   1   6  -7 186.790 11.0900   1
  -1   6   7 155.250 11.8900   1
   1   6  -7 183.350 10.6800   1
   1   6  -7 192.570 10.2900   1
   3  -6  -4 1458.59 72.8900   1
   3   6  -4 1584.76 72.4900   1
   3   6  -4 1541.61 70.3100   1
   0  -6   7 33.2900 4.03000   1
   0  -6   7 32.5700 4.24000   1
   0   6  -7 44.6300 4.58000   1
   0   6   7 56.5700 5.81000   1
   0   6  -7 55.1500 3.98000   1
   5  -2   1 282.040 15.5300   1
   5   2   1 285.350 15.4100   1
   5   2   1 292.480 13.8400   1
   5  -1   2 214.410 12.4800   1
   5   1   2 223.890 12.4600   1
   5   1   2 228.740 10.9000   1
   5   0  -6 2506.94 114.430   1
   5   0  -6 2539.81 116.860   1
   4  -5   0 14.6200 3.24000   1
   4   5   0 9.57000 1.94000   1
   4   5   0 15.7600 3.10000   1
   4   5  -3 585.980 28.8800   1
   4  -5  -3 572.080 29.2500   1
   4   5  -3 596.000 27.8900   1
   2   7   1 1857.95 92.9400   1
   2  -7   1 1862.76 93.1300   1
   2  -7   1 1979.66 95.0100   1
   2   7   1 2028.19 89.5500   1
  -2  -7  -1 2058.23 95.9000   1
  -2   7  -1 1990.49 90.2400   1
  -2  -4  -8 653.350 36.6000   1
   2   4   8 646.270 33.2500   1
   2  -4   8 721.790 33.3200   1
  -2  -4  -8 686.500 31.3100   1
  -2   4  -8 740.440 35.7000   1
  -2   4  -8 662.070 32.7500   1
   3   6   2 2288.33 100.210   1
   3  -6   2 2136.42 103.960   1
   3   6   2 2176.83 103.700   1
  -3  -6  -2 2261.79 108.560   1
  -3   6  -2 2210.00 101.220   1
   4   1   6 181.830 10.4900   1
  -4  -1  -6 169.890 11.6800   1
  -4   1  -6 184.450 11.9000   1
   4  -1   6 193.570 10.5800   1
   0   2 -11 2686.46 133.400   1
   0  -2  11 2714.66 123.450   1
   0   2 -11 2622.36 121.660   1
   0  -2 -11 2648.05 121.230   1
   0   2  11 2763.49 124.150   1
   1   5   8 288.380 16.2500   1
  -1  -5  -8 292.980 18.5400   1
  -1   5  -8 317.910 16.0000   1
   4  -1  -9 662.000 30.0100   1
   4  -1  -9 624.370 30.2300   1
   4   1  -9 629.000 29.6500   1
   4   1  -9 589.710 30.1000   1
   3   5  -7 1977.56 89.8700   1
   3  -5  -7 2047.60 92.5300   1
   3   5  -7 1880.62 91.9300   1
  -2   6  -5 0.39000 1.95000   1
  -2   6  -5 -0.2900 1.63000   1
   2  -6   5 1.37000 2.36000   1
   2   6   5 -2.8700 1.95000   1
  -2  -6  -5 3.94000 2.26000   1
   5  -2  -5 306.080 15.7100   1
   5  -2  -5 300.970 16.0000   1
   5   2  -5 292.430 15.3400   1
   5   2  -5 319.340 15.8500   1
   5   1  -6 300.250 15.9200   1
   5   1  -6 323.190 16.1400   1
   5  -1  -6 311.860 16.3200   1
   5  -1  -6 322.430 16.1600   1
   2  -7  -3 162.650 10.8800   1
   2   7  -3 134.110 9.68000   1
   2  -7  -3 126.660 10.3300   1
   2   7  -3 157.010 8.99000   1
   1  -3  10 92.4100 5.46000   1
  -1   3 -10 88.3400 6.07000   1
  -1  -3 -10 84.7200 8.74000   1
  -1  -3 -10 87.2800 5.07000   1
  -1   3 -10 75.0900 6.85000   1
   1   3  10 61.8400 5.26000   1
   5   3  -2 415.080 19.6100   1
   5  -3  -2 391.240 20.8200   1
   5   3  -2 408.470 20.6400   1
   2  -2 -11 560.000 26.2400   1
   2   2 -11 542.990 26.7700   1
   2  -2 -11 525.250 26.5500   1
   2  -2 -11 569.820 26.7500   1
   3   2   8 732.320 36.3400   1
  -3  -2  -8 739.340 39.8400   1
   3  -2   8 773.680 36.4300   1
  -3   2  -8 712.110 39.2200   1
  -3   2  -8 810.390 35.4200   1
   1  -7   4 184.670 12.3600   1
   1   7   4 208.490 12.6600   1
   1  -7   4 225.120 12.7100   1
  -1  -7  -4 189.450 11.6900   1
  -1   7  -4 195.830 11.5800   1
   5   3  -1 252.680 14.0600   1
   5  -3  -1 270.170 14.5300   1
   5   3  -1 259.000 12.9600   1
  -1   4  10 133.450 9.15000   1
   1  -4 -10 133.360 7.83000   1
  -1  -4  10 134.100 7.29000   1
   1   4 -10 125.260 8.35000   1
   2  -3   9 -0.3700 0.95000   1
  -2  -3  -9 5.14000 3.21000   1
  -2  -3  -9 0.14000 1.13000   1
   2   3   9 2.90000 1.92000   1
  -2   3  -9 1.99000 2.03000   1
  -2   3  -9 -0.2200 2.20000   1
  -3  -5  -5 1570.66 78.3700   1
   3   5   5 1588.21 74.1600   1
  -3   5  -5 1569.93 78.1900   1
   3  -5   5 1588.97 74.3800   1
  -3   5  -5 1553.82 72.4600   1
  -2   5  -7 1058.69 49.4500   1
  -2   5  -7 908.890 52.8000   1
   2  -5   7 1149.84 50.5200   1
  -2  -5  -7 1157.58 54.4500   1
   2   5   7 1027.39 50.4300   1
   5   3  -3 175.990 10.1100   1
   5  -3  -3 169.640 10.3500   1
   4   5   1 1138.18 51.6800   1
   4  -5   1 1090.26 54.2800   1
   4   5   1 1176.50 54.0200   1
  -4  -5  -1 1118.52 56.3600   1
  -2   0 -10 112.480 6.31000   1
   2   0  10 91.5300 6.18000   1
  -2   0 -10 114.460 8.91000   1
   4  -5  -4 422.210 21.3200   1
   4   5  -4 393.310 20.0200   1
   4   5  -4 410.010 20.7700   1
   4  -3   5 232.530 13.5100   1
  -4  -3  -5 260.030 14.7800   1
  -4   3  -5 237.830 14.4100   1
   4   3   5 240.150 13.3400   1
   0  -7   5 0.09000 2.24000   1
   0   7  -5 5.82000 2.47000   1
   0   7   5 11.3800 3.70000   1
   0   7  -5 6.80000 1.32000   1
   0  -7   5 4.29000 2.91000   1
  -1   0 -11 0.17000 2.64000   1
  -1   0 -11 0.58000 1.63000   1
   1   0  11 -1.1600 1.50000   1
  -2  -7  -2 81.7800 5.21000   1
   2  -7   2 64.6900 6.54000   1
  -2   7  -2 74.1500 6.05000   1
   2   7   2 80.1600 6.87000   1
  -2   7  -2 74.0500 6.05000   1
   4   3  -8 4323.30 191.330   1
   4   3  -8 4196.40 195.000   1
   4  -3  -8 4229.06 191.420   1
   4  -3  -8 4234.23 195.390   1
   1   5  -9 2853.34 134.780   1
  -1  -5   9 3035.48 139.940   1
   1   5  -9 2927.07 145.560   1
  -1  -5   9 3063.62 137.380   1
   1   7  -5 2273.87 107.680   1
  -1   7   5 2151.99 105.340   1
   1   7  -5 2276.65 104.520   1
   1   7  -5 2152.18 101.210   1
   3   6  -5 283.870 15.1600   1
   3   6  -5 266.290 14.4100   1
   3  -6  -5 259.190 15.4300   1
   5  -3   0 1678.46 81.3100   1
   5   3   0 1720.99 78.1600   1
   5   3   0 1788.68 81.1600   1
   0  -4  10 76.7000 5.12000   1
   0   4 -10 82.5700 6.19000   1
   0   4  10 77.3200 6.31000   1
   0   4 -10 72.0800 6.36000   1
   0  -4 -10 81.1100 5.19000   1
   2  -1  10 1309.52 62.1000   1
  -2  -1 -10 1278.09 67.9500   1
  -2   1 -10 1324.06 60.8200   1
  -2   1 -10 1334.18 67.6100   1
  -2  -1 -10 1383.61 60.2600   1
  -5   0  -3 -0.5500 2.36000   1
   5   0   3 -0.5700 1.98000   1
   5   2   2 9.33000 1.44000   1
   5  -2   2 19.8500 3.43000   1
  -5  -2  -2 7.03000 3.01000   1
   5   2   2 12.6500 2.90000   1
   1  -1  11 2095.56 95.8000   1
  -1   1 -11 2135.60 94.1200   1
  -1   1 -11 2028.59 103.870   1
  -1  -1 -11 2027.83 93.7200   1
  -1  -1 -11 2064.02 104.730   1
   1   1  11 2088.23 95.9200   1
   0   5  -9 1094.03 53.4100   1
   0   5   9 1194.28 55.3700   1
   0   5  -9 1175.49 57.4400   1
   0  -5   9 1120.00 53.9400   1
  -4   2  -6 892.400 48.7700   1
  -4  -2  -6 979.860 49.1600   1
   4  -2   6 975.010 45.7800   1
   4   2   6 963.760 45.6400   1
   5   3  -4 1754.13 78.1800   1
   5   3  -4 1733.99 80.2000   1
   5  -3  -4 1656.28 80.4400   1
   2  -6  -7 61.7600 6.86000   1
  -2   6   7 81.6300 7.13000   1
   2  -6  -7 67.6100 6.77000   1
   2   6  -7 80.0600 6.22000   1
   2   6  -7 66.4700 5.77000   1
   3   6   3 314.970 17.4400   1
  -3  -6  -3 324.500 17.4600   1
   3   6   3 336.370 15.7400   1
  -3   6  -3 326.130 16.9400   1
   3  -6   3 307.290 17.5900   1
   4  -2  -9 974.850 45.7000   1
   4   2  -9 1018.77 45.7400   1
   4  -2  -9 946.630 45.7800   1
   4   2  -9 959.990 45.4400   1
   4   4   4 93.8600 4.73000   1
  -4   4  -4 85.3200 7.01000   1
   4   4   4 103.330 6.82000   1
   4  -4   4 93.8200 7.20000   1
  -4  -4  -4 92.9300 7.28000   1
   2   7  -4 694.980 33.4000   1
   2   7  -4 652.980 31.7300   1
   2  -7  -4 642.550 34.1000   1
   2  -7  -4 638.860 34.6400   1
  -1  -3  11 109.710 5.73000   1
  -1   3  11 102.380 7.60000   1
   1   3 -11 102.260 7.25000   1
   1  -3 -11 111.960 6.80000   1
   4  -4  -7 402.300 20.2900   1
   4   4  -7 388.040 19.8300   1
   4   4  -7 402.920 19.9700   1
   5   1   3 188.990 10.9600   1
   5   1   3 194.530 9.26000   1
  -5  -1  -3 185.550 12.1500   1
  -5   1  -3 189.350 12.1900   1
   5  -1   3 181.980 11.0600   1
   3  -4  -9 3482.35 159.410   1
   3   4  -9 3285.19 159.020   1
   3   4  -9 3584.75 156.050   1
   5  -2  -6 645.450 30.9100   1
   5   2  -6 643.260 31.1100   1
   5  -2  -6 647.660 31.3600   1
   5   2  -6 638.430 30.6500   1
   3   0 -11 -1.4200 1.80000   1
   5   0  -7 0.96000 2.12000   1
   5   0  -7 0.69000 1.88000   1
   1   6   7 296.990 17.0400   1
  -1   6  -7 316.000 16.4900   1
  -1   6  -7 323.990 16.6800   1
  -1  -6  -7 303.560 18.5400   1
   1  -6   7 291.280 16.3800   1
   2   4 -10 12.5300 2.94000   1
   2  -4 -10 10.7600 2.46000   1
  -2  -4  10 9.87000 1.84000   1
   2  -4 -10 8.30000 3.01000   1
   2  -4 -10 10.4600 2.85000   1
   4  -5   2 1175.48 55.1200   1
  -4  -5  -2 1154.12 57.3500   1
   4   5   2 1122.35 52.1900   1
   4   5   2 1140.51 54.6900   1
   3  -3 -10 1015.07 45.9900   1
   3   3 -10 998.790 45.9700   1
   3   3 -10 935.930 45.8900   1
   3  -3 -10 968.170 46.1300   1
   4  -5  -5 15.3100 3.20000   1
   4   5  -5 11.8200 2.65000   1
   4   5  -5 13.4500 2.84000   1
   1   0 -12 2121.70 96.4900   1
   5   3   1 8.68000 2.74000   1
   5  -3   1 0.83000 2.44000   1
   5   3   1 3.45000 1.40000   1
   3  -1 -11 1025.15 42.7800   1
   3   1 -11 879.530 43.2100   1
   3  -1 -11 828.210 43.1000   1
   2   7   3 48.4000 5.62000   1
  -2   7  -3 50.2500 5.09000   1
  -2  -7  -3 48.0300 4.02000   1
   2   7   3 45.1800 3.91000   1
   2  -7   3 53.7500 5.52000   1
   5  -1  -7 77.4200 5.84000   1
   5   1  -7 83.8700 5.89000   1
   5  -1  -7 80.5700 6.02000   1
   5   1  -7 82.0600 5.71000   1
   0   3 -11 -0.8600 2.36000   1
   0  -3  11 -2.2200 1.23000   1
   0  -3 -11 -1.0800 1.61000   1
   0   3  11 0.40000 2.28000   1
   0   3 -11 -0.8700 1.83000   1
   2   5  -9 1168.68 54.4600   1
   2   5  -9 1164.23 55.2600   1
   3  -4   7 2596.28 117.890   1
  -3   4  -7 2514.22 115.010   1
  -3  -4  -7 2603.83 125.470   1
   3   4   7 2420.56 117.710   1
  -3   4  -7 2532.12 124.810   1
   5   3  -5 10.6800 2.60000   1
   5  -3  -5 11.7500 3.00000   1
   5   3  -5 8.70000 2.23000   1
   0   8   0 2095.04 101.360   1
   0   8   0 2163.69 97.4700   1
  -1   1  12 95.7100 6.07000   1
   1   1 -12 100.770 6.61000   1
   1  -1 -12 100.310 6.55000   1
   1   7   5 255.400 14.6900   1
  -1   7  -5 246.390 13.0100   1
   1  -7   5 232.480 14.1100   1
   1  -7   5 251.260 14.5000   1
  -1   7  -5 232.110 13.4600   1
  -1  -7  -5 243.870 14.4200   1
  -2   2 -10 557.780 27.7100   1
   2  -2  10 570.930 28.0200   1
  -2  -2 -10 594.680 32.3500   1
  -2  -2 -10 601.890 26.8000   1
  -2   2 -10 575.490 31.1800   1
   1   6  -8 1192.53 58.8500   1
  -1  -6   8 1159.81 57.4600   1
  -1  -6   8 1258.86 56.6000   1
   1   6  -8 1139.36 55.3700   1
  -1   6   8 1171.62 57.9200   1
  -3   0  -9 -2.6500 2.22000   1
  -3   0  -9 4.91000 1.60000   1
   3   0   9 -0.0300 1.96000   1
  -1   2 -11 43.6500 5.70000   1
  -1  -2 -11 39.0000 6.61000   1
  -1  -2 -11 42.7000 3.49000   1
   1   2  11 45.6100 3.81000   1
   1  -2  11 48.0300 3.72000   1
  -1   2 -11 49.7700 4.21000   1
   0   8   1 1990.35 95.3400   1
   0   8   1 2019.10 91.3600   1
   0   8  -1 1939.73 95.2000   1
   0   8  -1 2030.30 91.5500   1
   2   3 -11 121.560 8.28000   1
   2  -3 -11 128.360 7.91000   1
   2  -3 -11 122.760 7.70000   1
   2  -3 -11 125.870 7.72000   1
  -2  -6  -6 523.400 29.2100   1
   2   6   6 578.630 28.0800   1
  -2   6  -6 569.570 28.6400   1
  -2   6  -6 533.930 27.1200   1
   2  -6   6 551.450 27.7700   1
   3  -5  -8 1563.59 70.7700   1
   3   5  -8 1426.78 70.0300   1
   3   5  -8 1481.30 68.7000   1
   3  -3   8 1413.52 70.7800   1
  -3   3  -8 1570.38 69.2700   1
  -3  -3  -8 1464.36 76.2200   1
  -3   3  -8 1549.00 75.7700   1
   3   3   8 1545.77 70.9000   1
   4   0   7 -0.5800 1.97000   1
  -4   0  -7 0.03000 2.81000   1
   0   6   8 2.08000 3.15000   1
   0  -6   8 -1.1000 1.44000   1
   0   6  -8 10.6600 2.81000   1
   0   6  -8 2.77000 1.84000   1
   0   0  12 840.460 37.7500   1
   0   0 -12 820.970 37.8500   1
   0   0 -12 734.080 43.3400   1
   3  -6  -6 574.260 29.9500   1
   3  -6  -6 607.740 30.7100   1
   3   6  -6 589.040 28.5000   1
   3   6  -6 571.090 29.4600   1
   4   0 -10 718.710 32.2500   1
   4   0 -10 638.970 32.6700   1
   5  -2   3 649.310 33.3200   1
   5   2   3 664.740 30.7300   1
   5   2   3 684.830 33.2100   1
  -5  -2  -3 711.110 35.5900   1
   0  -7   6 13.7300 3.30000   1
   0  -7   6 12.7300 3.43000   1
   0   7  -6 11.2700 2.92000   1
   0   7   6 12.3500 4.06000   1
   0   7  -6 11.5000 1.78000   1
   2   0 -12 1029.94 48.0700   1
   2  -7  -5 1977.38 97.1800   1
   2  -7  -5 2006.80 95.4600   1
   2   7  -5 1969.78 94.3200   1
   2   7  -5 2031.62 91.4800   1
   3  -1   9 2293.61 111.560   1
  -3   1  -9 2415.69 119.510   1
  -3   1  -9 2474.88 108.710   1
  -3  -1  -9 2523.12 108.100   1
  -3  -1  -9 2320.17 119.690   1
   3   1   9 2394.36 111.650   1
   1   7  -6 20.2900 3.61000   1
   1   7  -6 31.8900 4.54000   1
  -1   7   6 18.5000 4.75000   1
   1   7  -6 22.8300 2.07000   1
  -4   1  -7 1823.08 95.4500   1
  -4  -1  -7 1952.85 95.7300   1
   4   1   7 2014.16 89.5800   1
   4  -1   7 1869.27 89.4300   1
   0   8   2 540.580 27.0800   1
   0   8  -2 552.620 29.5600   1
   0   8   2 586.180 29.8700   1
   0   8  -2 557.930 27.4300   1
   0  -1 -12 162.400 13.3600   1
   0   1 -12 181.790 10.5500   1
   0   1 -12 195.230 13.3300   1
   0  -1 -12 184.740 10.1900   1
   0   1  12 189.620 9.86000   1
   0  -1  12 199.720 9.48000   1
  -5   0  -4 765.930 39.6300   1
   5   0   4 746.460 36.8900   1
  -3  -6  -4 7.63000 2.64000   1
  -3   6  -4 3.36000 2.43000   1
   3  -6   4 9.09000 3.16000   1
   3   6   4 7.63000 1.61000   1
   3   6   4 7.03000 2.91000   1
  -3   5  -6 203.540 11.7500   1
  -3  -5  -6 209.160 12.8300   1
   3  -5   6 224.960 12.2500   1
  -3   5  -6 187.300 12.2900   1
   3   5   6 210.890 12.0000   1
   4  -1 -10 23.7600 3.59000   1
   4   1 -10 29.6300 2.55000   1
   4  -1 -10 32.4600 2.91000   1
   4   1 -10 22.5200 3.64000   1
   1   8   0 1335.78 64.2100   1
  -1   8   0 1309.28 61.4900   1
  -1   8   0 1399.95 64.8500   1
   1   8   0 1257.65 61.0600   1
   5  -3   2 2213.28 107.750   1
  -5  -3  -2 2320.34 113.940   1
   5   3   2 2328.39 107.620   1
   5   3   2 2359.22 103.630   1
   1   8  -1 1680.71 78.0100   1
   1   8  -1 1604.45 81.1200   1
  -1   8   1 1747.72 78.2600   1
  -1   8   1 1758.88 82.0700   1
   2   1 -12 237.870 12.1000   1
   2  -1 -12 194.110 11.6200   1
   3  -2 -11 17.3100 2.06000   1
   3   2 -11 14.1900 3.20000   1
   3  -2 -11 12.2300 2.79000   1
  -4  -5  -3 1704.65 82.6000   1
   4  -5   3 1629.42 78.5900   1
   4   5   3 1713.53 75.1100   1
   4   5   3 1599.38 78.2900   1
   5   2  -7 1378.29 63.6800   1
   5  -2  -7 1391.25 63.0100   1
   5   2  -7 1321.90 62.6500   1
   5  -2  -7 1347.59 63.9000   1
  -1   4 -10 11.1000 2.88000   1
   1  -4  10 6.36000 2.07000   1
  -1   4 -10 4.59000 2.38000   1
  -1  -4 -10 7.56000 1.89000   1
  -1  -4 -10 5.62000 3.63000   1
   1   4  10 7.83000 2.26000   1
   5   4  -2 120.370 7.15000   1
   5   4  -2 123.980 8.07000   1
   5  -4  -2 124.300 8.43000   1
   4  -5  -6 64.1100 5.65000   1
   4   5  -6 63.8100 5.21000   1
   4   5  -6 69.4000 5.40000   1
   4   3   6 400.940 20.4900   1
  -4   3  -6 390.160 22.3000   1
   4  -3   6 382.670 20.6400   1
  -4  -3  -6 420.790 22.4600   1
  -4   3  -6 401.720 19.6500   1
   1   5   9 31.4300 4.24000   1
  -1   5  -9 40.1400 4.32000   1
   1  -5   9 37.0900 3.65000   1
  -1  -5  -9 31.7800 5.62000   1
   4   3  -9 25.5100 2.65000   1
   4   3  -9 17.1000 3.19000   1
   4  -3  -9 29.4700 3.87000   1
   4  -3  -9 17.0700 2.75000   1
   5   4  -1 992.360 46.2000   1
   5   4  -1 1016.48 48.1600   1
   5  -4  -1 1010.77 48.6000   1
  -2   4  -9 1269.39 65.6800   1
   2   4   9 1376.67 61.8400   1
  -2   4  -9 1295.81 60.5400   1
  -2  -4  -9 1310.06 67.2000   1
  -2  -4  -9 1286.69 59.0100   1
   1  -8   1 3.65000 3.13000   1
   1   8   1 3.26000 2.22000   1
  -1  -8  -1 1.75000 1.16000   1
   1   8   1 1.48000 2.86000   1
   1  -8   1 3.36000 2.96000   1
  -1   8  -1 -0.2100 2.06000   1
  -5  -1  -4 116.970 9.40000   1
   5  -1   4 132.080 8.48000   1
   5   1   4 138.520 6.51000   1
   5   1   4 119.620 8.25000   1
  -5   1  -4 126.390 9.35000   1
   1   2 -12 927.900 44.4800   1
  -1   2  12 950.570 45.1500   1
   1  -2 -12 965.810 44.1800   1
   5   4  -3 159.200 9.70000   1
   5  -4  -3 173.970 10.4100   1
   3   7  -1 1771.65 79.7800   1
   3  -7  -1 1667.56 83.0900   1
   3   7  -1 1789.33 82.7700   1
   2   7   4 240.560 14.6000   1
  -2  -7  -4 248.430 13.8300   1
   2  -7   4 261.440 14.7400   1
   2   7   4 232.360 12.5100   1
  -2   7  -4 263.220 14.1000   1
  -1   8   2 2202.71 100.820   1
   1   8  -2 2109.72 96.4100   1
   1   8  -2 2015.15 99.8500   1
   5   3  -6 455.420 22.9100   1
   5  -3  -6 468.310 23.3400   1
   5   3  -6 465.450 22.7000   1
   4   4   5 2322.16 108.550   1
  -4  -4  -5 2362.43 115.140   1
   4  -4   5 2310.91 108.790   1
  -4   4  -5 2317.96 115.090   1
   4  -4  -8 3.14000 2.24000   1
   4   4  -8 2.23000 2.11000   1
   4   4  -8 2.27000 2.05000   1
  -2  -5  -8 -0.7000 2.65000   1
  -2   5  -8 2.01000 2.20000   1
   2  -5   8 0.68000 2.13000   1
  -2   5  -8 -0.5100 1.89000   1
   2   5   8 8.14000 2.77000   1
   3  -7  -2 281.040 16.9000   1
   3   7  -2 298.970 16.4200   1
   3   7  -2 289.480 15.1100   1
   5   0  -8 477.490 23.3200   1
   5   0  -8 472.410 23.5100   1
   3   7   0 12.7700 3.64000   1
   3  -7   0 11.6500 3.40000   1
   3   7   0 3.78000 1.37000   1
  -2   6   8 2160.91 107.300   1
   2   6  -8 2326.99 104.030   1
   2   6  -8 2327.21 106.420   1
   5   4   0 317.680 15.9800   1
   5  -4   0 351.940 18.0700   1
   5   4   0 330.780 17.4800   1
   0   8  -3 111.260 9.03000   1
   0   8  -3 97.0600 7.46000   1
   0   8   3 125.310 9.71000   1
   3   2   9 83.3200 5.86000   1
  -3   2  -9 64.6700 6.69000   1
  -3   2  -9 70.6200 5.41000   1
  -3  -2  -9 74.6800 7.49000   1
   3  -2   9 95.0300 5.96000   1
   4   6  -1 50.9500 4.30000   1
   4  -6  -1 69.8900 6.11000   1
   4   6  -1 53.9800 5.26000   1
   4   6  -2 151.820 9.32000   1
   4   6  -2 131.110 8.13000   1
   4  -6  -2 148.810 9.83000   1
   5  -1  -8 75.5300 5.62000   1
   5  -1  -8 64.4600 5.57000   1
   5   1  -8 79.6700 5.40000   1
   5   1  -8 76.7800 5.76000   1
  -1   8  -2 100.260 7.05000   1
   1   8   2 95.0500 6.45000   1
   1  -8   2 95.0600 8.42000   1
   1   8   2 87.7300 8.08000   1
   1  -8   2 84.2400 7.84000   1
  -1  -8  -2 90.9900 5.67000   1
   5   4  -4 49.2200 4.32000   1
   5  -4  -4 58.5600 5.28000   1
   5   4  -4 53.7500 4.76000   1
   4  -2   7 281.910 15.2000   1
   4   2   7 270.490 15.1900   1
  -4   2  -7 289.300 14.2300   1
  -4   2  -7 284.210 16.9500   1
  -4  -2  -7 291.850 17.0900   1
   3   7  -3 752.420 37.2400   1
   3  -7  -3 756.360 37.9300   1
   3   7  -3 734.500 35.4900   1
   1   5 -10 563.090 29.2700   1
   1   5 -10 553.590 27.3600   1
  -1  -5  10 546.590 26.8600   1
   0  -2 -12 731.090 33.0800   1
   0   2  12 698.690 33.6800   1
   0  -2  12 708.610 32.9400   1
   0   2 -12 686.510 33.4800   1
   0   2 -12 687.140 37.9000   1
   1   4 -11 1128.67 57.2600   1
  -1  -4  11 1242.36 57.3900   1
   1   4 -11 1228.06 62.7300   1
   1  -4 -11 1300.69 56.9900   1
  -1   4  11 1274.19 59.3600   1
   4   2 -10 565.460 27.5900   1
   4  -2 -10 595.890 27.2300   1
   4  -2 -10 524.170 27.4400   1
   4   2 -10 566.910 26.7700   1
  -2   3 -10 2464.16 117.440   1
  -2   3 -10 2446.69 107.720   1
   2  -3  10 2014.89 109.500   1
   2   3  10 2493.59 110.020   1
  -2  -3 -10 2445.23 106.370   1
  -2  -3 -10 2354.29 118.700   1
   1   8  -3 609.360 29.5200   1
   1   8  -3 613.780 31.5500   1
  -1   8   3 585.220 32.0100   1
   3   7   1 358.500 18.0600   1
   3   7   1 371.070 19.8700   1
   3  -7   1 360.240 20.2200   1
  -3  -7  -1 373.410 18.9900   1
   2  -2 -12 466.920 22.3900   1
   2  -2 -12 421.240 22.4900   1
   2  -2 -12 476.940 22.0100   1
   2   2 -12 459.900 22.8500   1
   4  -6   0 2129.44 98.0000   1
   4   6   0 2107.31 97.5000   1
   4   6   0 2007.43 94.1800   1
  -1   3 -11 240.080 15.4200   1
   1  -3  11 259.730 13.1200   1
   1   3  11 248.650 13.4800   1
  -1  -3 -11 242.040 17.2000   1
  -1   3 -11 249.450 13.6800   1
  -1  -3 -11 273.470 12.8000   1
  -1   7  -6 72.2000 5.07000   1
   1  -7   6 61.7600 6.00000   1
  -1   7  -6 71.8000 6.00000   1
   1   7   6 68.2300 6.71000   1
  -1  -7  -6 72.1800 6.65000   1
   4   6  -3 10.8000 2.55000   1
   4  -6  -3 18.8200 3.75000   1
   4   6  -3 18.7100 3.55000   1
   2  -7  -6 15.9200 4.24000   1
   2   7  -6 22.9600 3.53000   1
   2  -7  -6 19.0500 4.51000   1
  -2   7   6 18.4400 4.51000   1
   2   7  -6 24.6100 4.31000   1
   1   6   8 1552.86 75.1400   1
  -1   6  -8 1616.16 73.0800   1
   1  -6   8 1580.60 74.4500   1
  -1   6  -8 1674.12 78.2600   1
  -1  -6  -8 1454.17 80.2700   1
   3  -4 -10 451.510 22.8800   1
   3   4 -10 468.060 22.6000   1
   3  -4 -10 457.760 22.8200   1
   3   4 -10 448.780 22.8100   1
   3   6  -7 2.58000 2.34000   1
   3   6  -7 2.85000 2.76000   1
   3  -6  -7 2.47000 3.14000   1
   3  -6  -7 3.28000 2.93000   1
   5  -2   4 594.350 30.5500   1
  -5  -2  -4 628.790 32.6900   1
   5   2   4 639.280 30.4900   1
   5   2   4 616.090 27.7800   1
  -5   2  -4 584.600 32.6400   1
   0   5  10 51.0700 5.75000   1
   0  -5  10 90.8400 5.60000   1
   0   5 -10 79.8500 6.27000   1
  -5  -3  -3 16.3500 3.64000   1
   5   3   3 20.4700 3.42000   1
   5   3   3 17.6300 1.64000   1
   5  -3   3 19.7400 3.70000   1
   5  -4   1 66.2700 6.14000   1
   5   4   1 76.8100 5.93000   1
   5   4   1 68.9100 4.40000   1
  -2   0 -11 0.04000 1.75000   1
   2   0  11 0.12000 1.73000   1
  -2   0 -11 -0.2700 2.62000   1
   0  -4  11 1115.88 52.7700   1
   0   4 -11 1022.53 52.5800   1
   0   4 -11 1129.38 57.4500   1
   0   4  11 1169.95 54.1900   1
   0  -4 -11 1203.30 51.9700   1
   1   7  -7 91.8700 5.68000   1
   1   7  -7 85.0100 6.67000   1
   1   7  -7 90.7900 7.26000   1
  -1   7   7 100.750 8.70000   1
  -4  -5  -4 503.090 27.3500   1
   4   5   4 535.700 26.1600   1
   4  -5   4 519.970 26.3900   1
   4   5   4 510.770 23.7400   1
   3   7  -4 15.4900 3.11000   1
   3  -7  -4 28.8800 4.85000   1
   3  -7  -4 21.0800 4.54000   1
   3   7  -4 17.9800 3.76000   1
   5   4  -5 92.8200 6.62000   1
   5  -4  -5 93.1600 7.05000   1
   5   4  -5 103.810 6.60000   1
  -3  -6  -5 219.890 13.3900   1
   3  -6   5 234.020 13.4000   1
   3   6   5 234.970 13.3200   1
  -3   6  -5 229.860 12.9500   1
  -1   0 -12 -1.2600 3.06000   1
   1   0  12 -1.0500 1.54000   1
  -1   0 -12 -0.9300 1.84000   1
   4  -5  -7 1284.43 60.7500   1
   4   5  -7 1279.53 60.2300   1
   4   5  -7 1262.04 59.1300   1
   0  -7   7 1169.34 57.1800   1
   0   7  -7 1188.68 57.5900   1
   0   7  -7 1097.15 54.6100   1
   0   7   7 1148.77 56.9800   1
   0  -7   7 1223.33 56.2700   1
   2  -6   7 271.850 14.8400   1
  -2  -6  -7 260.320 16.0200   1
   2   6   7 275.830 15.1000   1
  -2   6  -7 250.210 14.5600   1
  -2   6  -7 267.630 14.9400   1
   4   6   1 233.740 13.5300   1
   4  -6   1 246.800 14.0900   1
   4   6   1 235.010 12.1400   1
   1  -8   3 717.500 35.7300   1
   1   8   3 682.130 35.5400   1
   1  -8   3 749.370 36.4800   1
   1   8   3 707.970 33.1200   1
  -1   8  -3 640.270 33.6500   1
  -1  -8  -3 692.330 35.1400   1
   4   6  -4 879.770 40.6200   1
   4  -6  -4 811.370 41.0200   1
   4   6  -4 806.700 39.1300   1
   0   8  -4 692.610 33.0700   1
   0   8  -4 600.420 30.9100   1
   0   8   4 618.030 33.1700   1
  -2  -1 -11 1487.43 75.8900   1
  -2   1 -11 1425.53 75.1900   1
  -2  -1 -11 1499.15 67.1800   1
  -2   1 -11 1449.89 67.7200   1
   2   1  11 1442.31 69.1400   1
   2  -1  11 1570.91 69.1900   1
   3   5  -9 4.86000 2.56000   1
   3  -5  -9 14.0200 3.43000   1
   3  -5  -9 11.6100 3.07000   1
   3   5  -9 6.14000 2.69000   1
   3  -3 -11 -0.3600 2.04000   1
   3   3 -11 1.24000 1.54000   1
   3   3 -11 4.33000 2.65000   1
   3  -3 -11 1.96000 1.71000   1
   5  -3  -7 29.3700 3.69000   1
   5  -3  -7 27.9600 3.66000   1
   5   3  -7 27.5100 3.53000   1
   5   3  -7 35.5500 3.56000   1
  -2   4  11 53.2600 4.72000   1
   2   4 -11 40.2400 4.66000   1
  -2  -4  11 38.6400 3.07000   1
  -2  -4  11 41.3300 3.22000   1
   2  -4 -11 43.0500 4.54000   1
   2  -4 -11 40.6000 4.26000   1
   3  -7   2 278.590 15.2200   1
   3   7   2 252.300 12.9900   1
   3   7   2 225.370 14.3700   1
  -3  -7  -2 262.560 13.9200   1
  -3   7  -2 249.750 14.0800   1
   5   2  -8 300.060 16.4000   1
   5   2  -8 335.640 16.3100   1
   5  -2  -8 320.450 16.5000   1
   5  -2  -8 314.350 16.6900   1
  -1  -6   9 10.6300 2.81000   1
   1   6  -9 9.94000 2.48000   1
   1   6  -9 6.90000 2.82000   1
  -1   6   9 16.0500 4.18000   1
  -1  -6   9 12.0600 2.72000   1
  -3  -4  -8 37.2200 5.39000   1
   3   4   8 30.3000 3.94000   1
  -3   4  -8 37.2700 4.73000   1
  -3   4  -8 38.4900 4.12000   1
   3  -4   8 30.7100 3.95000   1
   3   0 -12 28.2100 3.85000   1
  -5   0  -5 1.24000 2.74000   1
   5   0   5 -1.0400 2.19000   1
   2   5 -10 1030.02 49.0200   1
   2   5 -10 1045.14 48.7900   1
  -2   5  10 1033.78 50.4600   1
   2   7   5 1268.66 61.8300   1
  -2  -7  -5 1287.30 64.2500   1
  -2   7  -5 1370.01 63.7700   1
  -2   7  -5 1296.14 60.1600   1
   2  -7   5 1189.10 61.5500   1
  -1   8   4 10.9600 4.58000   1
   1   8  -4 6.55000 2.53000   1
   1   8  -4 10.3300 3.57000   1
   1   3 -12 76.2500 6.06000   1
   1  -3 -12 76.3100 5.71000   1
  -1  -3  12 82.3100 4.42000   1
   1   3 -12 76.2900 6.06000   1
  -1   3  12 85.3700 6.40000   1
   1  -1  12 367.950 17.9400   1
  -1  -1 -12 401.160 17.9700   1
  -1   1 -12 335.780 21.4900   1
   1   1  12 361.010 18.0900   1
  -1  -1 -12 338.910 22.3000   1
  -1   1 -12 364.270 18.2200   1
   2  -8  -1 366.540 19.9700   1
   2  -8  -1 335.870 19.1300   1
   2   8  -1 288.280 18.2000   1
   2   8  -1 317.190 16.7300   1
   2  -8   0 116.570 9.47000   1
   2  -8   0 129.630 10.0900   1
   2   8   0 127.660 7.94000   1
  -2   8   0 136.870 8.67000   1
   2   8   0 110.960 9.08000   1
   0   6  -9 105.400 7.76000   1
   0   6  -9 116.740 7.68000   1
   0   6   9 123.960 9.07000   1
   0  -6   9 117.830 7.68000   1
   3  -1 -12 377.930 20.0400   1
   3   1 -12 415.610 20.3300   1
  -5   1  -5 143.700 11.0500   1
  -5  -1  -5 143.710 11.1500   1
   5   1   5 175.360 7.75000   1
   5  -1   5 154.750 9.95000   1
   5   1   5 160.660 9.84000   1
   6   0  -2 1056.84 50.6600   1
   2  -8  -2 1219.10 60.9500   1
   2  -8  -2 1198.37 59.8300   1
   2   8  -2 1190.91 56.5200   1
   2   8  -2 1251.86 59.1900   1
  -3  -5  -7 70.3600 6.62000   1
   3   5   7 89.1100 6.24000   1
  -3   5  -7 66.4600 5.72000   1
   3  -5   7 62.2600 5.73000   1
  -3   5  -7 56.8400 5.80000   1
  -4   0  -8 54.3500 6.31000   1
   4   0   8 55.3400 4.98000   1
   6   0  -3 0.29000 2.29000   1
   6   0  -3 1.07000 2.02000   1
   4   0 -11 0.52000 1.47000   1
   4   0 -11 0.24000 2.39000   1
  -5  -4  -2 10.4700 3.32000   1
   5  -4   2 9.41000 3.39000   1
   5   4   2 13.8400 1.75000   1
   5   4   2 5.72000 2.71000   1
  -3   3  -9 69.8900 5.22000   1
  -3   3  -9 49.1800 5.74000   1
  -3  -3  -9 65.9500 6.87000   1
   3  -3   9 54.0900 4.97000   1
   3   3   9 64.4800 5.17000   1
   6   0  -1 4.36000 1.88000   1
   6   0  -1 -0.3800 2.59000   1
  -2  -8  -1 581.670 29.8100   1
   2  -8   1 615.190 31.5500   1
   2  -8   1 606.340 31.9900   1
   2   8   1 616.720 28.9900   1
   2   8   1 599.480 31.0900   1
  -2   8  -1 607.750 29.7900   1
   5   0  -9 1.97000 2.08000   1
   5   0  -9 -2.6900 1.90000   1
  -4   4  -6 563.610 31.9100   1
   4   4   6 606.550 29.9900   1
   4  -4   6 626.180 30.2800   1
  -4   4  -6 597.110 29.0500   1
  -4  -4  -6 626.150 32.3000   1
   6  -1  -2 -0.1400 1.78000   1
   6   1  -2 1.56000 2.63000   1
   6   1  -2 0.47000 1.68000   1
   6  -1  -2 -2.0800 2.18000   1
   4  -3   7 36.0500 4.30000   1
  -4   3  -7 40.3400 5.05000   1
  -4  -3  -7 43.1200 5.34000   1
   4   3   7 39.4800 4.29000   1
  -4   3  -7 34.9700 3.67000   1
   4  -6   2 341.680 18.4500   1
  -4  -6  -2 328.910 18.1600   1
   4   6   2 341.650 16.3500   1
   4   6   2 325.690 18.0400   1
   4   4  -9 894.520 41.8600   1
   4   4  -9 880.540 41.9300   1
   4  -4  -9 915.410 42.3700   1
   4  -4  -9 840.010 41.8900   1
   3   0  10 443.270 22.8600   1
  -3   0 -10 485.990 21.8600   1
  -3   0 -10 436.850 25.8100   1
  -4  -1  -8 581.130 31.0200   1
   4   1   8 599.860 28.1500   1
  -4   1  -8 504.420 30.4500   1
  -4   1  -8 574.340 26.4300   1
   4  -1   8 561.910 28.0600   1
   4   6  -5 39.3700 4.11000   1
   4   6  -5 40.6800 4.51000   1
   4  -6  -5 39.8300 5.03000   1
   0   3 -12 1330.71 63.0600   1
   0   3 -12 1410.39 69.7600   1
   0  -3  12 1337.47 63.2500   1
   0  -3 -12 1339.42 62.4800   1
   0   3  12 1420.98 64.5100   1
   1   0 -13 3.46000 2.09000   1
   6   1  -3 118.180 8.10000   1
   6  -1  -3 128.290 7.67000   1
   6   1  -3 112.110 7.25000   1
   6  -1  -3 145.620 8.70000   1
   3  -7  -5 749.390 38.5200   1
   3  -7  -5 702.160 37.6700   1
   3   7  -5 750.630 37.1000   1
   3   7  -5 766.010 35.7300   1
   4   3 -10 81.9600 5.48000   1
   4  -3 -10 82.7900 6.44000   1
   4   3 -10 89.2800 6.76000   1
   4  -3 -10 90.3700 5.90000   1
   6   0  -4 1158.20 55.1400   1
   6   0  -4 1157.59 53.5600   1
   4   1 -11 12.0100 1.69000   1
   4  -1 -11 10.9100 2.06000   1
   4   1 -11 13.2600 3.03000   1
   4  -1 -11 10.8700 2.89000   1
  -2   2 -11 119.320 9.47000   1
  -2  -2 -11 137.670 10.6500   1
  -2   2 -11 114.700 7.71000   1
   2  -2  11 113.940 7.32000   1
  -2  -2 -11 134.240 6.86000   1
   2  -3 -12 1019.45 47.9200   1
   2   3 -12 939.310 46.5200   1
   2  -3 -12 1021.30 47.0500   1
   2  -3 -12 971.620 46.2400   1
   5   4  -6 257.920 13.8200   1
   5  -4  -6 269.490 14.4800   1
   5   4  -6 258.530 14.0600   1
   2  -8  -3 1116.36 54.2500   1
   2  -8  -3 1010.93 54.7600   1
   2   8  -3 1132.61 53.3600   1
   2   8  -3 1082.70 50.8400   1
   6   1  -1 1316.65 63.9400   1
   6   1  -1 1384.38 61.6400   1
   6  -1  -1 1341.97 64.1000   1
   5   1  -9 1249.20 57.6700   1
   5  -1  -9 1179.13 57.6000   1
   5  -1  -9 1275.19 58.2100   1
   5   1  -9 1248.23 57.9800   1
  -1  -8  -4 1192.10 61.4200   1
   1  -8   4 1248.32 60.0800   1
  -1   8  -4 1192.69 57.7500   1
   1   8   4 1332.43 60.5000   1
   1  -8   4 1221.60 61.1000   1
   2   7  -7 920.930 42.9100   1
   2   7  -7 864.120 44.1100   1
  -2   7   7 914.470 45.3500   1
   3   7   3 871.820 42.2400   1
   3   7   3 854.410 39.7000   1
   3  -7   3 824.300 42.3800   1
  -3  -7  -3 870.810 43.0900   1
  -3   7  -3 860.610 41.0600   1
   2   6  -9 23.2900 3.73000   1
  -2   6   9 20.2600 4.61000   1
   2   6  -9 12.8700 3.16000   1
  -3  -1 -10 180.950 8.95000   1
  -3   1 -10 156.490 11.9300   1
  -3   1 -10 174.080 9.60000   1
  -3  -1 -10 152.500 12.0300   1
   3  -1  10 200.310 10.2200   1
   3   1  10 166.470 9.95000   1
  -5   3  -4 2.85000 2.73000   1
   5   3   4 3.07000 2.62000   1
   5  -3   4 -2.4100 2.56000   1
  -5  -3  -4 -1.4900 2.41000   1
  -1   1  13 524.080 26.3000   1
   1   1 -13 558.950 26.7700   1
   1  -1 -13 569.940 26.6100   1
   6   0   0 45.1900 4.78000   1
   6   0   0 46.0400 3.64000   1
   1   2  12 18.8200 2.70000   1
   1  -2  12 20.7100 2.53000   1
  -1  -2 -12 26.3900 2.83000   1
  -1   2 -12 37.0400 5.36000   1
  -1   2 -12 18.0500 3.02000   1
  -1  -2 -12 30.6400 6.03000   1
   6  -1  -4 93.2700 6.19000   1
   6   1  -4 79.5700 5.87000   1
   6  -1  -4 84.5000 6.46000   1
   6   1  -4 86.2300 6.59000   1
   0  -8   5 479.900 25.9600   1
   0  -8   5 487.370 25.5800   1
   0   8  -5 462.040 24.1200   1
   0   8   5 495.290 26.3000   1
   2   8   2 656.660 35.9500   1
   2  -8   2 767.370 37.3100   1
   2   8   2 664.000 33.6700   1
  -2  -8  -2 732.900 35.5300   1
  -2   8  -2 671.930 34.6400   1
   2  -8   2 805.790 36.8600   1
  -1   5 -10 371.500 19.3400   1
   1  -5  10 391.540 19.1800   1
  -1  -5 -10 385.310 23.3300   1
  -1  -5 -10 382.210 18.1100   1
  -1   5 -10 365.900 20.5400   1
   1   5  10 352.830 19.7000   1
   5   5  -2 326.180 16.8700   1
   5  -5  -2 309.870 17.1100   1
   5   5  -2 303.680 15.6300   1
   1  -7   7 919.400 44.7500   1
  -1   7  -7 918.710 45.9000   1
  -1   7  -7 901.030 43.7800   1
   1   7   7 871.900 45.2700   1
  -1  -7  -7 977.740 48.2000   1
   3   6  -8 1851.90 88.3200   1
   3   6  -8 1874.68 90.4800   1
   3  -6  -8 1965.48 91.3500   1
   3  -6  -8 2024.86 93.1200   1
   3  -2 -12 105.430 7.42000   1
   3   2 -12 112.680 7.87000   1
   3  -2 -12 114.670 6.26000   1
   5   2   5 907.930 45.9300   1
   5  -2   5 992.950 46.2600   1
  -5   2  -5 984.540 49.4400   1
  -5  -2  -5 936.680 49.3200   1
  -1   8   5 708.600 38.8900   1
   1   8  -5 766.300 38.1300   1
   1   8  -5 770.210 36.3100   1
   5   5  -1 14.9500 2.33000   1
   5   5  -1 7.34000 2.91000   1
   5  -5  -1 13.5200 3.33000   1
   2   0 -13 1.05000 2.36000   1
  -2  -5  -9 290.690 14.0000   1
   2   5   9 313.010 16.0400   1
  -2  -5  -9 273.460 17.9100   1
  -2   5  -9 280.460 15.6300   1
   2  -5   9 282.870 15.5800   1
  -2   5  -9 303.420 16.7900   1
   6   1   0 164.540 9.93000   1
   6  -1   0 150.820 9.76000   1
   6  -1   0 145.030 8.44000   1
   6   1   0 158.130 8.36000   1
   5  -5  -3 511.240 26.1400   1
   5   5  -3 510.740 25.7400   1
   2   4  10 75.5100 6.02000   1
  -2   4 -10 81.6900 6.72000   1
  -2   4 -10 82.7000 6.23000   1
  -2  -4 -10 81.5500 4.71000   1
  -2  -4 -10 65.5700 8.08000   1
   0   0 -13 2.54000 2.14000   1
   0   0 -13 0.61000 2.99000   1
   0   0  13 2.74000 1.40000   1
   6   0  -5 -0.9200 2.06000   1
   6   0  -5 -3.4600 2.36000   1
  -4   5  -5 14.8700 3.14000   1
   4  -5   5 10.4200 3.18000   1
   4   5   5 17.2000 3.39000   1
  -4  -5  -5 15.5800 3.62000   1
  -4   5  -5 18.8300 3.73000   1
  -1   4 -11 478.270 24.6000   1
  -1   4 -11 469.360 26.8700   1
  -1  -4 -11 552.680 23.6300   1
   1  -4  11 487.030 24.2900   1
  -1  -4 -11 476.180 29.4100   1
   4   5  -8 1785.73 85.0500   1
   4  -5  -8 1828.45 85.5100   1
   4   5  -8 1843.99 83.5800   1
   5  -3  -8 1963.56 91.3800   1
   5   3  -8 2003.08 91.1100   1
   5   3  -8 2018.28 92.5900   1
   5  -3  -8 1986.09 92.9600   1
   6  -2  -2 473.170 25.5400   1
   6   2  -2 539.850 24.2700   1
   6   2  -2 496.200 25.4100   1
   2   1 -13 44.4300 4.64000   1
   2  -1 -13 49.5400 4.75000   1
  -4   2  -8 136.690 7.93000   1
  -4   2  -8 132.840 9.91000   1
  -4  -2  -8 130.220 10.3700   1
   4  -2   8 148.340 8.91000   1
   4   2   8 138.290 8.78000   1
   2  -8  -4 869.090 43.9400   1
   2   8  -4 855.440 42.1300   1
   2   8  -4 806.570 40.0000   1
   2  -8  -4 842.150 43.0700   1
  -3  -6  -6 1674.36 83.9300   1
  -3   6  -6 1652.57 83.5200   1
  -3   6  -6 1711.07 77.7900   1
   3   6   6 1717.06 79.5700   1
   3  -6   6 1660.29 79.6100   1
   6   2  -3 1202.45 56.3300   1
   6  -2  -3 1109.02 56.3900   1
   6  -2  -3 1235.09 54.8900   1
   5  -5   0 77.2700 6.66000   1
   5   5   0 70.6100 6.13000   1
   5   5   0 72.6800 4.90000   1
   5   4   3 2218.59 105.630   1
   5  -4   3 2356.02 106.110   1
   5   4   3 2213.81 101.500   1
  -5  -4  -3 2264.23 111.790   1
   4  -2 -11 1085.77 48.5400   1
   4   2 -11 1000.73 48.5300   1
   4   2 -11 1029.37 48.0800   1
   4  -2 -11 1011.57 48.6000   1
   0   1 -13 2909.25 132.530   1
   0   1  13 2939.43 134.890   1
   0  -1 -13 2927.16 132.320   1
   0  -1 -13 2916.42 146.940   1
   0   1 -13 2916.12 146.110   1
   0  -1  13 2960.52 134.490   1
   6  -1  -5 2228.83 101.790   1
   6   1  -5 2164.00 104.140   1
   6   1  -5 2283.72 101.710   1
   6  -1  -5 2268.71 104.350   1
  -1   7   8 1.41000 3.60000   1
   1   7  -8 4.30000 2.70000   1
   1   7  -8 7.59000 1.89000   1
   1   7  -8 3.50000 2.69000   1
  -1  -7   8 -0.3500 1.18000   1
  -4  -6  -3 39.4800 4.19000   1
   4   6   3 21.4800 4.00000   1
   4   6   3 34.1400 2.86000   1
   4  -6   3 26.2700 4.38000   1
   6   2  -1 1138.85 50.4500   1
   6  -2  -1 1073.37 52.7800   1
   6   2  -1 1075.65 52.5100   1
   6   0   1 3.34000 1.60000   1
   6   0   1 -2.0800 2.27000   1
   4  -6  -6 885.570 43.3100   1
   4   6  -6 894.770 42.7400   1
   4   6  -6 860.290 41.5500   1
   5  -2  -9 145.050 9.49000   1
   5   2  -9 156.050 8.77000   1
   5  -2  -9 162.230 9.25000   1
   5   2  -9 158.970 9.50000   1
   2  -7   6 21.3900 4.00000   1
   2   7   6 15.1200 4.10000   1
  -2   7  -6 21.9100 3.90000   1
  -2   7  -6 14.8800 2.88000   1
  -2  -7  -6 25.2100 3.88000   1
   5   5  -4 628.650 31.0900   1
   5  -5  -4 678.340 32.7900   1
   5   5  -4 658.390 32.1900   1
  -1  -6  -9 172.760 12.9400   1
  -1   6  -9 159.990 10.5000   1
   1   6   9 173.490 11.2200   1
  -1   6  -9 177.630 10.5400   1
  -3  -2 -10 4.54000 3.23000   1
  -3  -2 -10 6.80000 1.41000   1
   3  -2  10 4.80000 2.31000   1
  -3   2 -10 7.74000 3.26000   1
  -3   2 -10 7.92000 2.36000   1
   3   2  10 3.87000 2.32000   1
   0   7   8 125.590 9.48000   1
   0   7  -8 128.470 7.76000   1
   0  -7   8 139.760 8.66000   1
   0   7  -8 110.750 8.27000   1
   0  -7   8 119.140 8.62000   1
   1   2 -13 554.320 26.6000   1
  -1   2  13 562.190 26.6900   1
   1  -2 -13 507.520 26.1000   1
   3   7  -6 241.720 14.6500   1
   3   7  -6 254.160 13.8900   1
   3  -7  -6 232.950 15.3600   1
   3  -7  -6 261.380 15.3900   1
  -1  -5  11 268.100 14.0200   1
   1   5 -11 279.140 15.1200   1
   1  -5 -11 266.320 14.2800   1
  -1   5  11 288.550 16.1900   1
   6  -2  -4 248.040 13.8300   1
   6  -2  -4 234.860 13.0500   1
   6   2  -4 239.740 13.5200   1
   6   2  -4 249.390 12.8800   1
   3  -4 -11 208.680 11.5000   1
   3   4 -11 203.880 11.8800   1
   3  -4 -11 209.040 11.9300   1
   3   4 -11 203.470 10.9900   1
   5   0   6 516.820 27.0900   1
  -5   0  -6 572.730 29.9100   1
  -2  -8  -3 633.610 31.1000   1
   2  -8   3 595.260 31.7300   1
  -2   8  -3 603.710 30.3500   1
   2   8   3 609.520 31.7900   1
   6  -1   1 899.120 44.5600   1
   6   1   1 933.790 42.1400   1
   6   1   1 916.070 44.4300   1
   5   4  -7 793.140 37.8500   1
   5   4  -7 823.730 37.4900   1
   5  -4  -7 744.360 38.1100   1
   2   6   8 1546.07 78.7500   1
  -2   6  -8 1682.63 77.2200   1
   2  -6   8 1750.19 78.7500   1
  -2  -6  -8 1696.58 84.3100   1
   3  -5 -10 387.820 20.3700   1
   3   5 -10 384.960 19.7200   1
   3  -5 -10 363.200 19.8700   1
   3   5 -10 372.310 19.3500   1
   6  -2   0 46.3700 5.12000   1
   6   2   0 51.7100 5.11000   1
   6   2   0 48.1400 3.65000   1
  -3  -7  -4 14.2300 3.05000   1
   3  -7   4 11.5500 3.70000   1
  -3   7  -4 14.3300 3.54000   1
   3   7   4 17.7500 3.69000   1
   3   7   4 13.2900 2.18000   1
  -1  -4  12 43.0200 3.15000   1
   1  -4 -12 41.6500 4.10000   1
  -1   4  12 38.3700 4.94000   1
   1   4 -12 45.6800 4.85000   1
   1   4 -12 41.7100 5.27000   1
   1  -8   5 235.760 13.7200   1
   1  -8   5 210.460 13.3200   1
  -1   8  -5 216.750 12.7500   1
  -1  -8  -5 203.770 12.9100   1
   1   8   5 219.470 13.9500   1
   6   0  -6 728.250 35.7900   1
   6   0  -6 745.540 35.1600   1
   5   5   1 1369.59 62.4000   1
   5   5   1 1390.31 65.2200   1
   5  -5   1 1353.79 65.5700   1
  -2  -3 -11 195.950 9.52000   1
   2   3  11 156.750 10.3500   1
  -2   3 -11 187.040 12.4700   1
  -2  -3 -11 181.030 13.6900   1
   2  -3  11 208.020 10.6500   1
  -2   3 -11 197.310 10.9100   1
   5  -1   6 380.220 19.9200   1
  -5  -1  -6 363.180 21.8500   1
  -5   1  -6 401.970 22.0700   1
   5   1   6 372.200 19.8700   1
   0   5 -11 3.89000 1.94000   1
   0  -5  11 4.69000 2.00000   1
   0  -5 -11 2.14000 1.87000   1
   0   5 -11 13.4400 3.35000   1
   0   5  11 1.50000 2.07000   1
  -1   6  10 265.680 15.4300   1
  -1  -6  10 238.470 13.5000   1
   1   6 -10 257.870 14.2900   1
  -1  -6  10 240.390 13.2800   1
   1   6 -10 233.420 13.9500   1
   2  -2 -13 1007.16 47.7600   1
   2   2 -13 1025.47 47.4300   1
   2  -2 -13 1024.01 46.9200   1
   2  -2 -13 964.740 47.0300   1
   5   5  -5 320.810 16.7300   1
   5   5  -5 339.660 17.2800   1
   5  -5  -5 316.860 17.7200   1
  -1   3 -12 1098.76 54.5500   1
  -1  -3 -12 1059.83 48.4000   1
   1   3  12 1077.83 50.0200   1
  -1  -3 -12 1016.23 56.5200   1
   1  -3  12 1058.15 49.4900   1
  -1   3 -12 1005.18 49.2700   1
   6  -1  -6 668.120 32.0800   1
   6  -1  -6 676.540 32.7700   1
   6   1  -6 663.320 32.6000   1
   6   1  -6 660.650 31.9700   1
   0   2  13 127.700 7.48000   1
   0  -2 -13 98.0400 10.6500   1
   0  -2  13 115.220 6.35000   1
   0   2 -13 108.050 7.73000   1
   0   2 -13 124.100 10.2500   1
   0  -2 -13 123.390 7.39000   1
   6  -2  -5 6.78000 3.00000   1
   6  -2  -5 5.86000 2.51000   1
   6   2  -5 2.05000 2.58000   1
   6   2  -5 2.30000 2.21000   1
   0   8  -6 697.530 35.4200   1
   0   8   6 796.550 37.9100   1
   0  -8   6 715.810 36.6700   1
   0  -8   6 713.210 37.3500   1
   0   8  -6 732.370 36.0500   1
   2  -8  -5 4.79000 3.70000   1
   2  -8  -5 1.36000 3.09000   1
   2   8  -5 1.83000 3.14000   1
   2   8  -5 4.55000 2.41000   1
  -3   4  -9 3.15000 2.78000   1
   3  -4   9 0.29000 2.39000   1
  -3   4  -9 9.39000 2.80000   1
  -3  -4  -9 10.9500 3.92000   1
   3   4   9 -0.8100 2.28000   1
   1   8  -6 796.570 39.0300   1
  -1   8   6 810.930 41.8600   1
   1   8  -6 828.480 40.8000   1
   5   0 -10 530.280 26.8800   1
   5   0 -10 556.570 26.3700   1
  -2  -5  11 1005.18 47.5300   1
   2   5 -11 1047.04 47.7900   1
  -2   5  11 1011.76 49.2100   1
  -2  -5  11 1031.83 48.4600   1
   2  -5 -11 946.090 47.1800   1
  -3   5  -8 422.950 24.4900   1
  -3  -5  -8 481.090 20.8300   1
  -3   5  -8 460.720 22.9300   1
  -3  -5  -8 460.880 25.5500   1
   3  -5   8 410.610 23.1000   1
   3   5   8 468.920 23.3800   1
   3   3 -12 2187.07 100.830   1
   3  -3 -12 2196.31 101.910   1
   3  -3 -12 2228.55 100.690   1
  -5   3  -5 38.1500 5.34000   1
   5  -3   5 39.4800 4.81000   1
  -5  -3  -5 38.3400 5.33000   1
   5   3   5 21.9900 4.10000   1
   4  -4   7 487.500 25.0800   1
  -4   4  -7 452.010 26.6800   1
   4   4   7 513.370 25.0000   1
  -4  -4  -7 519.360 27.3000   1
  -4   4  -7 488.580 24.2000   1
   6   0   2 196.060 9.56000   1
   6   0   2 164.350 10.9100   1
  -2   7   8 21.5700 4.80000   1
   2   7  -8 22.3100 2.69000   1
   2   7  -8 24.9600 4.33000   1
   2   7  -8 27.3600 4.07000   1
   0   4 -12 15.7700 3.32000   1
   0   4 -12 15.9600 3.82000   1
   0  -4  12 11.9700 2.23000   1
   0  -4 -12 17.8500 2.64000   1
   0   4  12 12.4300 3.45000   1
   0   9   0 -4.0800 3.46000   1
   0   9   0 0.19000 2.27000   1
   4  -4 -10 560.970 26.9600   1
   4  -4 -10 558.270 27.1400   1
   4   4 -10 528.950 26.6600   1
   4   4 -10 537.600 26.9700   1
   0   6  10 2282.05 106.830   1
   0   6 -10 2317.66 111.550   1
   0  -6  10 2237.65 105.380   1
   0   6 -10 2221.03 103.710   1
   2  -4 -12 108.660 7.74000   1
  -2  -4  12 133.130 6.75000   1
   2   4 -12 133.750 8.82000   1
  -2   4  12 124.280 8.34000   1
  -2   0 -12 2502.42 125.700   1
   2   0  12 2463.34 116.130   1
  -2   0 -12 2568.10 113.490   1
   6   2   1 336.200 18.2900   1
   6   2   1 360.960 16.6000   1
   6  -2   1 326.370 18.6000   1
   4   7  -1 886.340 41.8500   1
   4  -7  -1 809.490 42.2500   1
   5   1 -10 152.730 8.20000   1
   5  -1 -10 144.070 8.44000   1
   5  -1 -10 134.730 9.14000   1
   5   1 -10 136.230 9.16000   1
   4   7  -2 117.620 7.40000   1
   4  -7  -2 126.650 9.41000   1
   4   7  -2 103.280 8.08000   1
   0   9   1 60.5800 5.42000   1
   0   9   1 60.7000 7.05000   1
   0   9  -1 52.6100 5.42000   1
   0   9  -1 63.3000 7.51000   1
   6  -3  -2 86.6400 6.73000   1
   6   3  -2 79.4100 5.42000   1
   6   3  -2 76.1000 6.37000   1
   6   1   2 1.49000 1.47000   1
   6  -1   2 2.89000 2.83000   1
   6   1   2 4.65000 2.96000   1
  -4   3  -8 1666.79 72.0300   1
   4   3   8 1494.26 73.8700   1
   4  -3   8 1559.54 74.1000   1
  -4  -3  -8 1589.07 79.4600   1
  -4   3  -8 1536.29 79.0500   1
   4   0   9 2.40000 2.45000   1
  -4   0  -9 -1.4000 2.89000   1
   4   6   4 1024.88 45.7000   1
  -4  -6  -4 998.910 50.7700   1
   4  -6   4 958.570 48.8000   1
   4   6   4 1021.15 48.6100   1
   3   0 -13 4.26000 2.80000   1
   5  -4   4 141.720 9.60000   1
  -5  -4  -4 134.060 10.0700   1
   5   4   4 145.410 9.45000   1
   5   4   4 145.060 6.97000   1
   6   3  -3 52.6200 5.12000   1
   6  -3  -3 53.0200 5.47000   1
   4   6  -7 59.6400 5.51000   1
   4  -6  -7 59.2500 5.86000   1
   4   6  -7 55.2400 5.31000   1
   4  -3 -11 16.9900 2.73000   1
   4   3 -11 21.3300 2.55000   1
   4  -3 -11 18.8300 3.56000   1
   4   3 -11 16.3400 3.31000   1
   3  -8  -1 76.2400 7.75000   1
   3   8  -1 87.9700 6.43000   1
   3   8  -1 95.4500 7.97000   1
   5  -5   2 1016.24 49.5900   1
   5   5   2 1048.74 46.5600   1
   5   5   2 1022.60 49.1500   1
  -5  -5  -2 979.600 51.5200   1
   4   0 -12 225.280 13.2300   1
   4   0 -12 239.930 11.5200   1
   2  -8   4 452.700 25.0000   1
  -2   8  -4 491.900 24.2200   1
   2   8   4 462.520 22.7900   1
  -2  -8  -4 480.670 24.6000   1
   2   8   4 463.380 25.3800   1
   3   6  -9 84.2500 6.66000   1
   3  -6  -9 75.8300 7.41000   1
   3   6  -9 89.4500 6.85000   1
   3  -6  -9 81.8600 7.14000   1
   2   1  12 263.930 14.3300   1
  -2   1 -12 263.600 17.4100   1
  -2   1 -12 270.360 14.3200   1
  -2  -1 -12 301.570 13.8400   1
  -2  -1 -12 284.890 18.1500   1
   2  -1  12 265.760 14.2100   1
  -5   2  -6 413.250 22.3500   1
   5   2   6 373.010 20.0800   1
  -5  -2  -6 374.180 22.1100   1
   5  -2   6 392.580 20.4500   1
   4   7   0 13.8100 2.61000   1
   4   7   0 8.66000 3.49000   1
   4  -7   0 15.1800 4.08000   1
   4   7  -3 2124.16 102.020   1
   4   7  -3 2179.05 99.0700   1
   4  -7  -3 2214.53 102.870   1
   6   3  -1 22.6000 2.61000   1
   6   3  -1 10.3000 3.37000   1
   6  -3  -1 5.74000 3.09000   1
   3   8  -2 322.190 17.7700   1
   3  -8  -2 292.660 18.0100   1
   3   8  -2 300.830 16.0100   1
   5  -3  -9 7.67000 2.87000   1
   5   3  -9 11.8700 2.50000   1
   5   3  -9 12.3000 2.98000   1
   5  -3  -9 13.2700 2.99000   1
  -4   5  -6 223.950 13.6300   1
   4   5   6 207.470 12.7300   1
   4  -5   6 217.910 13.0900   1
  -4   5  -6 221.060 12.4400   1
  -4  -5  -6 221.950 13.7600   1
   1   7   8 207.370 12.7700   1
  -1  -7  -8 185.760 13.4500   1
  -1   7  -8 193.350 11.3100   1
   1  -7   8 204.790 11.7900   1
  -1   7  -8 178.230 11.6300   1
  -1   0 -13 -1.5400 1.94000   1
  -1   0 -13 0.66000 3.48000   1
   1   0  13 -0.7600 1.63000   1
   3   8   0 444.310 22.1900   1
   3  -8   0 462.070 24.8100   1
   3   8   0 448.590 24.1400   1
  -2   6  10 77.3300 7.79000   1
   2   6 -10 103.850 7.76000   1
   2   6 -10 103.620 7.17000   1
   0   9   2 2041.75 92.0600   1
   0   9  -2 1929.52 95.8600   1
   0   9   2 1944.86 96.0700   1
   0   9  -2 2092.99 92.4300   1
   4   5  -9 769.190 37.6600   1
   4   5  -9 815.710 38.1600   1
   4  -5  -9 771.490 38.3500   1
   3  -7  -7 1573.61 75.0600   1
   3   7  -7 1562.00 70.7700   1
   3  -7  -7 1451.87 73.3900   1
   3   7  -7 1507.57 72.6000   1
  -3  -3 -10 1089.65 59.4700   1
   3  -3  10 1130.78 54.5000   1
  -3   3 -10 1144.59 53.4500   1
   3   3  10 1175.54 54.6000   1
  -3   3 -10 1195.08 58.9000   1
  -4   1  -9 1328.17 58.7800   1
  -4   1  -9 1221.98 65.7600   1
   4  -1   9 1333.74 61.1800   1
   4   1   9 1321.74 61.1700   1
  -4  -1  -9 1224.25 65.9400   1
   3   1 -13 1531.58 69.7400   1
   3  -1 -13 1479.68 69.5700   1
  -1  -3  13 0.97000 0.98000   1
   1   3 -13 0.25000 2.32000   1
   1  -3 -13 -0.1700 2.07000   1
  -1   3  13 -1.4000 2.47000   1
   6   0  -7 -3.1100 2.23000   1
   6   0  -7 -1.7100 2.42000   1
   1   9   0 684.630 37.1100   1
   1   9   0 731.380 34.8900   1
  -1   9   0 700.490 35.1800   1
  -1   9   0 782.520 37.9600   1
   6   3  -4 837.960 41.0200   1
   6  -3  -4 852.910 41.3300   1
   6   3  -4 850.510 39.6800   1
   6   2  -6 267.840 14.3900   1
   6  -2  -6 271.900 14.4300   1
   6   2  -6 268.330 14.0900   1
   6  -2  -6 245.340 14.4300   1
  -1   9   1 10.6000 3.34000   1
   1   9  -1 18.8500 4.78000   1
   1   9  -1 11.7400 3.11000   1
  -1   9   1 9.98000 4.81000   1
   4   1 -12 393.880 21.7200   1
   4   1 -12 424.240 20.2300   1
   4  -1 -12 464.140 20.6800   1
   4  -1 -12 422.650 21.8100   1
   5  -5  -6 57.8500 5.29000   1
   5   5  -6 43.9300 4.60000   1
   5   5  -6 39.1000 4.36000   1
   5  -4  -8 196.840 11.3300   1
   5   4  -8 200.060 10.9500   1
   5   4  -8 187.870 11.1500   1
   1   1  13 1801.89 86.1900   1
  -1  -1 -13 1820.43 95.1000   1
  -1   1 -13 1942.83 94.5400   1
   1  -1  13 1835.48 86.0400   1
  -1   1 -13 1912.91 84.8800   1
  -1  -1 -13 1855.71 84.4800   1
   3   8  -3 626.740 32.7500   1
   3   8  -3 612.500 30.8300   1
   3  -8  -3 634.680 34.0600   1
   3  -8  -3 692.640 33.8900   1
  -3   6  -7 17.8000 3.59000   1
   3   6   7 21.5300 3.94000   1
   3  -6   7 21.3500 4.00000   1
  -3  -6  -7 26.0400 4.49000   1
  -3   6  -7 23.2500 3.89000   1
   1   9   1 173.980 10.3100   1
  -1   9  -1 147.490 10.3300   1
   1  -9   1 169.390 12.5200   1
   1  -9   1 184.850 12.2800   1
   1   9   1 181.870 12.3900   1
   6   3   0 1556.05 67.5200   1
   6  -3   0 1430.70 70.5000   1
   6   3   0 1455.50 70.2700   1
   6  -1  -7 378.010 20.1000   1
   6  -1  -7 396.160 19.9500   1
   6   1  -7 391.240 20.0000   1
   6   1  -7 403.250 19.9800   1
   3   7   5 1417.25 64.0600   1
  -3   7  -5 1382.45 62.4600   1
   3  -7   5 1219.51 63.7600   1
  -3  -7  -5 1313.39 66.5300   1
   2   7   7 397.750 21.2300   1
  -2   7  -7 394.190 20.9800   1
  -2   7  -7 383.700 20.3800   1
   2  -7   7 408.010 20.9800   1
  -2  -7  -7 370.390 21.8600   1
   4   7   1 313.400 16.3800   1
   4   7   1 344.470 18.3700   1
   4  -7   1 339.060 18.6900   1
   4  -7  -4 3.66000 3.30000   1
   4   7  -4 5.01000 2.39000   1
   4   7  -4 9.62000 3.50000   1
   3   8   1 1165.67 57.5400   1
   3  -8   1 1201.80 58.0700   1
   1   9  -2 317.860 17.0700   1
   1   9  -2 313.890 18.9200   1
  -1   9   2 327.220 19.6600   1
  -1   8  -6 176.300 9.81000   1
  -1   8  -6 173.600 10.8100   1
   1   8   6 165.400 11.6800   1
   1  -8   6 175.520 11.5900   1
  -1  -8  -6 168.910 11.3600   1
   1  -8   6 173.580 11.3600   1
  -3   0 -11 -1.1900 1.83000   1
   3   0  11 0.58000 2.15000   1
  -3   0 -11 0.57000 3.31000   1
   5   2 -10 267.260 14.4000   1
   5  -2 -10 244.830 14.2900   1
   5   2 -10 267.350 13.4000   1
   5  -2 -10 259.200 13.8400   1
   2  -8  -6 50.3500 6.43000   1
   2  -8  -6 41.3300 6.59000   1
   2   8  -6 41.1000 4.91000   1
   2   8  -6 51.9400 6.06000   1
  -2   8   6 75.3300 7.75000   1
  -1   7   9 1243.84 59.6500   1
   1   7  -9 1250.23 60.1200   1
   1   7  -9 1146.59 56.8000   1
  -1  -7   9 1217.10 58.9100   1
  -1  -7   9 1187.53 57.7700   1
   6  -2   2 599.570 31.1300   1
   6   2   2 598.420 30.8700   1
   6   2   2 649.970 28.7000   1
   2  -3 -13 118.370 7.52000   1
   2   3 -13 100.510 7.95000   1
   2  -3 -13 103.740 7.49000   1
   2  -3 -13 124.630 7.35000   1
   6   0   3 0.92000 2.54000   1
   6   0   3 0.13000 1.39000   1
   0   9  -3 166.800 11.9100   1
   0   9   3 172.550 12.3000   1
   0   9  -3 165.150 10.4000   1
  -2  -5 -10 129.200 6.99000   1
  -2   5 -10 128.150 9.18000   1
  -2   5 -10 137.000 8.81000   1
   2   5  10 127.000 8.81000   1
  -2  -5 -10 120.520 10.7500   1
   0  -3 -13 -2.6900 2.81000   1
   0  -3  13 -1.0500 1.39000   1
   0   3 -13 1.09000 2.49000   1
   0   3  13 1.19000 2.33000   1
   0   3 -13 1.95000 3.01000   1
   0  -3 -13 2.26000 2.02000   1
   6   3  -5 21.0400 3.59000   1
   6  -3  -5 25.2400 3.99000   1
   6   3  -5 16.7300 3.00000   1
  -2  -2 -12 286.910 18.5000   1
   2   2  12 276.300 14.5200   1
  -2   2 -12 262.040 14.5600   1
   2  -2  12 275.890 14.3600   1
  -2  -2 -12 277.080 13.7100   1
  -2   2 -12 293.640 17.4100   1
   1   5  11 216.300 12.8500   1
   1  -5  11 232.680 12.2000   1
  -1   5 -11 222.470 12.6400   1
  -1  -5 -11 217.940 11.3300   1
  -1  -5 -11 200.730 15.7000   1
  -1   5 -11 224.980 13.5300   1
  -3   1 -11 704.160 35.2900   1
   3   1  11 629.900 31.2100   1
  -3  -1 -11 663.500 29.7700   1
  -3  -1 -11 664.270 35.4100   1
   3  -1  11 548.600 30.9300   1
  -3   1 -11 658.910 30.3900   1
   0   7   9 777.780 38.2600   1
   0   7  -9 764.090 38.0100   1
   0   7  -9 708.530 36.3100   1
   1   9   2 1953.21 91.5100   1
  -1   9  -2 1944.75 88.2100   1
   1  -9   2 1836.14 93.1200   1
   1   9   2 1915.18 87.5100   1
  -1  -9  -2 1905.87 93.0800   1
   1  -9   2 1898.19 91.6000   1
   1   0 -14 317.760 16.5500   1
   5   0   7 2.13000 2.74000   1
  -5   0  -7 1.04000 2.93000   1
  -1   8   7 531.220 29.1200   1
   1   8  -7 539.960 26.7000   1
   1   8  -7 549.330 27.9900   1
   1   8  -7 518.320 26.7600   1
  -4  -2  -9 543.530 31.7100   1
   4   2   9 565.550 28.7000   1
  -4   2  -9 619.040 27.5900   1
   4  -2   9 605.700 28.8400   1
  -4   2  -9 537.900 31.3000   1
   3   2 -13 476.690 24.7300   1
   3  -2 -13 501.890 23.5300   1
   3  -2 -13 504.750 24.7200   1
   3   8  -4 1885.48 83.8000   1
   3  -8  -4 1718.52 88.8700   1
   3   8  -4 1857.84 86.6600   1
   3  -8  -4 1807.58 87.5500   1
   6  -1   3 10.2500 3.48000   1
   6   1   3 20.8300 3.92000   1
   6   1   3 18.4900 2.03000   1
   0  -8   7 80.5500 7.57000   1
   0   8  -7 91.5300 5.73000   1
   0   8   7 95.0000 8.66000   1
   0  -8   7 95.6800 7.58000   1
   0   8  -7 94.3900 7.38000   1
   5   5   3 303.620 14.9200   1
   5   5   3 322.850 17.1000   1
   5  -5   3 307.480 17.4100   1
  -5  -5  -3 322.800 17.9600   1
  -1   9   3 243.290 16.1400   1
   1   9  -3 248.510 13.8600   1
   1   9  -3 242.430 15.3200   1
   4  -2 -12 634.350 32.0300   1
   4   2 -12 643.230 30.9300   1
   4  -2 -12 708.210 31.4200   1
   4   2 -12 645.020 32.1300   1
  -2  -4 -11 4.64000 4.22000   1
   2  -4  11 -0.2800 2.18000   1
  -2  -4 -11 7.58000 1.69000   1
  -2   4 -11 2.97000 2.80000   1
  -2   4 -11 7.96000 2.82000   1
   2   4  11 6.35000 2.68000   1
   6  -3   1 11.7900 3.85000   1
   6   3   1 18.1700 2.18000   1
   6   3   1 19.7400 3.80000   1
  -1   6 -10 1230.70 52.8900   1
  -1  -6 -10 1173.04 59.4700   1
   1   6  10 1209.14 54.3900   1
  -1   6 -10 1065.84 56.1300   1
   1  -6  10 952.730 52.7900   1
   5   6  -2 1137.97 52.1100   1
   5   6  -2 946.110 49.8200   1
   5  -6  -2 1187.43 52.8900   1
  -3   8  -2 602.280 29.9100   1
   3  -8   2 605.120 31.3900   1
   3   8   2 624.000 28.7000   1
   3   8   2 577.570 30.9000   1
  -3  -8  -2 589.000 30.3500   1
  -1  -2 -13 298.560 13.5700   1
  -1  -2 -13 257.290 18.1900   1
  -1   2 -13 236.660 13.8600   1
   1  -2  13 264.420 13.4300   1
  -1   2 -13 289.800 17.3600   1
   1   2  13 244.900 13.7100   1
   1  -1 -14 327.260 16.6800   1
  -1   1  14 330.880 16.0500   1
   1   1 -14 299.920 16.7100   1
   4   7   2 238.290 14.3300   1
   4   7   2 257.310 12.6800   1
  -4  -7  -2 253.690 14.0100   1
   4  -7   2 221.900 14.6800   1
   5   6  -1 110.520 6.98000   1
   5   6  -1 111.560 8.16000   1
   5  -6  -1 114.010 8.85000   1
  -5  -1  -7 1437.51 77.2800   1
  -5   1  -7 1588.76 77.6500   1
   5   1   7 1575.77 72.3500   1
   5  -1   7 1514.05 72.3500   1
   2   6   9 4.64000 2.98000   1
  -2   6  -9 1.76000 1.69000   1
  -2  -6  -9 6.49000 3.67000   1
   2  -6   9 1.00000 2.58000   1
  -2   6  -9 7.05000 2.79000   1
   4   7  -5 50.0300 5.00000   1
   4   7  -5 58.0000 5.87000   1
   4  -7  -5 58.1500 6.40000   1
  -2  -8  -5 33.9000 3.92000   1
  -2   8  -5 33.7900 4.67000   1
   2  -8   5 31.6000 4.88000   1
   2   8   5 29.8300 5.11000   1
   6   2  -7 1304.26 61.5300   1
   6   2  -7 1301.53 60.4500   1
   6  -2  -7 1283.88 61.8000   1
   6  -2  -7 1328.48 60.7400   1
   1  -4  12 27.7400 3.05000   1
  -1  -4 -12 24.3700 2.85000   1
  -1  -4 -12 32.0800 6.35000   1
  -1   4 -12 15.2200 3.55000   1
   1   4  12 28.4200 3.70000   1
  -1   4 -12 23.2200 4.36000   1
   5  -6  -3 30.4000 4.67000   1
   5   6  -3 30.5700 4.16000   1
   5   6  -3 24.3000 3.23000   1
   4   6   5 121.380 8.66000   1
  -4  -6  -5 110.750 8.78000   1
   4  -6   5 147.100 9.51000   1
  -4   6  -5 137.830 8.83000   1
   4   6   5 120.550 6.50000   1
   3   5 -11 601.460 29.8600   1
   3  -5 -11 620.050 30.3000   1
   3  -5 -11 631.230 30.8500   1
   3  -5 -11 574.340 29.5200   1
   3   5 -11 589.840 29.4300   1
   5  -3   6 1110.19 56.7200   1
   5   3   6 1221.60 56.7500   1
  -5  -3  -6 1199.98 60.6600   1
  -5   3  -6 1208.97 60.7400   1
   2   0 -14 1711.10 78.7500   1
   5  -5  -7 189.270 11.7800   1
   5   5  -7 198.200 11.3800   1
   5   5  -7 204.370 11.4900   1
   4   6  -8 4.40000 3.02000   1
   4   6  -8 5.41000 2.83000   1
   4  -6  -8 6.49000 3.13000   1
   3   4 -12 0.02000 2.41000   1
   3  -4 -12 1.98000 2.13000   1
   3   4 -12 0.86000 1.59000   1
   3  -4 -12 1.89000 2.28000   1
   5   4   5 1824.19 88.1500   1
   5  -4   5 1805.15 88.3500   1
  -5  -4  -5 1918.49 93.7300   1
  -5   4  -5 1953.50 93.8400   1
   6   0  -8 2007.92 93.0500   1
   6   0  -8 2053.54 94.7300   1
  -2   7   9 232.710 15.4900   1
   2   7  -9 237.130 13.8000   1
   2   7  -9 240.640 14.1700   1
   2   7  -9 250.960 13.6500   1
  -1   5  12 -2.0900 3.12000   1
   1  -5 -12 1.14000 2.15000   1
   1   5 -12 0.85000 1.43000   1
  -1  -5  12 2.28000 1.77000   1
   1   5 -12 0.88000 2.47000   1
   5   6   0 920.520 45.0400   1
   5   6   0 911.050 42.9200   1
   5  -6   0 950.540 45.6400   1
  -1  -9  -3 5.46000 2.01000   1
   1  -9   3 3.36000 3.39000   1
  -1   9  -3 4.81000 2.73000   1
   1  -9   3 0.01000 3.20000   1
   1   9   3 3.38000 3.59000   1
   1   9   3 3.25000 2.40000   1
   6   3  -6 878.740 43.3600   1
   6   3  -6 888.420 42.4600   1
   6  -3  -6 938.130 42.9500   1
   6  -3  -6 913.870 43.8100   1
   0   9  -4 710.830 35.4600   1
   0   9   4 691.160 35.7700   1
   0   9  -4 640.530 33.1300   1
   5   0 -11 1.85000 2.42000   1
   5   0 -11 -1.2300 1.97000   1
  -3  -2 -11 898.230 38.3500   1
  -3  -2 -11 840.950 45.0400   1
   3  -2  11 742.940 40.0400   1
  -3   2 -11 894.120 44.5500   1
  -3   2 -11 876.760 39.6400   1
   3   2  11 790.250 40.3100   1
   2  -1 -14 90.2600 6.62000   1
   2   1 -14 70.9000 6.11000   1
   0   0  14 538.360 25.1900   1
   0   0 -14 512.230 30.8700   1
   0   0 -14 528.250 25.7900   1
   3   7  -8 35.1600 4.94000   1
   3  -7  -8 50.1700 6.46000   1
   3  -7  -8 45.7800 5.82000   1
   3   7  -8 31.1300 4.52000   1
   5   6  -4 29.0400 3.70000   1
   5   6  -4 28.5300 4.08000   1
   5  -6  -4 30.2800 4.65000   1
   6   4  -2 237.770 12.6100   1
   6  -4  -2 243.910 14.3300   1
   6   4  -2 250.920 13.9400   1
   6   1  -8 215.810 12.0400   1
   6  -1  -8 201.190 11.9300   1
   6  -1  -8 205.780 11.9200   1
   6   1  -8 212.640 11.8500   1
  -4  -4  -8 4.19000 3.34000   1
  -4   4  -8 2.62000 3.00000   1
   4  -4   8 0.76000 2.72000   1
  -4   4  -8 6.48000 2.53000   1
   4   4   8 2.27000 2.56000   1
   1   9  -4 1923.95 88.4500   1
  -1   9   4 1929.00 92.6900   1
   1   9  -4 1905.07 91.7400   1
   1   6 -11 220.030 13.4900   1
  -1  -6  11 234.990 12.8200   1
   1   6 -11 253.360 14.2100   1
   6  -4  -3 1248.73 59.4400   1
   6   4  -3 1228.40 59.0100   1
   3  -8  -5 409.740 25.4500   1
   3  -8  -5 458.520 26.3500   1
   3   8  -5 516.640 25.3400   1
   3   8  -5 484.880 23.7500   1
   6   2   3 1320.19 63.2300   1
   6   2   3 1371.91 59.9400   1
  -6  -2  -3 1262.55 67.1800   1
   6  -2   3 1336.43 63.4500   1
   2  -9  -1 241.890 14.7100   1
   2  -9  -1 218.550 14.4700   1
   2   9  -1 178.820 11.6100   1
   2   9  -1 202.550 13.6000   1
   4   4 -11 2042.17 99.9200   1
   4  -4 -11 2133.73 100.140   1
   4   4 -11 2147.69 98.7500   1
   4  -4 -11 2306.63 99.0400   1
   5  -1 -11 320.540 17.2900   1
   5   1 -11 328.790 16.1600   1
   5  -1 -11 343.920 16.5200   1
   5   1 -11 297.650 17.1600   1
  -3   5  -9 795.800 41.7500   1
  -3  -5  -9 807.140 42.8100   1
   3   5   9 824.510 39.4000   1
  -3   5  -9 757.690 38.4600   1
   3  -5   9 821.310 39.3700   1
  -3  -5  -9 813.100 36.4200   1
   2   9   0 2245.28 106.930   1
   2  -9   0 2195.71 107.470   1
   2  -9   0 2364.96 109.770   1
  -2   9   0 2235.27 103.550   1
   2   9   0 2230.42 102.810   1
   0   1 -14 423.370 22.1100   1
   0  -1 -14 448.700 27.4000   1
   0   1  14 464.730 21.7900   1
   0  -1 -14 445.510 21.9200   1
   0  -1  14 437.010 21.2300   1
   0   1 -14 470.020 26.7700   1
   6   4  -1 329.430 15.6900   1
   6   4  -1 306.310 17.0200   1
   6  -4  -1 295.930 17.3600   1
   5   3 -10 1724.72 80.8600   1
   5  -3 -10 1762.25 80.3900   1
   5  -3 -10 1748.93 81.2900   1
   5   3 -10 1725.06 80.1500   1
   5   4  -9 2.92000 2.33000   1
   5   4  -9 2.22000 2.57000   1
   5  -4  -9 1.41000 2.51000   1
   5  -4  -9 -0.6700 2.21000   1
   2   8  -7 193.910 10.1000   1
  -2   8   7 181.090 13.4400   1
   2   8  -7 172.710 12.1100   1
   2   8  -7 200.860 11.5600   1
  -4   5  -7 637.010 33.4500   1
   4  -5   7 637.980 31.6700   1
  -4  -5  -7 604.490 33.4800   1
  -4   5  -7 622.100 30.6600   1
   4   5   7 636.710 31.4100   1
   6   3   2 365.010 19.6800   1
   6  -3   2 393.190 20.2800   1
   6   3   2 363.600 17.5500   1
   1  -2 -14 338.970 18.0100   1
   1   2 -14 363.630 18.4700   1
  -1   2  14 357.110 18.1200   1
   2   9  -2 183.600 12.3700   1
   2   9  -2 166.770 10.4700   1
   2  -9  -2 163.310 12.6000   1
   2  -9  -2 191.270 13.0600   1
  -3   8  -3 307.400 16.8100   1
   3   8   3 291.500 17.3700   1
   3   8   3 310.320 15.4200   1
   3  -8   3 289.690 17.5400   1
  -3  -8  -3 311.010 16.4700   1
   3  -6 -10 1666.63 83.2000   1
   3  -6 -10 1714.96 81.7600   1
   3   6 -10 1750.63 80.9000   1
   3   6 -10 1733.48 79.4300   1
  -5  -2  -7 79.4400 7.89000   1
   5   2   7 74.4500 6.29000   1
   5  -2   7 92.4000 7.03000   1
  -5   2  -7 77.4900 7.65000   1
  -3   4 -10 30.7100 4.85000   1
  -3  -4 -10 32.4000 5.78000   1
   3   4  10 29.8600 4.03000   1
   3  -4  10 27.3700 3.91000   1
  -3   4 -10 31.7400 4.12000   1
   0  -5 -12 110.700 7.39000   1
   0   5  12 128.080 9.15000   1
   0   5 -12 114.440 8.95000   1
   0  -5  12 129.010 7.48000   1
   0   5 -12 136.520 8.68000   1
   1   4 -13 849.440 43.1100   1
  -1  -4  13 923.120 42.3900   1
  -1   4  13 931.840 44.5300   1
   1   4 -13 933.500 47.7400   1
   1  -4 -13 907.770 42.6300   1
   3  -7   6 160.290 10.8500   1
   3   7   6 163.630 10.9200   1
  -3  -7  -6 162.240 10.7100   1
  -3   7  -6 171.950 10.5900   1
   4   5 -10 225.460 12.9800   1
   4  -5 -10 238.780 13.2300   1
   4   5 -10 228.570 13.1700   1
   6  -4  -4 22.4800 4.13000   1
   6   4  -4 25.2500 3.39000   1
   6   4  -4 20.2900 3.57000   1
   5   6   1 238.120 13.8000   1
   5   6   1 236.950 12.0600   1
   5  -6   1 230.370 14.0400   1
  -6   0  -4 1021.86 51.6000   1
   6   0   4 969.660 47.9500   1
   6   0   4 985.840 45.1400   1
  -2   5  12 250.040 14.5200   1
   2  -5 -12 241.440 13.4900   1
   2   5 -12 253.380 13.9700   1
  -2  -5  12 237.600 12.5600   1
  -2  -3 -12 855.170 46.8000   1
   2  -3  12 827.280 40.7200   1
  -2  -3 -12 870.710 39.2400   1
  -2   3 -12 863.700 40.6000   1
  -2   3 -12 859.610 44.9500   1
  -4  -7  -3 1337.05 66.2700   1
   4   7   3 1365.01 63.8500   1
   4   7   3 1367.81 60.6600   1
   4  -7   3 1237.39 63.9100   1
   2   9   1 235.310 13.1000   1
   2  -9   1 233.590 15.5100   1
  -2  -9  -1 239.170 12.2400   1
   2   9   1 253.520 15.2000   1
  -2   9  -1 233.280 13.8400   1
   2  -9   1 241.190 15.4300   1
   1   8   7 12.2600 4.35000   1
  -1  -8  -7 14.2500 3.91000   1
  -1   8  -7 12.3600 3.41000   1
  -1   8  -7 12.5300 2.50000   1
   1  -8   7 17.1000 3.96000   1
   4   7  -6 310.050 16.2900   1
   4   7  -6 282.740 16.8800   1
   4  -7  -6 315.730 17.7600   1
   0   6  11 138.740 9.50000   1
   0   6 -11 109.520 8.38000   1
   0   6 -11 123.020 8.49000   1
   0  -6  11 110.120 7.55000   1
  -1   7  -9 30.9500 4.59000   1
   1  -7   9 34.4400 4.41000   1
  -1   7  -9 36.4200 3.94000   1
   1   7   9 20.1800 4.81000   1
  -1  -7  -9 31.5700 5.82000   1
   4   3   9 74.7000 6.01000   1
  -4   3  -9 77.9800 7.27000   1
   4  -3   9 77.9200 6.20000   1
  -4   3  -9 64.8300 5.45000   1
  -4  -3  -9 76.4200 7.67000   1
   3  -3 -13 32.0300 4.12000   1
   3  -3 -13 29.4300 3.00000   1
   3   3 -13 27.6900 4.30000   1
   5  -5   4 85.7000 7.34000   1
  -5  -5  -4 77.0900 7.01000   1
   5   5   4 83.1600 4.51000   1
   5   5   4 76.5200 6.71000   1
   6   4   0 0.50000 1.54000   1
   6  -4   0 -0.7900 2.85000   1
   6   4   0 -2.2400 2.62000   1
   5  -6  -5 12.4300 3.67000   1
   5   6  -5 12.8300 3.47000   1
   5   6  -5 9.68000 2.87000   1
  -6   1  -4 88.9700 8.29000   1
   6   1   4 84.0000 7.10000   1
   6  -1   4 98.9900 7.47000   1
   6   1   4 99.1300 5.25000   1
  -6  -1  -4 100.640 8.71000   1
   4  -3 -12 827.250 38.2600   1
   4   3 -12 810.810 37.9500   1
   4   3 -12 750.960 38.5100   1
   4  -3 -12 821.670 38.7600   1
   2  -2 -14 872.910 39.3700   1
   2  -2 -14 827.310 39.9100   1
   2   2 -14 812.560 40.1500   1
   2   9  -3 37.0000 5.93000   1
   2  -9  -3 43.6900 6.84000   1
   2  -9  -3 47.0600 6.69000   1
   2   9  -3 43.5600 4.82000   1
  -2  -7  -8 35.3400 5.36000   1
   2   7   8 37.8300 5.33000   1
  -2   7  -8 37.0700 4.20000   1
  -2   7  -8 45.5100 5.19000   1
   2  -7   8 35.2200 4.73000   1
  -2  -6  11 230.580 12.9500   1
   2   6 -11 218.720 13.2900   1
  -2  -6  11 245.050 12.8400   1
  -3  -6  -8 819.080 43.7800   1
  -3   6  -8 771.710 42.8000   1
   3   6   8 874.680 41.0600   1
  -3   6  -8 883.740 40.3400   1
   3  -6   8 826.180 40.8800   1
  -1   3 -13 6.29000 3.01000   1
  -1  -3 -13 7.09000 4.57000   1
  -1  -3 -13 4.66000 2.19000   1
   1  -3  13 9.69000 2.15000   1
  -1   3 -13 5.37000 3.27000   1
   1   3  13 9.49000 2.65000   1
   1   9   4 0.38000 3.62000   1
   1  -9   4 5.19000 3.37000   1
  -1  -9  -4 4.90000 2.35000   1
   1  -9   4 5.45000 3.77000   1
  -1   9  -4 7.63000 2.91000   1
  -4   0 -10 2689.72 120.980   1
   4   0  10 2800.86 125.280   1
  -4   0 -10 2583.04 133.980   1
   6   2  -8 338.870 17.1400   1
   6   2  -8 322.030 17.0200   1
   6  -2  -8 335.170 17.3300   1
   6  -2  -8 307.630 17.1200   1
   2  -4 -13 1032.47 49.1200   1
  -2  -4  13 1043.00 48.5400   1
   2   4 -13 1065.98 49.7100   1
  -2   4  13 1057.98 50.1700   1
   6   3  -7 -3.8600 2.32000   1
   6  -3  -7 -0.1600 2.35000   1
   6   3  -7 1.26000 2.41000   1
   6  -3  -7 3.08000 2.88000   1
   4   0 -13 0.02000 2.63000   1
   0   4  13 21.4900 3.92000   1
   0  -4 -13 17.1600 2.89000   1
   0   4 -13 20.8600 4.35000   1
   0   4 -13 12.0200 3.33000   1
   0  -4  13 13.7400 2.35000   1
   6   4  -5 62.0700 5.55000   1
   6   4  -5 58.7600 5.05000   1
   6  -4  -5 64.0000 5.93000   1
   5   2 -11 726.480 35.5100   1
   5  -2 -11 776.490 36.0300   1
   5  -2 -11 730.280 36.2900   1
   5   2 -11 774.490 36.4000   1
  -1   8   8 186.150 13.8300   1
   1   8  -8 202.900 12.5700   1
   1   8  -8 211.960 11.0500   1
   1   8  -8 192.520 12.1000   1
   0  -9   5 -0.5900 2.70000   1
   0   9  -5 -2.5100 2.34000   1
   0   9   5 0.39000 3.48000   1
   0  -9   5 0.08000 2.97000   1
   0  -2 -14 333.760 21.6000   1
   0   2  14 327.020 16.5400   1
   0   2 -14 287.220 16.6300   1
   0   2 -14 340.360 20.3900   1
   0  -2  14 323.800 15.4600   1
   0  -2 -14 312.270 16.2700   1
  -2  -9  -2 264.990 13.9600   1
   2   9   2 309.370 16.7600   1
   2  -9   2 271.760 16.9300   1
   2  -9   2 262.150 16.3800   1
  -2   9  -2 264.210 15.3300   1
   2   9   2 248.040 14.1300   1
   5   5  -8 434.010 22.4300   1
   5  -5  -8 446.330 22.9100   1
   5   5  -8 448.880 22.4300   1
  -2  -8  -6 147.920 10.0200   1
   2   8   6 144.440 10.8900   1
  -2   8  -6 149.880 10.0800   1
   2  -8   6 150.550 10.4700   1
   1   9  -5 24.7500 5.32000   1
   1   9  -5 15.0300 3.69000   1
  -1   9   5 15.1700 5.29000   1
  -4   1 -10 9.52000 2.24000   1
   4  -1  10 10.0500 2.94000   1
   4   1  10 4.20000 2.84000   1
  -4   1 -10 7.12000 3.63000   1
  -4  -1 -10 11.4500 4.32000   1
   1   7 -10 321.760 17.4800   1
   1   7 -10 331.450 17.6500   1
  -1  -7  10 308.330 17.4500   1
  -1   7  10 327.750 19.1500   1
  -1  -7  10 319.040 17.2300   1
   0   8   8 3.26000 3.78000   1
   0   8  -8 1.82000 1.70000   1
   0  -8   8 2.23000 2.74000   1
   0  -8   8 4.54000 2.92000   1
   0   8  -8 0.07000 2.45000   1
   3  -8  -6 36.0700 5.82000   1
   3   8  -6 30.9600 4.33000   1
   3  -8  -6 35.6100 6.13000   1
   3   8  -6 35.6200 5.23000   1
   3   0 -14 2469.26 112.720   1
   4  -1 -13 1226.49 53.5100   1
   4   1 -13 1051.55 54.0100   1
   4  -1 -13 1162.20 54.2500   1
  -5  -6  -2 402.260 21.8600   1
   5   6   2 400.020 21.2300   1
   5   6   2 392.510 19.2200   1
   5  -6   2 412.170 21.7600   1
  -2   0 -13 1.61000 2.16000   1
   2   0  13 0.67000 2.09000   1
  -2   0 -13 -2.7100 3.21000   1
  -3   3 -11 8.81000 2.81000   1
   3  -3  11 5.80000 2.63000   1
  -3   3 -11 0.90000 3.03000   1
  -3  -3 -11 4.72000 3.76000   1
   3   3  11 -1.3000 2.23000   1
   6   4   1 383.530 17.9600   1
   6  -4   1 356.160 20.1200   1
   6   4   1 374.440 19.9500   1
   6   0  -9 -2.2800 2.47000   1
   6   0  -9 1.43000 2.38000   1
   4   6   6 1974.46 91.7900   1
  -4  -6  -6 1881.91 96.7900   1
   4  -6   6 1950.69 92.0100   1
  -4   6  -6 1940.83 89.6400   1
  -4   6  -6 1985.35 96.8300   1
   4   6  -9 0.38000 2.82000   1
   4  -6  -9 -1.4600 2.97000   1
   4   6  -9 4.45000 2.75000   1
   2  -9  -4 1269.32 64.2000   1
   2  -9  -4 1203.54 62.8500   1
   2   9  -4 1301.22 62.0800   1
   2   9  -4 1291.54 59.4800   1
  -3  -8  -4 -1.3400 2.13000   1
   3  -8   4 0.39000 2.90000   1
   3   8   4 -1.8200 3.08000   1
   3   8   4 -2.0500 1.59000   1
  -3   8  -4 0.59000 2.84000   1
  -6  -3  -3 6.13000 3.79000   1
   6   3   3 9.75000 1.49000   1
   6   3   3 11.3400 3.27000   1
   6  -3   3 6.18000 3.61000   1
   3   1 -14 12.6500 3.60000   1
   3  -1 -14 15.9100 3.67000   1
   0   7  10 264.220 16.6300   1
   0   7 -10 279.410 15.4000   1
   0   7 -10 269.500 15.4900   1
   0  -7  10 281.030 15.1900   1
   6   2   4 610.990 30.3900   1
  -6  -2  -4 575.810 32.5800   1
   6   2   4 612.830 27.5800   1
   6  -2   4 610.450 30.6600   1
  -2   1 -13 53.7700 4.61000   1
  -2   1 -13 33.2300 6.27000   1
   2  -1  13 41.6400 3.96000   1
   2   1  13 48.5000 4.18000   1
  -2  -1 -13 43.2600 3.93000   1
  -2  -1 -13 45.0300 7.23000   1
   5  -6  -6 1300.14 62.3500   1
   5   6  -6 1340.15 61.8900   1
   5   6  -6 1253.54 60.2300   1
  -5   0  -8 1164.82 59.0700   1
   5   0   8 1118.58 54.6100   1
   5   4   6 2.35000 2.95000   1
  -5   4  -6 5.49000 3.18000   1
   5  -4   6 0.16000 2.78000   1
  -5  -4  -6 -0.0400 3.30000   1
   6  -1  -9 641.460 32.8800   1
   6  -1  -9 707.090 33.1800   1
   6   1  -9 666.340 32.9200   1
   6   1  -9 692.570 32.9300   1
  -1   3  14 1253.44 59.7900   1
   1   3 -14 1256.05 58.8000   1
   1   3 -14 1257.99 65.1800   1
   1  -3 -14 1263.66 58.2300   1
  -5   3  -7 62.3200 6.90000   1
   5  -3   7 70.3000 6.37000   1
  -5  -3  -7 71.8400 7.23000   1
   5   3   7 65.1900 5.97000   1
   4   7   4 9.67000 1.94000   1
  -4  -7  -4 9.74000 3.15000   1
   4  -7   4 15.6300 3.91000   1
   4   7   4 8.56000 3.71000   1
   4   7  -7 838.200 41.7400   1
   4  -7  -7 870.740 42.3900   1
   4   7  -7 827.260 40.3900   1
  -1   0 -14 2986.50 149.580   1
  -1   0 -14 2980.97 135.040   1
   1   0  14 2995.10 137.660   1
   6   4  -6 24.9300 3.84000   1
   6  -4  -6 35.5200 4.55000   1
   6   4  -6 31.5600 3.93000   1
   2   5  11 775.560 38.7900   1
  -2  -5 -11 758.410 43.3200   1
  -2   5 -11 814.580 41.3300   1
  -2  -5 -11 823.890 36.4500   1
  -2   5 -11 769.290 38.0900   1
   3   7  -9 67.3000 6.33000   1
   3  -7  -9 69.5200 7.51000   1
   3   7  -9 64.3800 6.23000   1
   3  -7  -9 60.1800 6.90000   1
   5   1   8 27.2200 3.97000   1
   5  -1   8 27.8900 4.15000   1
  -5  -1  -8 31.0900 5.49000   1
  -5   1  -8 33.8100 5.45000   1
   2   9   3 21.5200 5.07000   1
  -2   9  -3 18.9900 4.04000   1
   2  -9   3 20.6900 4.95000   1
  -2  -9  -3 21.0400 2.66000   1
   2   9   3 16.0500 2.97000   1
   2  -9   3 18.0100 4.92000   1
  -3   0 -12 3127.67 154.220   1
  -3   0 -12 3076.51 139.770   1
  -2   7  10 72.6700 7.76000   1
   2   7 -10 75.8700 5.83000   1
   2   7 -10 67.0700 6.02000   1
   2   7 -10 56.4900 6.13000   1
  -4   2 -10 112.460 9.70000   1
  -4   2 -10 141.340 8.00000   1
   4  -2  10 118.960 8.29000   1
  -4  -2 -10 131.800 10.8800   1
   4   2  10 131.830 8.59000   1
   2   8  -8 395.560 20.2600   1
   2   8  -8 413.040 21.7300   1
   2   8  -8 375.410 20.6000   1
  -2   8   8 396.850 23.0900   1
  -1   5 -12 589.650 30.4800   1
  -1   5 -12 562.370 28.0900   1
  -1  -5 -12 598.740 33.8400   1
  -1  -5 -12 557.370 26.7000   1
   1  -5  12 539.370 27.6300   1
  -1   9  -5 119.280 8.62000   1
   1  -9   5 129.080 9.92000   1
   1  -9   5 129.540 9.47000   1
   1   9   5 97.8700 9.41000   1
  -1  -9  -5 129.850 8.56000   1
  -2   6 -10 208.150 12.6400   1
   2   6  10 215.660 12.5100   1
  -2  -6 -10 176.670 14.0900   1
   2  -6  10 202.530 12.0100   1
  -2   6 -10 199.230 12.1900   1
  -1   1 -14 146.860 12.7600   1
  -1  -1 -14 179.430 9.67000   1
  -1  -1 -14 189.530 14.1400   1
   1  -1  14 162.190 9.12000   1
   1   1  14 180.980 9.57000   1
  -1   1 -14 150.460 9.87000   1
   4   2 -13 5.34000 2.95000   1
   4  -2 -13 5.15000 2.07000   1
   4  -2 -13 2.67000 2.99000   1
   6   0   5 -0.8700 2.65000   1
   6   0   5 -0.6300 1.20000   1
  -6   0  -5 1.98000 3.69000   1
  -1  -6 -11 5.49000 1.93000   1
   1   6  11 5.46000 3.56000   1
  -1  -6 -11 12.1100 4.62000   1
   1  -6  11 6.03000 2.69000   1
  -1   6 -11 7.52000 3.20000   1
  -1   6 -11 -2.0200 1.20000   1
   2  -3 -14 389.780 19.6800   1
   2  -3 -14 407.570 19.4100   1
   2  -3 -14 348.200 19.4800   1
   2   3 -14 381.980 20.0700   1
   4  -8  -1 1066.21 52.4400   1
   4   8  -1 1043.97 51.5900   1
   5  -4 -10 71.4300 5.62000   1
   5  -4 -10 74.3100 6.31000   1
   5   4 -10 66.8100 5.94000   1
   5   4 -10 59.9300 5.09000   1
   4   8  -2 50.3700 6.06000   1
   4   8  -2 46.1700 4.54000   1
   4  -8  -2 46.1200 6.28000   1
   3  -5 -12 667.550 31.8400   1
   3  -5 -12 559.320 30.9300   1
   3  -5 -12 679.160 32.4000   1
   3   5 -12 643.330 30.6900   1
   3   5 -12 631.510 31.4500   1
  -5  -5  -5 167.750 11.6300   1
   5  -5   5 168.630 11.3400   1
   5   5   5 170.910 10.7200   1
  -3  -1 -12 3.18000 1.98000   1
   3   1  12 -0.2700 2.24000   1
   3  -1  12 -0.1300 1.22000   1
  -3   1 -12 -1.3300 2.24000   1
  -3   1 -12 -2.8500 3.02000   1
  -3  -1 -12 -0.7300 3.46000   1
   6   4   2 338.550 18.4100   1
   6  -4   2 336.030 18.6700   1
   6   4   2 337.360 16.1300   1
   6   3  -8 57.8400 4.82000   1
   6  -3  -8 54.9300 5.21000   1
   6  -3  -8 48.5100 5.21000   1
   6   3  -8 46.3200 4.87000   1
  -3  -7  -7 155.000 11.1500   1
  -3   7  -7 174.890 10.9500   1
   3   7   7 174.700 10.9100   1
   3  -7   7 156.450 10.8200   1
   5   0 -12 853.200 42.2100   1
   5   0 -12 904.740 41.5100   1
   3   2 -14 400.820 20.3200   1
   3  -2 -14 376.500 19.9400   1
   5   6   3 0.20000 2.67000   1
  -5  -6  -3 5.69000 3.10000   1
   5   6   3 5.17000 1.66000   1
   5  -6   3 6.07000 3.53000   1
  -2   2 -13 1720.31 88.8800   1
  -2  -2 -13 1758.56 79.4800   1
   2   2  13 1801.39 81.9900   1
  -2  -2 -13 1749.39 90.3000   1
  -2   2 -13 1730.24 80.4800   1
   2  -2  13 1756.99 81.7100   1
   0  -9   6 58.0500 6.65000   1
   0   9  -6 56.2000 5.91000   1
   0   9   6 73.1200 7.91000   1
   0  -9   6 61.7600 6.46000   1
   5   3 -11 4.81000 3.02000   1
   5   3 -11 3.94000 2.21000   1
   5  -3 -11 -0.5400 2.24000   1
   5  -3 -11 1.50000 2.55000   1
   6  -1   5 1054.68 53.8900   1
  -6   1  -5 1094.12 57.8400   1
  -6  -1  -5 1108.79 57.9100   1
   6   1   5 1200.17 50.6200   1
   6   1   5 1114.74 53.9900   1
   2   9  -5 381.700 19.6800   1
   2   9  -5 334.870 20.8300   1
   2  -9  -5 393.160 22.9000   1
   2  -9  -5 385.920 22.3600   1
   2  -4  12 30.5600 3.64000   1
  -2   4 -12 31.6500 4.32000   1
  -2   4 -12 26.7600 4.80000   1
  -2  -4 -12 30.2800 2.80000   1
  -2  -4 -12 16.9800 5.34000   1
   2   4  12 32.0200 4.07000   1
   1   9  -6 55.4500 5.81000   1
  -1   9   6 50.4900 7.56000   1
   1   9  -6 59.6500 6.78000   1
   4   8   0 843.990 42.4800   1
   4   8   0 936.410 45.1100   1
   4  -8   0 971.260 45.9700   1
   4  -8  -3 33.9600 5.72000   1
   4   8  -3 32.1200 5.32000   1
   4   8  -3 40.6300 4.39000   1
   0   3 -14 1166.83 60.0500   1
   0   3 -14 1146.78 53.9900   1
   0  -3  14 1131.99 53.5200   1
   0   3  14 1157.77 54.9900   1
   0  -3 -14 1160.45 53.3300   1
   0  -3 -14 1162.05 62.2300   1
   6   2  -9 754.460 36.3500   1
   6   2  -9 757.740 36.3800   1
   6  -2  -9 749.160 36.5100   1
   6  -2  -9 756.850 36.6900   1
  -1  -8  -8 312.900 19.4800   1
   1   8   8 334.050 18.7000   1
  -1   8  -8 332.620 17.2900   1
  -1   8  -8 302.740 17.3400   1
   1  -8   8 309.360 17.7700   1
   6   5  -2 23.7400 4.04000   1
   6  -5  -2 7.30000 3.41000   1
   6   5  -2 10.9400 2.62000   1
   3  -8  -7 160.280 11.5500   1
   3  -8  -7 159.110 11.8900   1
   3   8  -7 144.520 10.4200   1
   3   8  -7 138.260 9.53000   1
  -4  -5  -8 380.010 22.6200   1
  -4   5  -8 389.260 22.3300   1
   4   5   8 402.960 20.9200   1
  -4   5  -8 398.400 20.4000   1
   4  -5   8 391.290 20.9500   1
   4   4   9 203.260 12.2800   1
   4  -4   9 211.060 12.4500   1
  -4   4  -9 205.790 13.4400   1
  -4  -4  -9 218.010 14.4100   1
  -4   4  -9 207.080 12.0100   1
   3  -4 -13 198.500 11.7700   1
   3   4 -13 192.020 11.9400   1
   3  -4 -13 208.350 11.3300   1
   5  -1 -12 19.9100 3.96000   1
   5  -1 -12 16.1200 2.79000   1
   5   1 -12 16.7100 3.52000   1
   5   1 -12 17.4000 2.32000   1
   6   5  -3 2.18000 1.87000   1
   6   5  -3 4.15000 3.07000   1
   6  -5  -3 5.24000 3.05000   1
   4  -5 -11 70.5300 6.35000   1
   4  -5 -11 74.2000 6.08000   1
   4   5 -11 77.6500 6.01000   1
   4   5 -11 80.1400 6.78000   1
   4  -4 -12 12.0500 3.65000   1
   4  -4 -12 22.6000 3.18000   1
   4   4 -12 18.0300 2.98000   1
   4   4 -12 19.0100 3.88000   1
   5  -2   8 229.530 13.8400   1
  -5   2  -8 242.490 15.5600   1
  -5  -2  -8 251.960 15.8600   1
   5   2   8 244.170 13.9000   1
   3  -6 -11 1.20000 3.23000   1
   3  -6 -11 3.95000 3.05000   1
   3   6 -11 2.21000 2.69000   1
   3   6 -11 1.42000 2.75000   1
   6  -5  -1 624.860 32.5800   1
   6   5  -1 649.340 30.2600   1
   6   5  -1 645.700 32.1600   1
   5  -6  -7 259.510 15.4100   1
   5   6  -7 283.380 15.0200   1
   5   6  -7 257.560 14.5100   1
   1   0 -15 -0.6200 2.60000   1
   5   5  -9 1155.98 52.3600   1
   5  -5  -9 1054.95 53.0800   1
   5   5  -9 1122.04 52.8900   1
   1   4  13 97.3600 7.24000   1
  -1  -4 -13 100.830 6.31000   1
  -1   4 -13 92.6400 7.33000   1
  -1  -4 -13 88.7500 10.7900   1
  -1   4 -13 96.1400 8.12000   1
   1  -4  13 102.280 6.47000   1
  -3   5 -10 294.950 16.8100   1
   3  -5  10 315.080 17.0200   1
  -3  -5 -10 288.980 19.1800   1
  -3   5 -10 312.020 18.3300   1
   3   5  10 345.410 17.3000   1
   1   5 -13 85.6400 7.09000   1
  -1   5  13 92.5800 7.84000   1
   1  -5 -13 86.2900 6.49000   1
   1   5 -13 93.1000 7.97000   1
  -1  -5  13 97.5400 5.83000   1
  -1   6  12 1680.40 94.4200   1
   1  -6 -12 2047.75 91.3200   1
   1   6 -12 2054.95 92.2100   1
   1   6 -12 2131.18 99.3900   1
  -1  -6  12 2053.30 92.9200   1
   6  -4  -7 685.050 34.4400   1
   6   4  -7 723.790 33.6200   1
   6   4  -7 680.100 33.9900   1
   3   8   5 90.6200 7.92000   1
  -3  -8  -5 96.6600 7.03000   1
   3  -8   5 99.6300 8.17000   1
  -3   8  -5 75.6300 7.14000   1
   7   0  -3 2.05000 2.18000   1
   7   0  -3 1.98000 3.18000   1
   2   8   7 165.620 11.5900   1
   2  -8   7 172.340 11.4000   1
  -2   8  -7 159.610 10.8500   1
  -2   8  -7 174.710 10.3100   1
  -2  -8  -7 164.870 11.3200   1
   4   8   1 484.180 24.4100   1
   4   8   1 443.090 22.1100   1
   4  -8   1 433.360 24.6400   1
  -1  -2 -14 644.940 32.4000   1
   1  -2  14 689.150 32.8000   1
   1   2  14 736.620 33.3500   1
  -1   2 -14 679.710 33.0700   1
  -1   2 -14 670.970 37.7800   1
  -1  -2 -14 731.120 39.7800   1
   7   0  -2 475.690 24.7300   1
   6   5  -4 291.030 16.0000   1
   6   5  -4 287.100 15.0800   1
   6  -5  -4 290.030 16.4700   1
   6  -3   4 465.000 23.9100   1
   6   3   4 438.390 23.4300   1
  -6  -3  -4 454.100 25.4600   1
   4  -8  -4 928.550 47.6100   1
   4   8  -4 977.030 44.9800   1
   4   8  -4 932.480 46.8500   1
   3   9  -1 122.260 10.0600   1
   3  -9  -1 136.010 10.5200   1
   3   9  -1 123.880 8.26000   1
   2  -9   4 379.040 21.1500   1
   2   9   4 347.500 20.7900   1
  -2   9  -4 367.980 19.8600   1
  -2  -9  -4 374.150 19.5800   1
   1  -7  10 1.25000 1.74000   1
   1   7  10 4.88000 3.58000   1
  -1   7 -10 5.40000 2.67000   1
  -1  -7 -10 1.20000 3.53000   1
  -1   7 -10 -1.5100 2.43000   1
   5   7  -2 38.6600 5.10000   1
   5  -7  -2 33.8400 5.38000   1
   1   1 -15 2070.37 94.9200   1
   1  -1 -15 2074.60 94.7500   1
   3   9  -2 1898.15 84.8400   1
   3  -9  -2 1781.48 90.4800   1
   3  -9  -2 1850.96 89.0700   1
   3   9  -2 1834.92 88.1800   1
  -1  -8   9 -3.2300 1.20000   1
   1   8  -9 -0.4400 2.89000   1
   1   8  -9 2.23000 1.75000   1
  -1  -8   9 -1.1600 1.26000   1
  -1   8   9 -0.2200 3.75000   1
  -3  -2 -12 344.270 22.9500   1
   3   2  12 357.450 19.3900   1
  -3   2 -12 378.650 22.2900   1
  -3   2 -12 418.570 19.3900   1
   3  -9   0 1222.31 60.1000   1
   3   9   0 1197.24 59.5700   1
   3   9   0 1223.63 56.5500   1
   2   0 -15 0.32000 2.76000   1
   5   7  -1 3.02000 2.20000   1
   5   7  -1 -4.2400 2.54000   1
   5  -7  -1 3.60000 3.47000   1
  -2   7  -9 427.520 22.4200   1
   2  -7   9 455.240 22.6500   1
  -2   7  -9 437.880 23.2100   1
   2   7   9 411.640 23.0300   1
  -2  -7  -9 404.180 24.7800   1
   7   0  -4 2380.02 107.780   1
   7   0  -4 2357.71 110.800   1
   6   5   0 500.680 23.4800   1
   6  -5   0 487.580 25.8200   1
   6   5   0 484.680 25.4000   1
   0  10   0 43.8600 7.06000   1
   0  10   0 36.2600 4.93000   1
   6   0 -10 10.0700 3.18000   1
   6   0 -10 13.2500 2.99000   1
   7  -1  -3 350.090 19.6200   1
   7  -1  -3 368.430 18.5600   1
   7   1  -3 381.080 19.7700   1
   5   7  -3 1412.57 64.6200   1
   5   7  -3 1392.59 66.9200   1
   5  -7  -3 1387.19 67.4800   1
   7   0  -1 -0.2500 2.88000   1
   7   0  -1 -0.4500 1.70000   1
   7  -1  -2 40.7300 5.16000   1
   7   1  -2 61.7900 5.51000   1
   7   1  -2 50.8900 4.21000   1
   7  -1  -2 31.2500 3.81000   1
  -6  -2  -5 9.92000 4.04000   1
   6   2   5 22.2900 4.16000   1
   6  -2   5 14.1100 3.95000   1
  -6   2  -5 18.5500 4.74000   1
   4   7   5 29.3900 2.67000   1
   4   7   5 23.5200 4.60000   1
  -4  -7  -5 33.4600 4.41000   1
  -4   7  -5 33.6600 4.87000   1
   4  -7   5 34.8200 5.14000   1
  -3   6  -9 23.8200 4.13000   1
   3   6   9 21.0200 4.10000   1
  -3   6  -9 22.9200 3.96000   1
   3  -6   9 22.3100 4.08000   1
  -3  -6  -9 24.3300 5.15000   1
  -3  -4 -11 494.320 29.6700   1
   3  -4  11 535.970 26.0700   1
  -3   4 -11 514.780 25.7000   1
   3   4  11 541.290 26.1300   1
  -3   4 -11 478.040 28.0800   1
   0  10   1 1215.76 61.7300   1
   0  10   1 1280.79 58.5700   1
   0  10  -1 1171.13 61.4100   1
   0  10  -1 1293.84 58.7200   1
   4   7  -8 175.500 11.7700   1
   4   7  -8 196.820 11.6100   1
   4  -7  -8 195.990 12.5600   1
   0   8  -9 274.280 15.8400   1
   0  -8   9 264.530 15.8200   1
   0   8   9 305.650 17.6600   1
   0   8  -9 304.420 15.5600   1
   0  -8   9 270.810 16.1900   1
   4   6   7 28.3300 4.56000   1
  -4   6  -7 14.3900 4.00000   1
   4  -6   7 20.4500 4.27000   1
  -4  -6  -7 21.8400 4.45000   1
  -4   6  -7 23.1300 4.03000   1
   4  -3  10 239.070 14.0400   1
  -4   3 -10 279.760 13.9800   1
   4   3  10 227.510 13.9800   1
  -4  -3 -10 241.570 16.4100   1
  -4   3 -10 281.010 16.4600   1
   2  -1 -15 1612.76 75.1800   1
   2   1 -15 1647.76 75.4200   1
   3   9  -3 62.7800 6.99000   1
   3  -9  -3 81.6500 8.44000   1
   3   9  -3 65.5600 5.83000   1
   3  -9  -3 64.4400 8.06000   1
  -2  -5  13 160.730 8.80000   1
  -2   5  13 167.780 11.0900   1
   2  -5 -13 159.570 9.87000   1
   2   5 -13 178.410 10.9700   1
   7   1  -4 40.2200 4.97000   1
   7  -1  -4 42.1400 4.37000   1
   7  -1  -4 43.5000 5.07000   1
   7   1  -4 34.8600 4.12000   1
   0  -6 -12 865.390 39.0800   1
   0   6 -12 700.530 42.4800   1
   0  -6  12 888.930 40.0000   1
   0   6 -12 877.410 40.3800   1
   5  -2 -12 820.370 36.9700   1
   5   2 -12 762.400 36.3800   1
   5   2 -12 748.930 37.2900   1
   5  -2 -12 748.700 37.3700   1
   6  -1 -10 95.0800 6.95000   1
   6  -1 -10 95.1900 7.53000   1
   6   1 -10 103.170 6.95000   1
   6   1 -10 100.000 7.56000   1
  -6  -4  -3 2096.18 105.880   1
   6   4   3 2145.36 95.6800   1
   6  -4   3 2114.30 100.350   1
   6   4   3 2151.79 100.010   1
   4   6 -10 1446.02 67.2200   1
   4   6 -10 1435.17 68.4200   1
   4  -6 -10 1442.79 68.8600   1
   5   7   0 236.010 12.3100   1
   5  -7   0 206.000 14.0200   1
   5   7   0 248.690 14.0200   1
   7   1  -1 934.260 39.6200   1
   7   1  -1 830.490 41.4800   1
   7  -1  -1 900.760 41.7900   1
   7  -1  -1 732.890 39.4100   1
   4  -3 -13 106.080 7.80000   1
   4  -3 -13 99.2500 6.56000   1
   4   3 -13 115.650 8.30000   1
   3  -9   1 5.46000 4.02000   1
   3   9   1 -0.9300 3.21000   1
   3   9   1 -2.2200 1.80000   1
   0  -5  13 568.430 28.4200   1
   0  -5 -13 589.860 28.2300   1
   0   5  13 619.710 30.3600   1
   0   5 -13 616.580 31.9800   1
   0   5 -13 568.310 29.3600   1
   6   5  -5 473.240 23.0500   1
   6  -5  -5 443.640 24.1800   1
   6   5  -5 476.050 24.0000   1
   2   6 -12 998.570 47.4900   1
  -2  -6  12 1010.42 48.0500   1
  -2  -6  12 1020.17 47.1800   1
  -2   6  12 932.650 48.9900   1
   1  -9   6 656.200 32.4800   1
  -1  -9  -6 616.470 32.8300   1
   1  -9   6 600.670 32.7200   1
  -1   9  -6 576.180 30.8700   1
   1   9   6 679.800 33.1700   1
   0   0 -15 3.97000 3.86000   1
   0   0 -15 3.49000 2.60000   1
   0   0  15 5.73000 1.70000   1
   2  -9  -6 602.390 34.2900   1
   2   9  -6 637.770 31.1200   1
   2  -9  -6 653.080 34.1200   1
   2   9  -6 617.190 32.6600   1
   5   7  -4 325.960 17.8600   1
   5   7  -4 316.320 16.7900   1
   5  -7  -4 313.020 18.4500   1
   7   0  -5 2.73000 2.48000   1
   7   0  -5 5.15000 3.39000   1
   1   4 -14 29.6400 5.21000   1
   1   4 -14 34.5700 4.78000   1
  -1   4  14 35.0400 4.82000   1
   1  -4 -14 31.9300 3.92000   1
   4  -8   2 143.740 10.3800   1
  -4  -8  -2 132.510 8.76000   1
   4   8   2 129.190 9.87000   1
   4   8   2 143.700 8.13000   1
   0  10   2 59.0400 5.74000   1
   0  10   2 40.4900 7.06000   1
   0  10  -2 61.2700 7.45000   1
   0  10  -2 62.3600 6.14000   1
  -5   4  -7 2.74000 3.30000   1
  -5  -4  -7 1.16000 3.50000   1
   5   4   7 -0.0500 2.92000   1
   5  -4   7 3.02000 3.21000   1
   4   8  -5 1087.43 55.4300   1
   4   8  -5 1139.45 53.5100   1
   4  -8  -5 1188.66 56.4400   1
   5   6   4 1430.46 72.2100   1
   5   6   4 1559.05 68.6200   1
  -5  -6  -4 1557.87 76.2100   1
   5  -6   4 1520.43 72.7300   1
  -1  -7  11 114.300 8.29000   1
  -1   7  11 126.990 10.3200   1
  -1  -7  11 143.420 8.60000   1
   1   7 -11 122.320 8.43000   1
   1   7 -11 124.600 8.97000   1
   7   0   0 457.360 22.0000   1
   7   0   0 453.900 23.9500   1
   1 -10   0 80.5900 8.44000   1
   1  10   0 96.9600 7.14000   1
   1  10   0 88.6300 8.83000   1
  -1  10   0 89.1100 7.39000   1
  -1  10   0 95.1900 9.13000   1
   3  -3 -14 199.700 10.4700   1
   3   3 -14 208.780 12.2400   1
   3  -3 -14 185.690 11.7000   1
  -1  10   1 1645.08 78.5200   1
  -1  10   1 1627.89 82.2900   1
   1  10  -1 1727.35 82.0500   1
   1  10  -1 1761.43 78.4900   1
  -2   3 -13 13.5800 4.20000   1
  -2  -3 -13 19.6400 2.51000   1
   2   3  13 9.05000 2.59000   1
  -2   3 -13 10.7400 3.46000   1
   2  -3  13 17.9800 3.03000   1
  -2  -3 -13 11.3100 4.90000   1
   6  -5   1 530.460 29.6700   1
   6   5   1 602.460 27.3400   1
   6   5   1 601.820 29.6200   1
   6  -3  -9 74.5700 6.39000   1
   6   3  -9 75.3300 5.90000   1
   6  -3  -9 76.1200 6.15000   1
   6   3  -9 72.8900 6.22000   1
   0   1 -15 170.970 14.1800   1
   0   1  15 195.080 10.0700   1
   0   1 -15 171.650 10.7500   1
   0  -1 -15 186.370 10.7200   1
   0  -1 -15 197.180 14.8600   1
   0  -1  15 184.970 9.48000   1
   1  -2 -15 53.8300 5.12000   1
  -1   2  15 53.8200 4.66000   1
   1   2 -15 47.7300 7.00000   1
   1   2 -15 58.3700 5.38000   1
   4   0  11 3.72000 2.59000   1
  -4   0 -11 -7.2400 2.71000   1
   7   1  -5 618.090 29.2900   1
   7   1  -5 603.680 30.2600   1
   7  -1  -5 611.090 29.3800   1
   7  -1  -5 577.780 30.2000   1
   3  -7 -10 10.4800 4.34000   1
   3   7 -10 9.29000 3.52000   1
   3   7 -10 10.4600 3.69000   1
   3  -7 -10 13.9400 4.12000   1
   1   9  -7 14.4700 4.60000   1
  -1   9   7 13.9500 5.03000   1
   1   9  -7 13.8400 3.57000   1
   2   8  -9 296.800 14.9900   1
  -2   8   9 265.940 17.6000   1
   2   8  -9 251.510 15.4500   1
   2   8  -9 272.020 16.0300   1
  -1  10  -1 114.570 8.78000   1
   1  10   1 128.180 8.47000   1
   1 -10   1 105.840 9.86000   1
   1  10   1 131.990 10.5200   1
   1 -10   1 112.270 10.3000   1
   3   9  -4 6.02000 2.95000   1
   3  -9  -4 2.43000 3.94000   1
   3  -9  -4 1.47000 3.98000   1
   3   9  -4 4.00000 3.96000   1
   4   0 -14 471.380 24.1400   1
   7   1   0 126.070 8.92000   1
   7  -1   0 114.760 9.05000   1
   7  -1   0 122.140 7.64000   1
   7   1   0 139.340 7.59000   1
   7  -2  -3 835.580 39.6500   1
   7  -2  -3 847.000 38.2000   1
   7   2  -3 680.770 37.4400   1
   7   2  -3 869.590 39.6200   1
   0   9   7 19.5100 5.16000   1
   0  -9   7 17.5900 4.39000   1
   0  -9   7 18.5200 4.18000   1
   0   9  -7 17.4200 3.96000   1
   7   2  -2 9.18000 3.55000   1
   7  -2  -2 6.46000 2.37000   1
   7   2  -2 4.64000 2.33000   1
   7  -2  -2 9.33000 3.74000   1
   5  -7   1 1150.27 59.9000   1
   5   7   1 1282.57 56.6900   1
   5   7   1 1251.91 59.5700   1
   6   0   6 108.790 8.62000   1
   6   0   6 127.920 6.39000   1
  -6   0  -6 117.280 10.1700   1
  -1  10   2 120.770 10.9700   1
   1  10  -2 113.650 9.96000   1
   1  10  -2 125.990 8.69000   1
  -5   3  -8 775.900 42.7400   1
  -5  -3  -8 789.890 43.0200   1
   5  -3   8 818.900 39.8300   1
   5   3   8 841.710 39.7100   1
   5   5   6 584.840 29.2000   1
   5  -5   6 603.660 29.6900   1
  -5  -5  -6 547.980 30.9700   1
  -5   5  -6 558.390 31.0000   1
   2  -4 -14 121.080 8.31000   1
   2  -4 -14 106.000 7.78000   1
   2  -4 -14 104.600 7.70000   1
   2   4 -14 115.420 8.31000   1
  -3  -9  -2 40.6200 3.57000   1
   3  -9   2 32.2300 5.79000   1
  -3   9  -2 36.3600 5.18000   1
   3   9   2 32.0700 5.81000   1
   5   6  -8 570.760 29.0800   1
   5   6  -8 586.160 28.8300   1
   5  -6  -8 586.030 29.6800   1
   0  -7  11 204.840 11.9400   1
   0   7 -11 176.050 12.3000   1
   0   7 -11 224.580 12.5000   1
   0   7  11 210.220 13.5300   1
   4   1  11 18.9800 3.59000   1
   4  -1  11 27.9200 3.86000   1
  -4  -1 -11 35.2800 6.22000   1
  -4   1 -11 19.9300 5.12000   1
  -4   1 -11 27.5700 3.20000   1
   3  -8  -8 49.2100 7.26000   1
   3  -8  -8 43.4800 6.55000   1
   3   8  -8 54.6300 5.98000   1
   3   8  -8 52.9400 5.75000   1
   5   0   9 3.94000 2.71000   1
  -5   0  -9 0.94000 3.43000   1
   2  -2 -15 217.090 12.5200   1
   2   2 -15 216.350 12.6800   1
   6  -4  -8 179.320 11.0400   1
   6   4  -8 172.260 10.4800   1
   6  -4  -8 158.840 10.8400   1
   6   4  -8 187.270 10.4800   1
   7  -2  -4 450.340 22.9800   1
   7   2  -4 455.490 21.8300   1
   7  -2  -4 437.600 22.0500   1
   7   2  -4 407.660 22.5600   1
  -2   9  -5 186.760 12.3900   1
   2   9   5 176.310 13.0600   1
  -2  -9  -5 207.370 11.8800   1
   2  -9   5 213.540 13.2200   1
   5  -7  -5 1531.77 72.6500   1
   5   7  -5 1539.33 69.8100   1
   5   7  -5 1454.71 71.7200   1
   4   1 -14 343.460 19.1800   1
   4  -1 -14 380.140 19.2400   1
   6   2 -10 50.7500 5.21000   1
   6  -2 -10 45.9600 5.28000   1
   6  -2 -10 57.4700 4.98000   1
   6   2 -10 44.4100 4.31000   1
   0  10  -3 89.0900 7.68000   1
   0 -10  -3 113.510 7.20000   1
   0  10   3 93.1500 9.53000   1
   0  10  -3 112.340 9.78000   1
   7  -2  -1 13.9200 2.64000   1
   7   2  -1 21.3000 4.29000   1
   7   2  -1 26.1400 2.98000   1
   7  -2  -1 18.4200 4.22000   1
  -1   3 -14 291.450 15.8800   1
  -1  -3 -14 297.690 14.9100   1
  -1   3 -14 301.990 18.3400   1
   1   3  14 305.140 15.7000   1
  -1  -3 -14 266.500 20.0100   1
   1  -3  14 282.900 14.7700   1
   6   5  -6 173.350 10.5900   1
   6   5  -6 171.090 10.2600   1
   6  -5  -6 169.910 11.0800   1
   6   1   6 375.870 19.9400   1
  -6   1  -6 335.500 21.5200   1
   6  -1   6 377.720 19.9000   1
  -6  -1  -6 387.160 22.1500   1
   7   0  -6 271.440 15.3200   1
   7   0  -6 274.460 14.7500   1
   5  -4 -11 1534.58 70.2400   1
   5   4 -11 1549.39 69.9000   1
   5  -4 -11 1356.01 69.4300   1
   5   4 -11 1517.92 69.4800   1
   0   4 -14 63.3200 7.05000   1
   0  -4  14 62.6000 4.65000   1
   0   4 -14 78.7900 6.51000   1
   0  -4 -14 70.7200 9.33000   1
   0   4  14 73.0900 6.31000   1
   0  -4 -14 66.8200 5.28000   1
  -2  -7  11 1410.73 64.6800   1
  -2  -7  11 1402.26 63.5000   1
   2   7 -11 1416.28 66.9700   1
  -2   7  11 1297.86 65.2700   1
   2   7 -11 1134.07 62.3500   1
   1  10   2 7.69000 4.36000   1
   1 -10   2 -0.9200 3.46000   1
   1 -10   2 5.72000 3.87000   1
   1  10   2 6.94000 2.82000   1
  -1  10  -2 1.02000 3.04000   1
   5  -1   9 186.620 10.8700   1
  -5  -1  -9 162.280 12.2300   1
  -5   1  -9 131.930 11.5900   1
   5   1   9 185.020 10.6900   1
   3   7   8 65.9300 6.33000   1
  -3   7  -8 47.9900 5.77000   1
   3  -7   8 62.6500 6.27000   1
  -3  -7  -8 59.1400 6.49000   1
  -3   3 -12 154.120 11.4400   1
  -3  -3 -12 147.700 12.2900   1
   3   3  12 153.460 9.49000   1
  -3   3 -12 155.180 9.74000   1
   7   0   1 2.74000 1.86000   1
   7   0   1 5.95000 3.29000   1
   3   8   6 591.060 31.3300   1
  -3  -8  -6 589.130 31.9400   1
   3  -8   6 599.870 31.4300   1
  -3   8  -6 658.320 30.9200   1
   1  10  -3 792.070 35.7800   1
   1  10  -3 742.300 37.8600   1
  -1  10   3 630.720 37.8800   1
   3   0 -15 -0.8500 2.61000   1
   7   1  -6 357.960 17.7300   1
   7  -1  -6 336.070 17.7700   1
   7   1  -6 329.400 18.1700   1
   7  -1  -6 332.770 18.2500   1
   6   3   5 6.92000 3.31000   1
  -6  -3  -5 9.01000 3.84000   1
   6  -3   5 3.63000 3.51000   1
   4   8   3 61.1500 6.49000   1
   4   8   3 74.0500 4.99000   1
  -4  -8  -3 74.1900 6.01000   1
   4  -8   3 53.7200 6.68000   1
   5  -5 -10 679.650 33.6100   1
   5   5 -10 684.950 33.2700   1
   5   5 -10 725.120 33.4400   1
   5  -5 -10 632.580 33.4000   1
   0   2 -15 1374.10 67.3000   1
   0   2 -15 1222.46 59.5100   1
   0  -2 -15 1192.06 67.9100   1
   0   2  15 1336.71 60.3300   1
   0  -2 -15 1262.04 59.0900   1
   4   8  -6 692.650 34.3400   1
   4   8  -6 709.900 35.8900   1
   4  -8  -6 713.160 36.6300   1
   7   2  -5 450.570 22.1000   1
   7  -2  -5 455.970 22.4400   1
   7  -2  -5 421.870 23.0400   1
   7   2  -5 439.260 22.9100   1
   1  -8   9 1080.52 54.2900   1
  -1   8  -9 1114.16 53.4900   1
  -1   8  -9 1188.88 56.2600   1
  -1  -8  -9 1176.06 59.0100   1
   1   8   9 1049.77 55.1500   1
   6   5   2 258.870 15.7400   1
   6  -5   2 268.870 16.3900   1
   6   5   2 295.640 13.8000   1
   7   1   1 57.1200 5.96000   1
   7  -1   1 54.3900 6.17000   1
   7   1   1 67.5800 4.67000   1
   7  -1   1 64.2600 4.84000   1
   5  -3 -12 70.0400 5.09000   1
   5   3 -12 41.6100 5.51000   1
   5   3 -12 62.0900 4.72000   1
   5  -3 -12 56.1500 5.79000   1
   3   9  -5 112.550 9.20000   1
   3  -9  -5 104.390 9.80000   1
   3   9  -5 99.2800 7.82000   1
   3  -9  -5 123.920 10.7300   1
   7  -2   0 287.840 17.2400   1
   7   2   0 326.960 15.3000   1
   7   2   0 292.460 17.0500   1
  -2   0 -14 1984.46 108.290   1
   2   0  14 2194.60 99.4300   1
  -2   0 -14 2211.45 97.2900   1
   3  -1 -15 91.7800 7.48000   1
   3   1 -15 112.140 7.81000   1
  -6  -4  -4 72.3500 7.21000   1
   6  -4   4 56.9400 6.33000   1
   6   4   4 73.2600 6.44000   1
   5   7   2 1.17000 1.84000   1
   5   7   2 2.73000 3.08000   1
   5  -7   2 1.45000 3.63000   1
  -2   6 -11 15.4600 3.59000   1
  -2  -6 -11 13.8900 2.28000   1
   2   6  11 11.4200 3.69000   1
  -2   6 -11 14.8800 3.60000   1
   2  -6  11 3.06000 2.02000   1
  -2  -6 -11 19.4100 5.59000   1
   2   5  12 361.780 18.5700   1
  -2   5 -12 317.110 19.6600   1
  -2   5 -12 329.940 18.1500   1
  -2  -5 -12 334.760 22.2600   1
   2  -5  12 331.610 17.8600   1
  -2  -5 -12 359.250 16.5500   1
   2   8   8 428.740 23.6200   1
  -2  -8  -8 441.780 24.3900   1
   2  -8   8 441.570 23.0500   1
  -2   8  -8 429.970 22.8700   1
  -2   8  -8 397.570 22.3700   1
   5   0 -13 2.27000 3.00000   1
   4   7   6 76.5900 6.95000   1
  -4  -7  -6 75.3600 6.99000   1
   4  -7   6 78.0500 7.22000   1
  -4   7  -6 67.9900 6.52000   1
   4   2  11 720.180 35.8100   1
  -4  -2 -11 602.020 39.2500   1
  -4   2 -11 853.730 34.9500   1
  -4   2 -11 688.760 39.2100   1
   4  -2  11 757.670 35.8700   1
   2   9  -7 9.65000 3.24000   1
  -2   9   7 4.47000 4.64000   1
   2   9  -7 7.88000 4.10000   1
   2  -9  -7 6.43000 3.86000   1
   3   9   3 95.4300 6.25000   1
  -3   9  -3 67.2300 7.03000   1
  -3  -9  -3 94.2700 6.32000   1
   3  -9   3 68.0300 7.91000   1
   3   9   3 89.1200 8.21000   1
   4   7  -9 820.300 40.5700   1
   4   7  -9 816.520 41.6200   1
   4  -7  -9 907.320 42.6500   1
   4   5   9 450.680 23.7500   1
  -4   5  -9 487.690 25.8200   1
  -4   5  -9 467.280 23.4900   1
   4  -5   9 463.320 24.0100   1
  -4  -5  -9 419.210 26.0500   1
   3   5 -13 790.490 38.0600   1
   3  -5 -13 779.910 38.1600   1
   3  -5 -13 784.800 38.8200   1
   3  -5 -13 758.300 37.6200   1
   4   2 -14 25.4900 4.43000   1
   4  -2 -14 25.0200 4.32000   1
   1  -6  12 -0.4700 2.37000   1
  -1  -6 -12 3.37000 4.45000   1
  -1   6 -12 -1.7400 2.31000   1
  -1   6 -12 0.75000 2.90000   1
  -1  -6 -12 1.85000 2.09000   1
   1   6  12 4.14000 3.30000   1
  -2  -1 -14 2.11000 4.15000   1
  -2   1 -14 2.91000 2.61000   1
   2   1  14 1.94000 2.33000   1
   2  -1  14 -0.8500 2.14000   1
  -2   1 -14 3.81000 3.64000   1
  -2  -1 -14 -0.6000 2.06000   1
   1 -10   3 1053.70 54.1400   1
  -1  10  -3 1054.81 50.8700   1
   1  10   3 1142.00 53.5500   1
   1 -10   3 1030.22 53.1600   1
   1  10   3 1049.89 50.1000   1
  -6   2  -6 -2.3100 3.43000   1
   6   2   6 0.64000 2.93000   1
   6  -2   6 3.77000 3.06000   1
  -6  -2  -6 7.02000 3.83000   1
   4   5 -12 340.090 18.7800   1
   4   5 -12 360.120 18.1800   1
   4  -5 -12 323.340 18.6600   1
   4  -5 -12 365.570 18.5600   1
   0  10  -4 8.79000 3.17000   1
   0  10  -4 12.8200 4.65000   1
   0  10   4 14.8900 4.75000   1
   5   7  -6 17.6600 4.06000   1
   5   7  -6 15.7400 3.50000   1
   5  -7  -6 17.4900 4.31000   1
   6   0 -11 -0.1000 2.46000   1
   6   0 -11 -1.3800 2.31000   1
  -1   9  -7 148.530 10.0600   1
   1   9   7 154.980 11.4700   1
  -1  -9  -7 136.890 10.4500   1
  -1   9  -7 150.100 8.80000   1
   1  -9   7 158.180 10.7900   1
   1   3 -15 1.34000 3.09000   1
   1  -3 -15 -0.7500 2.56000   1
   1   3 -15 3.49000 3.14000   1
  -1   3  15 4.35000 3.07000   1
   5  -1 -13 167.200 10.7800   1
   5   1 -13 157.170 10.6000   1
   5  -1 -13 185.800 9.58000   1
   5   2   9 952.190 41.5900   1
   5  -2   9 870.480 41.4000   1
  -5   2  -9 782.240 44.5300   1
  -5  -2  -9 761.850 44.8600   1
  -1   5 -13 284.780 15.9600   1
  -1  -5 -13 291.170 14.6100   1
  -1  -5 -13 310.370 20.8100   1
   1  -5  13 281.790 15.1000   1
  -1   5 -13 280.760 17.2900   1
   3  -6 -12 4.48000 3.21000   1
   3  -6 -12 12.2300 4.06000   1
   3   6 -12 9.07000 3.60000   1
   3   6 -12 8.11000 2.84000   1
  -5  -6  -5 10.6300 3.90000   1
   5  -6   5 7.20000 3.59000   1
   5   6   5 4.12000 2.89000   1
   7   0  -7 -1.0400 2.93000   1
   7   0  -7 -3.1700 2.19000   1
   4  -4  10 154.230 10.0400   1
   4   4  10 150.070 9.74000   1
  -4  -4 -10 153.380 12.0800   1
  -4   4 -10 161.300 9.79000   1
  -4   4 -10 151.780 10.9900   1
  -1  -8  10 94.0300 7.53000   1
  -1   8  10 98.1300 9.10000   1
   1   8 -10 87.1600 7.48000   1
   1   8 -10 88.4500 6.43000   1
  -1  -8  10 81.8500 6.88000   1
   1  10  -4 19.7800 4.10000   1
  -1  10   4 26.9100 6.16000   1
   1  10  -4 21.0600 5.15000   1
  -3   0 -13 -2.6500 3.47000   1
   3   0  13 0.46000 1.35000   1
  -3   0 -13 5.91000 2.44000   1
   6   5  -7 141.640 9.16000   1
   6   5  -7 135.420 9.19000   1
   6  -5  -7 141.930 9.69000   1
   7   3  -3 20.9500 4.30000   1
   7   3  -3 27.1200 3.47000   1
   7  -3  -3 29.3000 4.65000   1
   2  10  -1 461.620 23.0200   1
   2  10  -1 381.640 24.6300   1
   2 -10  -1 494.420 26.2700   1
   2 -10  -1 475.150 26.4000   1
   7  -3  -2 872.680 43.9100   1
   7   3  -2 917.620 41.6800   1
   7   3  -2 887.470 43.7200   1
   4   4 -13 89.5900 7.41000   1
   4  -4 -13 84.5100 7.27000   1
   4  -4 -13 93.1400 6.39000   1
   7  -2  -6 0.48000 3.04000   1
   7  -2  -6 -0.9300 2.36000   1
   7   2  -6 -0.3700 2.96000   1
   7   2  -6 2.35000 2.51000   1
   2  10   0 90.5900 6.85000   1
   2 -10   0 89.8100 9.22000   1
   2 -10   0 89.5800 9.12000   1
   2  10   0 71.3700 8.05000   1
   6   1 -11 577.240 26.4400   1
   6  -1 -11 542.220 27.1500   1
   6  -1 -11 566.660 26.6700   1
   6   1 -11 458.560 26.7000   1
   7   0   2 584.740 29.5900   1
   7   0   2 575.010 27.2400   1
  -1   0 -15 10.0200 2.84000   1
   1   0  15 5.44000 2.16000   1
  -1   0 -15 14.4900 5.08000   1
   6   6  -2 709.210 33.3300   1
   6   6  -2 713.840 31.5600   1
   6  -6  -2 550.630 33.2300   1
   7   1  -7 1298.57 59.9400   1
   7   1  -7 1266.04 58.6400   1
   7  -1  -7 1233.80 59.8600   1
   7  -1  -7 1225.43 58.6800   1
   2   3 -15 5.45000 3.36000   1
   2  -3 -15 8.42000 3.15000   1
   2 -10  -2 210.870 14.3800   1
   2  10  -2 196.400 11.9600   1
   2 -10  -2 185.210 14.2600   1
   2  10  -2 200.620 13.5700   1
   7   2   1 731.920 37.8900   1
   7  -2   1 747.880 38.1700   1
   7   2   1 809.560 35.6500   1
   4   6   8 40.4700 5.35000   1
  -4  -6  -8 52.6600 6.31000   1
   4  -6   8 52.5300 5.66000   1
  -4   6  -8 52.8300 5.94000   1
  -4   6  -8 46.2000 5.38000   1
   7   3  -4 6.50000 2.07000   1
   7  -3  -4 9.96000 2.87000   1
   7  -3  -4 14.5500 4.12000   1
   7   3  -4 10.8500 3.60000   1
  -3  -1 -13 543.370 32.7700   1
  -3   1 -13 541.540 32.4200   1
  -3   1 -13 581.750 28.0500   1
  -3  -1 -13 623.010 27.5700   1
   6   6  -3 146.710 9.82000   1
   6  -6  -3 138.620 10.1400   1
   6  -3 -10 1225.72 56.3000   1
   6   3 -10 1160.57 55.7800   1
   6  -3 -10 1170.38 56.5400   1
   6   3 -10 1205.64 56.2100   1
   3   4 -14 197.750 12.1600   1
   3  -4 -14 212.860 11.3400   1
   3  -4 -14 192.310 11.9800   1
   0   8 -10 735.830 36.9500   1
   0   8  10 774.220 37.7200   1
   0   8 -10 671.070 35.5200   1
   2  -7  10 101.170 7.76000   1
  -2  -7 -10 85.1500 9.00000   1
  -2   7 -10 81.1000 6.97000   1
   2   7  10 96.6000 7.99000   1
  -2   7 -10 94.4400 7.67000   1
   7  -3  -1 8.46000 3.72000   1
   7   3  -1 5.86000 2.19000   1
   7   3  -1 8.78000 3.68000   1
   3  -2 -15 904.880 41.3000   1
   3   2 -15 811.470 41.2000   1
   4   6 -11 6.89000 3.13000   1
   4   6 -11 1.60000 2.90000   1
   4  -6 -11 1.93000 2.78000   1
  -2  -4 -13 482.300 33.0900   1
  -2   4 -13 593.990 31.5500   1
   2  -4  13 583.970 28.1600   1
  -2  -4 -13 575.260 26.8300   1
  -2   4 -13 600.380 28.5500   1
  -1   9   8 297.440 18.7000   1
   1   9  -8 293.360 17.0200   1
   1   9  -8 274.230 16.2100   1
  -1  -9   8 299.900 17.1000   1
  -1  -9   8 300.800 17.3700   1
  -1   7 -11 1074.01 54.5100   1
   1   7  11 1108.38 56.3400   1
  -1  -7 -11 1219.34 61.8300   1
  -1   7 -11 1226.98 58.4500   1
   3  -5  11 150.860 9.34000   1
  -3   5 -11 137.040 9.61000   1
  -3  -5 -11 125.810 11.4400   1
  -3   5 -11 147.230 10.4500   1
   3   5  11 134.010 9.35000   1
   6  -6  -1 69.6700 7.09000   1
   6   6  -1 66.8200 5.14000   1
   6   6  -1 64.2600 6.45000   1
   6  -4  -9 696.250 32.9800   1
   6   4  -9 649.950 32.3800   1
   6  -4  -9 642.340 32.9000   1
   6   4  -9 673.380 32.5300   1
   2 -10   1 556.320 31.5800   1
   2 -10   1 609.850 31.5000   1
   2  10   1 589.020 28.4600   1
   2  10   1 554.800 30.7200   1
  -2  10  -1 567.520 29.2400   1
   7   1   2 109.440 5.85000   1
   7   1   2 90.5600 7.62000   1
   7  -1   2 84.9700 5.83000   1
   7  -1   2 79.2600 7.32000   1
   5  -6  -9 55.6000 5.85000   1
   5   6  -9 64.0300 5.94000   1
   5   6  -9 57.7800 5.53000   1
  -1  -1 -15 143.290 13.4400   1
  -1   1 -15 167.600 10.0100   1
   1   1  15 174.850 9.35000   1
   1  -1  15 155.200 9.00000   1
  -1   1 -15 157.950 13.0500   1
  -1  -1 -15 168.550 9.68000   1
   2   9   6 635.530 36.1100   1
   2  -9   6 723.050 36.3200   1
  -2  -9  -6 723.500 36.6800   1
  -2   9  -6 742.030 35.2600   1
  -3   6 -10 174.580 11.0900   1
  -3   6 -10 162.510 10.5100   1
  -3  -6 -10 154.260 12.1900   1
   3  -6  10 143.470 10.2400   1
   3   6  10 158.470 10.4700   1
   0   9   8 932.020 44.2500   1
   0  -9   8 853.990 42.7600   1
   0   9  -8 839.660 41.6800   1
   0  -9   8 826.380 43.4500   1
   4   8   4 78.8300 5.23000   1
  -4  -8  -4 82.4400 6.57000   1
   4  -8   4 60.7100 7.00000   1
   4   8   4 79.1800 7.26000   1
  -1   6  13 3.78000 3.95000   1
   1  -6 -13 11.1600 3.05000   1
   1   6 -13 5.00000 3.20000   1
   1   6 -13 1.74000 3.28000   1
  -1  -6  13 2.31000 2.22000   1
   3  -9  -6 1198.22 63.1400   1
   3  -9  -6 1245.17 62.2100   1
   3   9  -6 1244.69 58.7700   1
   3   9  -6 1302.85 61.0900   1
  -6  -5  -3 30.6200 5.11000   1
   6  -5   3 41.9600 5.54000   1
   6   5   3 29.1700 4.84000   1
   4  -8  -7 66.7900 7.40000   1
   4   8  -7 64.8200 6.72000   1
   4   8  -7 53.4200 5.72000   1
   2   2  14 175.510 9.60000   1
  -2   2 -14 151.110 9.82000   1
  -2  -2 -14 164.890 8.92000   1
   2  -2  14 146.440 8.98000   1
  -2  -2 -14 134.140 12.9200   1
  -2   2 -14 154.360 12.0100   1
   5   7   3 410.490 19.1700   1
   5   7   3 390.330 21.5700   1
   5  -7   3 389.790 21.8700   1
  -5  -7  -3 390.350 21.8000   1
   6   6  -4 443.460 22.4000   1
   6   6  -4 443.810 23.4800   1
   6  -6  -4 469.190 24.2700   1
   3   8  -9 298.610 17.2000   1
   3   8  -9 319.610 16.9500   1
   3  -8  -9 293.590 18.6900   1
   3  -8  -9 275.030 18.1000   1
  -5   4  -8 90.9600 8.53000   1
   5  -4   8 114.500 8.41000   1
   5   4   8 96.0100 7.78000   1
  -5  -4  -8 106.900 9.32000   1
   2 -10  -3 1717.06 87.1100   1
   2 -10  -3 1719.36 85.5500   1
   2  10  -3 1791.98 84.7400   1
   2  10  -3 1790.53 81.3900   1
   0   3 -15 38.9600 4.81000   1
   0  -3 -15 32.2600 6.88000   1
   0   3 -15 27.3200 5.72000   1
   0  -3 -15 30.1300 3.96000   1
   0   3  15 43.8200 4.68000   1
   5   2 -13 463.330 24.3600   1
   5  -2 -13 466.430 24.4800   1
   5  -2 -13 500.700 23.5800   1
   7  -3  -5 12.8700 3.91000   1
   7   3  -5 14.1400 3.67000   1
   7  -3  -5 9.31000 2.81000   1
   7   3  -5 10.9300 2.93000   1
   1  10   4 85.4700 8.39000   1
   1 -10   4 85.3600 8.36000   1
  -1  10  -4 69.9700 7.05000   1
  -1 -10  -4 77.9800 5.93000   1
   1 -10   4 88.6100 8.70000   1
   2   8 -10 79.4100 6.95000   1
   2   8 -10 61.2300 6.49000   1
  -2   8  10 84.3000 8.64000   1
   2   8 -10 75.8400 5.78000   1
   1   5 -14 197.070 12.8600   1
   1  -5 -14 173.040 10.4200   1
  -1   5  14 176.620 11.9900   1
   1   5 -14 175.430 11.3900   1
   5   5   7 672.240 36.5100   1
  -5  -5  -7 768.860 39.5800   1
   5  -5   7 812.050 37.4200   1
  -5   5  -7 718.660 39.3000   1
   6   6   0 22.3500 2.98000   1
   6   6   0 18.0600 4.33000   1
   6  -6   0 37.5300 5.49000   1
   3   9   4 491.760 23.8300   1
   3   9   4 500.700 26.6800   1
  -3  -9  -4 505.480 25.6700   1
  -3   9  -4 507.580 25.6100   1
   3  -9   4 439.050 26.2300   1
   7   3   0 773.910 40.0000   1
   7  -3   0 843.290 40.6600   1
   7   3   0 823.180 37.7800   1
  -6   0  -7 1.07000 3.49000   1
   6   0   7 2.45000 3.29000   1
  -1   4 -14 128.870 8.95000   1
  -1   4 -14 131.320 10.1800   1
  -1  -4 -14 123.460 7.70000   1
  -1  -4 -14 142.230 13.2700   1
   1  -4  14 122.500 7.62000   1
   1   4  14 124.200 8.56000   1
   0 -10   5 787.250 41.3200   1
   0  10  -5 786.220 38.6600   1
   0 -10   5 764.020 40.4400   1
   0  10   5 836.650 41.3800   1
   3   7 -11 788.500 38.9100   1
   3  -7 -11 823.900 41.4800   1
   3   7 -11 808.640 39.3000   1
   3  -7 -11 773.250 40.5500   1
   5   7  -7 4.70000 3.24000   1
   5  -7  -7 3.55000 3.56000   1
   5   7  -7 0.59000 2.66000   1
   2  10   2 60.0700 7.32000   1
  -2  10  -2 61.7200 6.48000   1
   2  10   2 69.7400 5.79000   1
   2 -10   2 76.7800 8.37000   1
   2 -10   2 66.3500 7.71000   1
   6  -2 -11 39.2700 4.34000   1
   6   2 -11 35.2000 3.78000   1
   6   2 -11 38.9700 4.84000   1
   6  -2 -11 32.3200 4.94000   1
  -4  -3 -11 6.37000 3.84000   1
   4  -3  11 10.6900 3.23000   1
  -4   3 -11 7.00000 2.89000   1
  -4   3 -11 5.61000 3.51000   1
   4   3  11 4.11000 2.87000   1
   1  10  -5 608.860 29.9700   1
  -1  10   5 591.700 32.6400   1
   1  10  -5 584.840 31.6900   1
  -3   4 -12 25.0700 3.96000   1
   3   4  12 20.7700 3.68000   1
   3  -4  12 11.1000 3.04000   1
  -3  -4 -12 25.4100 6.08000   1
  -3   4 -12 27.4000 5.04000   1
   7   2  -7 130.420 8.62000   1
   7  -2  -7 136.590 9.18000   1
   7   2  -7 127.900 8.91000   1
   7  -2  -7 123.190 8.71000   1
  -3   8  -7 899.780 43.3000   1
  -3   8  -7 905.200 45.5000   1
   3  -8   7 926.960 44.4500   1
   3   8   7 841.940 44.2700   1
  -3  -8  -7 880.560 45.9900   1
  -2   6  13 29.2500 5.20000   1
   2   6 -13 19.6000 4.00000   1
  -2  -6  13 28.7200 3.24000   1
   2  -6 -13 20.9200 3.65000   1
   2   6 -13 22.8100 4.28000   1
   3   2  13 1098.08 55.3400   1
  -3  -2 -13 1123.04 61.6300   1
  -3   2 -13 1195.11 60.8200   1
  -3   2 -13 1249.95 54.5300   1
   4  -3 -14 764.120 33.8100   1
   4   3 -14 685.060 34.6200   1
   4  -3 -14 656.960 34.4600   1
  -1  -7  12 131.900 8.27000   1
  -1   7  12 132.340 10.4000   1
   1   7 -12 126.150 8.68000   1
   1   7 -12 100.010 8.70000   1
   6  -1   7 272.530 16.4200   1
   6   1   7 294.800 16.3300   1
  -6   1  -7 310.140 18.5400   1
  -6  -1  -7 296.270 18.5300   1
   1   0 -16 1673.47 77.2000   1
   7   0  -8 542.830 26.5300   1
   7   0  -8 515.590 26.6100   1
   0  -6 -13 -3.8900 2.13000   1
   0   6  13 1.64000 2.66000   1
   0   6 -13 3.18000 3.24000   1
   0   6 -13 0.33000 1.40000   1
   0  -6  13 3.13000 2.45000   1
   0  -6 -13 1.81000 4.16000   1
   6   6  -5 -0.5100 2.85000   1
   6  -6  -5 2.53000 3.44000   1
   6   6  -5 -2.6800 2.23000   1
   6   3   6 832.190 40.3800   1
  -6   3  -6 831.460 43.4600   1
   6  -3   6 766.370 40.3800   1
  -6  -3  -6 841.960 43.4700   1
  -6  -4  -5 128.770 10.0000   1
   6  -4   5 118.780 9.08000   1
   6   4   5 113.160 8.72000   1
   2  -5 -14 65.6900 5.93000   1
   2   5 -14 72.6000 6.74000   1
  -2   5  14 77.9200 6.72000   1
   7  -2   2 549.520 28.0500   1
   7   2   2 521.810 27.6400   1
   7   2   2 545.840 25.2900   1
  -1   2 -15 1299.78 62.3000   1
   1  -2  15 1400.14 62.6400   1
  -1   2 -15 1279.08 69.5800   1
  -1  -2 -15 1369.27 61.7600   1
  -1  -2 -15 1241.15 71.0100   1
   1   2  15 1411.50 63.2100   1
   5   3   9 9.33000 3.48000   1
  -5  -3  -9 8.48000 4.37000   1
   5  -3   9 6.98000 3.15000   1
  -5   3  -9 7.29000 3.55000   1
   6   5  -8 1.96000 2.80000   1
   6  -5  -8 9.12000 3.56000   1
   6   5  -8 2.60000 2.61000   1
  -2   9   8 19.2500 5.49000   1
   2   9  -8 12.1100 4.37000   1
   2   9  -8 1.56000 2.68000   1
   2 -10  -4 218.250 15.5500   1
   2  10  -4 216.350 12.9100   1
   2  10  -4 203.380 14.3200   1
   2 -10  -4 218.170 15.1500   1
   5  -4 -12 347.630 17.6400   1
   5   4 -12 344.040 18.2100   1
   5   4 -12 331.000 17.2300   1
   5  -4 -12 320.860 18.2500   1
   2   0 -16 147.080 9.72000   1
   7   0   3 -0.3200 1.57000   1
   7   0   3 -4.4400 2.82000   1
   1   1 -16 227.270 12.8200   1
   1  -1 -16 208.340 12.3900   1
   7   1  -8 248.750 14.1800   1
   7   1  -8 262.060 14.3000   1
   7  -1  -8 259.330 14.3700   1
   7  -1  -8 244.560 14.3100   1
   7   3  -6 541.100 26.8900   1
   7  -3  -6 559.250 28.1500   1
   7  -3  -6 551.310 27.4000   1
   7   3  -6 542.940 27.6900   1
   5  -5 -11 133.320 9.05000   1
   5   5 -11 150.340 9.90000   1
   5   5 -11 139.640 9.12000   1
   5  -5 -11 150.540 10.0700   1
   3  -7   9 1462.62 64.8900   1
  -3  -7  -9 1373.81 68.9900   1
  -3   7  -9 1351.25 63.4500   1
  -3   7  -9 1177.06 67.5600   1
   3   7   9 1389.14 64.9000   1
   0   5  14 219.100 12.4500   1
   0   5 -14 190.750 11.8400   1
   0   5 -14 179.900 12.6500   1
   0  -5 -14 162.890 14.9200   1
   0  -5 -14 182.590 10.5600   1
   0  -5  14 184.630 10.2100   1
   6  -6   1 61.5800 6.73000   1
   6   6   1 46.5600 5.59000   1
   6   6   1 48.2400 4.02000   1
   4  -9  -1 48.9200 6.93000   1
   4   9  -1 49.2200 4.93000   1
   4   9  -1 50.0000 6.66000   1
   4  -9  -2 1369.53 66.0500   1
   4   9  -2 1397.74 62.2200   1
   4   9  -2 1238.79 64.7900   1
  -4   7  -7 720.490 38.0900   1
   4  -7   7 738.870 36.7700   1
  -4   7  -7 747.090 35.9400   1
   4   7   7 723.960 36.5800   1
  -4  -7  -7 710.730 38.3800   1
   7   3   1 17.6700 4.11000   1
   7  -3   1 18.8200 4.75000   1
   7   3   1 16.6700 2.47000   1
   5   0  10 1468.87 68.0400   1
  -5   0 -10 1387.43 73.4300   1
   0  -7  12 17.3300 3.30000   1
   0   7 -12 10.3600 3.24000   1
   0   7 -12 13.2100 3.85000   1
   0   7  12 14.1300 4.56000   1
   4   7 -10 41.4700 5.29000   1
   4   7 -10 53.5200 5.62000   1
   4  -7 -10 49.0200 6.03000   1
   2  -1 -16 742.740 35.2400   1
   2   1 -16 708.420 35.2200   1
   7   1   3 203.950 13.4200   1
   7   1   3 239.800 11.5000   1
   7  -1   3 238.330 14.0900   1
   7  -1   3 227.900 11.7700   1
   3   3 -15 34.1600 4.90000   1
   3  -3 -15 40.0900 4.82000   1
   2   7 -12 290.260 16.9800   1
   2   7 -12 285.810 16.6200   1
  -2  -7  12 287.040 15.8300   1
  -2  -7  12 319.560 16.3700   1
  -4   0 -12 697.890 39.0500   1
   4   0  12 722.020 34.9300   1
   5   6   6 368.050 20.2100   1
  -5  -6  -6 368.000 21.3300   1
   5  -6   6 377.580 20.5900   1
   4  -9   0 60.7600 7.80000   1
   4   9   0 84.2000 7.74000   1
   4  -9  -3 110.300 10.3400   1
   4   9  -3 123.060 8.31000   1
   4   9  -3 122.300 9.84000   1
   2  10   3 1195.37 54.0300   1
  -2  10  -3 1150.57 55.1000   1
   2 -10   3 1137.22 57.3600   1
   2 -10   3 1150.95 58.3400   1
   2  10   3 1126.21 57.1100   1
  -1  -8 -10 542.740 30.7500   1
  -1   8 -10 588.190 28.0700   1
  -1   8 -10 470.790 26.7600   1
   1  -8  10 525.190 27.3200   1
   1   8  10 514.390 28.1800   1
   5  -8  -2 412.920 22.3400   1
   5   8  -2 370.980 21.3000   1
  -1   4  15 86.1800 7.30000   1
   1  -4 -15 82.7400 6.51000   1
   1   4 -15 89.2000 8.46000   1
   1   4 -15 95.9400 7.47000   1
  -1   9  -8 216.260 13.7600   1
   1  -9   8 275.380 14.9200   1
  -1   9  -8 225.430 13.0800   1
  -1  -9  -8 265.300 15.6500   1
   1   9   8 207.370 14.9400   1
   4   0 -15 2.62000 3.00000   1
   3   9  -7 21.2700 4.19000   1
   3  -9  -7 36.0700 6.88000   1
   3  -9  -7 17.3400 5.39000   1
   3   9  -7 29.7200 5.34000   1
   5   8  -1 821.750 38.8500   1
   5   8  -1 792.320 40.9000   1
   5  -8  -1 856.610 41.9500   1
  -5  -1 -10 105.920 9.97000   1
   5  -1  10 116.280 8.04000   1
   5   1  10 114.370 8.27000   1
  -5   1 -10 110.310 9.85000   1
  -2   8  -9 713.360 38.0900   1
  -2  -8  -9 827.350 42.0600   1
   2   8   9 814.030 39.8400   1
   2  -8   9 778.900 39.0100   1
  -2   8  -9 784.370 40.1500   1
  -5  -7  -4 -0.6200 2.85000   1
   5   7   4 -3.8500 3.13000   1
   5  -7   4 4.66000 3.90000   1
   1 -10   5 794.270 40.8000   1
   1 -10   5 810.750 40.1400   1
  -1 -10  -5 774.180 39.8600   1
  -1  10  -5 747.500 38.2600   1
   1  10   5 779.730 40.3700   1
   2  -3  14 180.190 10.3200   1
   2   3  14 191.600 10.8900   1
  -2  -3 -14 176.400 14.9100   1
  -2   3 -14 184.900 11.2200   1
  -2  -3 -14 189.840 9.88000   1
  -2   3 -14 170.040 12.8100   1
   7  -4  -3 530.570 29.9900   1
   7   4  -3 628.740 30.0700   1
   7   4  -3 608.390 28.4300   1
   6  -2   7 688.420 35.5800   1
   6   2   7 728.530 35.6200   1
  -6  -2  -7 700.970 38.6600   1
  -6   2  -7 742.200 38.8300   1
   5  -8  -3 182.680 12.7000   1
   5   8  -3 171.370 11.6100   1
   5   8  -3 165.030 10.3100   1
   7  -4  -2 68.0600 7.00000   1
   7   4  -2 83.9100 7.09000   1
   7   4  -2 84.3900 5.84000   1
   6   6  -6 261.760 15.0500   1
   6  -6  -6 255.470 15.5300   1
   6   6  -6 276.220 14.6800   1
   6  -5   4 472.430 25.2900   1
  -6  -5  -4 462.070 26.1900   1
   6   5   4 481.830 24.8100   1
   4  -8   5 210.290 13.8000   1
   4   8   5 230.450 13.7400   1
   4   8   5 214.810 11.0100   1
  -4  -8  -5 205.940 13.0700   1
  -4   8  -5 209.300 13.2800   1
  -4  -1 -12 116.260 10.7500   1
   4   1  12 116.560 8.37000   1
  -4   1 -12 113.760 10.4100   1
  -4   1 -12 125.840 7.64000   1
   4  -1  12 132.470 8.57000   1
   0   0 -16 1807.88 93.6600   1
   0   0 -16 1809.31 83.0300   1
   4   8  -8 -0.1700 2.76000   1
   4  -8  -8 3.80000 3.68000   1
   4   8  -8 5.25000 3.37000   1
   5  -3 -13 2.23000 3.22000   1
   5   3 -13 1.67000 2.89000   1
   5  -3 -13 1.43000 2.49000   1
   4  -1 -15 431.820 22.6000   1
   4   1 -15 436.560 22.5900   1
   2   4 -15 183.270 12.0600   1
   2  -4 -15 194.890 11.7500   1
   2  -4 -15 184.990 11.3800   1
   2  -4 -15 206.340 11.5600   1
   6   0 -12 271.970 15.7400   1
   6   0 -12 283.230 14.6100   1
   7  -4  -4 15.9800 4.19000   1
   7   4  -4 24.5700 4.26000   1
   6  -4 -10 21.5800 3.91000   1
   6   4 -10 22.6800 3.55000   1
   6   4 -10 19.2900 4.09000   1
   6  -4 -10 19.9500 4.06000   1
   3   9   5 154.510 11.5200   1
  -3   9  -5 172.820 11.1200   1
   3  -9   5 149.250 11.7700   1
  -3  -9  -5 173.500 10.5300   1
   5   8   0 477.150 23.0200   1
   5   8   0 482.190 25.2200   1
   5  -8   0 439.270 25.3500   1
   2   9   7 50.8300 6.70000   1
  -2  -9  -7 51.8700 5.57000   1
  -2   9  -7 44.1000 5.63000   1
   2  -9   7 42.1700 5.94000   1
   4   9   1 0.24000 3.70000   1
   4  -9   1 3.63000 4.17000   1
   4   9   1 -0.7000 2.22000   1
   7   4  -1 11.6900 2.58000   1
   7   4  -1 9.42000 3.57000   1
   7  -4  -1 13.0300 4.36000   1
   1   2 -16 306.040 21.1900   1
   1   2 -16 357.430 18.1900   1
   1  -2 -16 346.190 17.8000   1
   7  -2  -8 417.850 22.6300   1
   7  -2  -8 446.210 23.0100   1
   7   2  -8 464.040 22.8500   1
   7   2  -8 444.140 22.5900   1
   4   9  -4 972.400 45.8900   1
   4  -9  -4 930.790 48.9400   1
   4   9  -4 986.950 48.3100   1
   0  10   6 91.5500 9.04000   1
   0  10  -6 73.4500 6.90000   1
   0 -10   6 79.6200 8.05000   1
   0 -10  -6 94.6300 7.36000   1
   0 -10   6 51.1900 6.90000   1
   2 -10  -5 0.34000 4.39000   1
   2 -10  -5 8.00000 4.39000   1
   2  10  -5 9.45000 4.28000   1
   2  10  -5 4.20000 2.88000   1
  -1  10   6 10.4400 4.85000   1
   1  10  -6 7.31000 3.28000   1
   1  10  -6 5.29000 4.02000   1
   0  -1 -16 4.76000 2.87000   1
   0   1 -16 2.97000 2.95000   1
   0  -1 -16 3.15000 4.56000   1
   0   1 -16 5.84000 4.73000   1
   5  -6 -10 432.710 22.4800   1
   5   6 -10 408.940 21.9800   1
   5   6 -10 427.450 22.1900   1
   6  -3 -11 0.78000 3.12000   1
   6   3 -11 4.73000 3.17000   1
   6   3 -11 3.28000 2.49000   1
   6  -3 -11 7.42000 3.10000   1
   5  -7  -8 203.470 12.8100   1
   5   7  -8 192.550 12.2100   1
   5   7  -8 190.980 11.8500   1
   5   8  -4 3.91000 3.72000   1
   5  -8  -4 7.29000 4.41000   1
   5   8  -4 10.6200 3.22000   1
  -1   9   9 81.8100 8.58000   1
  -1  -9   9 72.4800 6.71000   1
   1   9  -9 70.3200 6.73000   1
  -1  -9   9 59.5200 6.60000   1
   7  -3  -7 45.3000 5.25000   1
   7   3  -7 52.1900 5.17000   1
   7  -3  -7 39.3200 5.35000   1
   7   3  -7 56.0200 5.18000   1
  -4  -5 -10 61.4200 7.62000   1
   4  -5  10 68.7300 6.49000   1
  -4   5 -10 75.7100 6.51000   1
  -4   5 -10 70.4300 7.14000   1
   4   5  10 72.8400 6.42000   1
   6   6   2 1104.49 49.8700   1
   6  -6   2 1052.71 53.3700   1
   6   6   2 1100.65 52.9600   1
   6  -1 -12 9.30000 3.46000   1
   6  -1 -12 17.2900 3.17000   1
   6   1 -12 13.5700 2.85000   1
   6   1 -12 12.9000 3.61000   1
  -3   3 -13 99.0800 9.30000   1
  -3   3 -13 107.790 7.87000   1
   3   3  13 112.200 7.82000   1
  -3  -3 -13 95.1700 10.4900   1
  -1  -8  11 527.570 27.9800   1
   1   8 -11 527.280 27.7600   1
  -1  -8  11 556.060 27.6600   1
  -1   8  11 553.940 29.7000   1
   1   8 -11 559.100 28.4200   1
   5   0 -14 65.1800 6.49000   1
   2  -2 -16 60.2200 5.93000   1
   2   2 -16 70.0500 6.41000   1
   7  -2   3 97.6300 8.01000   1
   7   2   3 98.9100 8.04000   1
   4  -5 -13 742.570 35.8800   1
   4  -5 -13 724.920 35.9800   1
   4   5 -13 730.840 36.0100   1
  -2  -6 -12 576.790 26.2600   1
  -2   6 -12 566.600 30.1700   1
  -2  -6 -12 526.180 32.4500   1
   2   6  12 565.780 28.7700   1
  -2   6 -12 535.160 28.0900   1
   0  -4 -15 407.610 26.4200   1
   0   4  15 432.900 21.7000   1
   0   4 -15 403.770 23.7900   1
   0   4 -15 409.530 21.3400   1
   0  -4 -15 379.280 20.1500   1
   7   3   2 92.4300 7.76000   1
   7  -3   2 94.9100 8.17000   1
   7   0  -9 1.11000 3.04000   1
   7   0  -9 -0.2600 2.79000   1
   0  -9   9 149.130 10.9200   1
   0   9  -9 143.260 10.3400   1
   0  -9   9 174.660 10.9800   1
   0   9   9 167.580 12.1600   1
   1  -3  15 165.290 9.24000   1
  -1   3 -15 172.690 10.7300   1
  -1  -3 -15 180.310 9.74000   1
  -1  -3 -15 157.830 14.5700   1
  -1   3 -15 168.350 12.7000   1
   1   3  15 160.470 10.1000   1
   7   4  -5 115.580 7.89000   1
   7  -4  -5 121.580 8.98000   1
   7   4  -5 115.070 8.49000   1
   3   8 -10 109.980 8.72000   1
   3  -8 -10 116.180 9.89000   1
   3   8 -10 112.100 8.74000   1
   3  -8 -10 114.240 10.4200   1
  -5   2 -10 151.960 13.4000   1
   5  -2  10 228.360 12.6200   1
   5   2  10 223.980 12.4000   1
  -5  -2 -10 219.220 14.6900   1
  -4   6  -9 5.84000 3.23000   1
   4   6   9 1.64000 3.18000   1
  -4  -6  -9 6.98000 3.91000   1
   4  -6   9 4.22000 3.63000   1
  -4   6  -9 4.38000 3.13000   1
   3  -6 -13 57.9200 5.87000   1
   3   6 -13 64.3500 6.42000   1
   3  -6 -13 77.0000 6.64000   1
   3  -6 -13 66.4700 6.82000   1
   7   4   0 115.610 7.14000   1
   7   4   0 125.500 9.00000   1
   7  -4   0 128.540 9.83000   1
   5  -1 -14 252.850 14.6700   1
   5   1 -14 257.770 14.8500   1
   3  -5 -14 15.2000 3.39000   1
   3  -5 -14 13.9000 3.62000   1
   3   5 -14 14.8900 3.91000   1
   3  -5 -14 11.1700 3.59000   1
   3   0 -16 994.100 47.4300   1
   5   8   1 17.2200 2.91000   1
   5   8   1 18.1100 4.44000   1
   5  -8   1 11.7100 4.41000   1
   3  10  -1 13.8200 4.87000   1
   3 -10  -1 18.7100 5.51000   1
   3  10  -1 15.8100 3.52000   1
   4   6 -12 446.580 23.5100   1
   4   6 -12 435.710 23.1900   1
   4  -6 -12 462.580 23.7800   1
   4  -6 -12 470.770 23.7300   1
   2  10   4 76.9900 7.77000   1
   2 -10   4 69.5300 7.63000   1
   2  10   4 42.6100 4.67000   1
  -2  10  -4 77.8500 7.03000   1
  -2   5 -13 0.29000 2.69000   1
  -2  -5 -13 -0.2000 4.25000   1
   2   5  13 5.26000 2.95000   1
  -2   5 -13 4.88000 2.97000   1
   2  -5  13 4.11000 2.78000   1
   4   2  12 37.6700 4.67000   1
  -4   2 -12 51.7700 6.91000   1
  -4   2 -12 53.7500 4.79000   1
  -4  -2 -12 36.4900 6.63000   1
   4  -2  12 47.2600 4.78000   1
   6  -5  -9 497.730 25.0700   1
   6   5  -9 447.750 24.3500   1
   6   5  -9 502.450 24.6000   1
   7   1  -9 12.9000 3.39000   1
   7  -1  -9 12.6300 3.70000   1
   7  -1  -9 10.2600 3.54000   1
   7   1  -9 10.7700 3.44000   1
   3 -10  -2 31.2500 6.60000   1
   3  10  -2 31.1700 4.35000   1
   3 -10  -2 29.8700 6.48000   1
   3  10  -2 33.7900 5.89000   1
   0  -8  11 705.920 37.1100   1
   0   8  11 787.640 39.0200   1
   0   8 -11 802.220 38.7600   1
   0   8 -11 727.050 37.0500   1
   4   4  11 523.450 26.5600   1
  -4   4 -11 585.800 26.4000   1
   4  -4  11 494.390 26.4400   1
  -4   4 -11 451.540 28.6100   1
  -4  -4 -11 552.950 30.3200   1
   7   0   4 16.5000 2.24000   1
   7   0   4 19.2700 4.16000   1
   1   6  13 7.36000 3.86000   1
  -1   6 -13 5.95000 3.18000   1
  -1   6 -13 6.93000 3.40000   1
  -1  -6 -13 6.87000 5.23000   1
  -1  -6 -13 5.26000 2.22000   1
   1  -6  13 7.24000 2.94000   1
   4   2 -15 804.890 39.4700   1
   4  -2 -15 823.150 39.4300   1
   3  10   0 16.9900 3.47000   1
   3  10   0 22.2800 5.18000   1
   3 -10   0 26.4500 6.03000   1
   4   9   2 354.940 17.4400   1
   4   9   2 326.840 19.6600   1
   4  -9   2 340.610 20.2900   1
   4  -9  -5 11.8900 4.73000   1
   4   9  -5 11.5300 3.47000   1
   4   9  -5 14.9600 4.58000   1
   5   8  -5 402.980 21.2400   1
   5  -8  -5 422.410 23.2600   1
   5   8  -5 410.410 22.4700   1
   4   4 -14 8.26000 3.72000   1
   4  -4 -14 11.5700 3.42000   1
   4  -4 -14 13.2700 2.79000   1
   6   6  -7 78.8200 6.66000   1
   6  -6  -7 71.7300 6.89000   1
   6   6  -7 82.6100 6.66000   1
   3  -1 -16 320.760 18.5900   1
   3   1 -16 381.570 19.0300   1
   6  -4   6 9.49000 3.94000   1
  -6  -4  -6 14.1400 4.39000   1
  -6   4  -6 8.17000 3.93000   1
   6   4   6 16.2900 3.98000   1
   2  -7  11 1774.61 82.8900   1
   2   7  11 1693.13 83.5600   1
  -2   7 -11 1838.42 81.7400   1
  -2  -7 -11 1705.99 89.8300   1
  -5  -5  -8 94.7900 8.37000   1
  -5   5  -8 81.7500 7.80000   1
   5  -5   8 69.6400 7.20000   1
   5   5   8 79.8100 7.04000   1
   0  -2 -16 206.280 14.9800   1
   0  -2 -16 144.640 9.53000   1
   0   2 -16 149.580 9.99000   1
   0   2 -16 161.900 12.9700   1
   2   8 -11 3.05000 2.29000   1
  -2  -8  11 1.69000 2.51000   1
   2   8 -11 2.12000 3.03000   1
  -2   8  11 0.89000 4.32000   1
  -2  -8  11 2.75000 2.70000   1
   7  -1   4 275.850 16.0100   1
   7   1   4 271.390 15.9200   1
   5  -4   9 450.450 23.7600   1
  -5   4  -9 467.000 25.9400   1
   5   4   9 430.680 23.3900   1
  -5  -4  -9 453.130 26.1000   1
  -3  -8  -8 167.930 11.7400   1
  -3   8  -8 130.630 10.6200   1
   3   8   8 180.840 11.7100   1
  -3   8  -8 194.140 11.3500   1
   3  -8   8 174.840 11.6100   1
   3 -10  -3 1135.53 58.5600   1
   3 -10  -3 1166.49 59.6100   1
   3  10  -3 1189.39 54.9300   1
   3  10  -3 1157.92 57.5500   1
  -2   0 -15 -4.9900 3.79000   1
  -2   0 -15 -2.0800 2.32000   1
   2   0  15 -0.1200 2.23000   1
   6  -2 -12 85.9900 7.37000   1
   6   2 -12 87.9000 6.08000   1
   6  -2 -12 95.7200 6.93000   1
   6   2 -12 88.4000 7.31000   1
   2   9  -9 117.650 9.16000   1
  -2   9   9 103.180 10.4000   1
   2   9  -9 113.520 8.76000   1
  -6   0  -8 2042.39 104.820   1
   6   0   8 2115.33 97.9800   1
   1  -7  12 93.9300 7.44000   1
  -1   7 -12 107.600 8.06000   1
  -1   7 -12 88.8200 7.90000   1
   1   7  12 98.8700 8.56000   1
  -1  -7 -12 117.260 11.3400   1
  -6   3  -7 56.6900 7.50000   1
   6   3   7 67.0900 6.30000   1
   6  -3   7 65.0000 6.56000   1
  -6  -3  -7 78.7800 7.85000   1
  -1   5 -14 53.1200 6.03000   1
   1  -5  14 71.3000 5.44000   1
  -1  -5 -14 61.2100 9.29000   1
  -1   5 -14 59.9800 6.71000   1
  -1  -5 -14 67.1400 5.00000   1
   1   5  14 53.5800 6.02000   1
   3  10   1 1028.03 49.6000   1
   3  10   1 1051.33 52.8200   1
   3 -10   1 1104.92 53.5700   1
   7   4  -6 57.9800 5.38000   1
   7  -4  -6 69.3400 6.39000   1
   7   4  -6 56.3600 5.70000   1
  -1  10  -6 -0.7800 2.55000   1
   1 -10   6 2.43000 3.67000   1
   1  10   6 2.21000 3.73000   1
   1 -10   6 5.04000 3.75000   1
  -1 -10  -6 3.64000 2.87000   1
   3  -6  11 28.8700 4.50000   1
  -3   6 -11 33.4500 5.04000   1
  -3   6 -11 36.3000 4.98000   1
  -3  -6 -11 31.0100 6.39000   1
   3   6  11 29.1600 4.80000   1
   2  10  -6 -0.7100 3.81000   1
   2 -10  -6 -2.2600 3.74000   1
   2 -10  -6 2.00000 4.03000   1
   2  10  -6 0.29000 2.75000   1
   3  -9  -8 215.490 15.8400   1
   3   9  -8 236.240 13.8400   1
   3  -9  -8 238.090 15.9700   1
   3   9  -8 227.260 14.3900   1
   3  -7 -12 71.3400 7.69000   1
   3   7 -12 63.9300 5.91000   1
   3   7 -12 55.8800 6.41000   1
   3  -7 -12 78.8200 7.36000   1
   5  -7   5 482.600 25.8800   1
   5   7   5 480.520 25.2800   1
  -5  -7  -5 469.770 26.1200   1
  -3   5 -12 26.7400 4.46000   1
   3  -5  12 24.5300 4.21000   1
  -3   5 -12 24.7000 4.85000   1
   3   5  12 31.2400 4.49000   1
  -3  -5 -12 32.2000 6.40000   1
  -2   1 -15 539.160 25.8700   1
   2  -1  15 524.460 25.5500   1
  -2   1 -15 527.910 30.4700   1
   2   1  15 515.330 25.6700   1
  -2  -1 -15 469.590 30.7300   1
  -2  -1 -15 530.200 25.2700   1
   7  -4   1 1888.12 88.5900   1
   7   4   1 1849.33 88.0500   1
   7   4   1 1847.97 84.2200   1
  -6   1  -8 -4.7900 3.50000   1
  -6  -1  -8 4.06000 4.15000   1
   6  -1   8 4.80000 3.10000   1
   6   1   8 -1.9400 3.05000   1
   0  11   0 1.43000 4.10000   1
   0  11   0 2.70000 2.96000   1
   6  -6   3 7.49000 4.21000   1
   6   6   3 11.4200 3.83000   1
   5   2 -14 125.040 9.29000   1
   5  -2 -14 133.920 9.50000   1
   3   0  14 71.7000 5.68000   1
  -3   0 -14 72.3100 8.54000   1
  -3   0 -14 73.8200 5.70000   1
   3  -4 -15 654.900 33.0400   1
   3   4 -15 696.020 33.5000   1
   1   3 -16 697.980 38.5900   1
   1  -3 -16 708.700 33.6300   1
   1   3 -16 682.640 34.2300   1
   7   3  -8 549.130 27.2800   1
   7  -3  -8 549.770 27.6300   1
   7  -3  -8 545.010 28.1200   1
   7   3  -8 556.940 27.6700   1
   5   8   2 3.99000 2.17000   1
   5  -8   2 0.64000 3.81000   1
   5   8   2 2.32000 3.32000   1
   6   5   5 636.540 33.5300   1
  -6  -5  -5 694.960 36.0100   1
   6  -5   5 671.170 34.2000   1
   0  11  -1 49.0500 5.94000   1
   0  11   1 49.4400 7.44000   1
   0  11  -1 52.7400 7.58000   1
   0  11   1 56.7900 5.94000   1
   7  -2  -9 1088.92 51.1000   1
   7   2  -9 951.690 50.0000   1
   7   2  -9 1099.45 50.8600   1
   7  -2  -9 1109.45 50.5800   1
  -4  -8  -6 161.550 10.7100   1
   4   8   6 148.320 10.4900   1
   4  -8   6 162.700 10.9800   1
  -4   8  -6 125.790 9.93000   1
   6  -7  -2 69.2400 6.99000   1
   6   7  -2 50.4500 6.09000   1
   6   7  -2 54.4200 4.98000   1
  -1   6  14 269.830 16.2300   1
   1   6 -14 271.940 15.5100   1
   1  -6 -14 254.300 14.2500   1
   4   8  -9 86.6800 7.46000   1
   4   8  -9 93.4700 7.91000   1
   4  -8  -9 86.8400 8.40000   1
  -5   6  -7 69.0300 6.79000   1
  -5  -6  -7 43.4700 6.16000   1
   5   6   7 47.9300 5.75000   1
   5  -6   7 44.6700 6.05000   1
   1  10  -7 568.130 29.8600   1
   1  10  -7 528.340 28.1900   1
  -1  10   7 582.150 31.1400   1
  -4  -7  -8 81.8100 7.96000   1
   4   7   8 81.9400 7.50000   1
   4  -7   8 85.7300 7.82000   1
  -4   7  -8 98.3700 7.89000   1
  -4   7  -8 94.2000 7.86000   1
   5  -5 -12 16.2500 3.41000   1
   5   5 -12 10.7600 3.58000   1
   5  -5 -12 19.8900 4.14000   1
   5   5 -12 9.39000 3.21000   1
   3 -10  -4 77.1200 9.21000   1
   3 -10  -4 74.7500 8.60000   1
   3  10  -4 53.3900 7.29000   1
   3  10  -4 70.2100 6.35000   1
  -3   9  -6 93.3200 7.80000   1
   3   9   6 77.5700 8.06000   1
  -3  -9  -6 83.1400 6.81000   1
   3  -9   6 64.9600 7.47000   1
   6   7  -3 100.320 8.07000   1
   6  -7  -3 86.5300 8.20000   1
  -2   4 -14 46.1200 5.37000   1
   2  -4  14 43.4500 4.29000   1
  -2  -4 -14 51.2700 8.54000   1
  -2   4 -14 44.9600 6.37000   1
   2   3 -16 859.810 40.8600   1
   2  -3 -16 830.260 40.4000   1
   7  -3   3 3.17000 3.39000   1
   7   3   3 -0.9200 3.35000   1
   0  10   7 495.470 26.1000   1
   0  10  -7 388.170 23.3300   1
   0 -10   7 465.100 25.4200   1
   0 -10   7 444.090 24.7500   1
   0 -10  -7 489.680 25.6900   1
   3   2 -16 103.220 7.66000   1
   3  -2 -16 74.0800 6.93000   1
  -3   1 -14 211.960 11.5100   1
   3  -1  14 183.160 11.0500   1
  -3  -1 -14 193.150 14.7000   1
  -3   1 -14 192.250 14.2200   1
   4  -7 -11 70.6400 6.95000   1
   4   7 -11 70.9600 6.39000   1
   4   7 -11 63.1000 6.40000   1
   5  -8  -6 626.780 32.2700   1
   5   8  -6 605.460 30.1200   1
   5   8  -6 593.320 31.3700   1
   4  -9   3 63.3100 7.44000   1
   4   9   3 70.1400 5.36000   1
   4   9   3 69.8600 7.36000   1
  -4  -9  -3 71.8500 5.81000   1
   6   7  -1 443.710 22.1100   1
   6   7  -1 436.300 23.9200   1
   6  -7  -1 469.690 24.7800   1
   4   9  -6 232.650 14.4500   1
   4  -9  -6 241.940 15.4700   1
   4   9  -6 185.690 12.5000   1
   5   7  -9 692.620 34.6000   1
   5   7  -9 691.150 35.3400   1
   5  -7  -9 731.550 35.8800   1
  -3  10  -2 19.8000 4.55000   1
   3 -10   2 21.4700 5.52000   1
   3  10   2 17.0400 4.75000   1
   3  10   2 14.3500 2.63000   1
   5  -4 -13 748.310 35.6300   1
   5   4 -13 748.080 36.2200   1
   5  -4 -13 706.620 36.1000   1
   7   2   4 29.8500 4.78000   1
   7  -2   4 41.8200 5.53000   1
  -1   9  -9 66.9400 5.30000   1
  -1   9  -9 45.4100 5.78000   1
   1  -9   9 56.7800 6.14000   1
  -1  -9  -9 52.4700 6.95000   1
   1   9   9 51.4500 6.95000   1
   0  11  -2 1128.47 56.5000   1
   0  11   2 1110.42 56.7100   1
   0  11  -2 1131.33 53.8000   1
   0  11   2 1132.21 53.5000   1
  -5   3 -10 104.010 9.28000   1
   5   3  10 101.550 7.79000   1
  -5   3 -10 94.7400 6.86000   1
   5  -3  10 103.280 7.96000   1
  -5  -3 -10 91.6200 9.33000   1
  -3   7 -10 66.0500 6.38000   1
  -3  -7 -10 58.0600 7.35000   1
  -3   7 -10 54.7600 6.12000   1
   3   7  10 58.8200 6.39000   1
   3  -7  10 77.4700 6.67000   1
   1   0  16 716.260 33.1000   1
  -1   0 -16 662.680 33.1500   1
  -1   0 -16 692.700 39.5100   1
   2 -10   5 22.2400 5.22000   1
   2  10   5 15.5300 4.75000   1
  -2  10  -5 21.7500 4.60000   1
  -2 -10  -5 24.2900 3.47000   1
  -1  -7  13 815.550 39.5400   1
   1   7 -13 804.380 40.2100   1
   1  -7 -13 803.870 39.1800   1
   1   7 -13 858.030 42.5500   1
  -1  11   0 228.760 13.5900   1
   1  11   0 230.460 15.4000   1
   1 -11   0 218.890 15.3800   1
   1 -11   0 234.340 15.6300   1
   1  11   0 204.840 12.8900   1
   6   7  -4 26.2200 4.87000   1
   6  -7  -4 34.3400 5.73000   1
   6   7  -4 32.8200 4.10000   1
  -1  11   1 9.15000 4.52000   1
  -1  11   1 4.25000 3.09000   1
   1  11  -1 1.53000 4.07000   1
   1  11  -1 4.29000 2.93000   1
  -4   3 -12 294.380 18.3700   1
  -4   3 -12 292.770 15.8000   1
   4  -3  12 288.620 15.9000   1
  -4  -3 -12 276.300 19.1100   1
   4   3  12 290.490 15.9600   1
   2   6 -14 774.910 43.1400   1
   2   6 -14 829.300 40.2100   1
  -2   6  14 824.950 41.3000   1
   2  -6 -14 863.770 39.7400   1
   6   4 -11 299.820 15.7500   1
   6   4 -11 282.080 16.4000   1
   6  -4 -11 306.010 16.8600   1
   6  -4 -11 297.750 16.2000   1
   1   5 -15 277.050 17.7700   1
   1  -5 -15 282.040 15.2600   1
   1   5 -15 275.250 16.0300   1
  -1   5  15 298.890 16.7800   1
  -2   9  -8 2.42000 2.46000   1
  -2   9  -8 2.10000 3.18000   1
   2   9   8 7.92000 4.14000   1
  -2  -9  -8 4.63000 3.56000   1
   2  -9   8 4.71000 3.81000   1
   4  -3 -15 64.2700 6.23000   1
   4   3 -15 55.8300 6.04000   1
   7   0 -10 468.230 23.3200   1
   7   0 -10 441.330 23.4600   1
   7   4  -7 6.41000 2.97000   1
   7   4  -7 6.91000 3.10000   1
   7  -4  -7 8.44000 3.60000   1
   7  -4  -7 0.96000 2.53000   1
   6  -6  -8 722.480 36.8600   1
   6   6  -8 738.000 35.7300   1
   6   6  -8 745.000 36.4000   1
  -2  -2 -15 639.040 38.0200   1
   2  -2  15 659.470 31.8900   1
   2   2  15 632.870 32.1500   1
  -2   2 -15 715.910 32.4200   1
  -2  -2 -15 674.310 31.2200   1
  -2   2 -15 625.420 36.6100   1
   6   2   8 301.350 16.9800   1
  -6  -2  -8 322.490 19.4700   1
   6  -2   8 293.390 16.8500   1
  -6   2  -8 294.400 18.8400   1
  -1  -1 -16 53.5400 4.95000   1
   1   1  16 53.4600 4.42000   1
  -1   1 -16 54.0000 5.29000   1
  -1   1 -16 42.7600 7.36000   1
  -1  -1 -16 58.5300 8.75000   1
   1  11   1 248.760 13.8600   1
  -1  11  -1 237.200 14.1600   1
   1 -11   1 237.850 16.0000   1
   1 -11   1 208.990 15.5900   1
   1  11   1 235.230 15.9500   1
   6  -7   0 18.7400 5.06000   1
   6   7   0 22.7100 3.24000   1
   6   7   0 26.1900 4.74000   1
   3   4  13 441.700 22.2400   1
  -3   4 -13 383.370 24.1800   1
  -3  -4 -13 417.870 26.1600   1
  -3   4 -13 453.040 22.3500   1
   7   5  -3 78.5700 6.88000   1
   7  -5  -3 64.9100 7.11000   1
   7   5  -3 78.8800 5.89000   1
   2  -8  10 92.9400 7.53000   1
   2   8  10 74.9700 7.86000   1
  -2  -8 -10 82.2300 8.84000   1
  -2   8 -10 74.5000 7.23000   1
  -2   8 -10 87.3900 7.03000   1
   7   5  -2 559.190 28.7100   1
   7  -5  -2 550.930 29.1400   1
   7   5  -2 564.620 26.9300   1
   1  11  -2 39.3500 6.52000   1
   1  11  -2 26.3900 4.50000   1
  -1  11   2 38.3000 7.00000   1
   5  -6 -11 140.680 9.97000   1
   5   6 -11 153.590 10.4200   1
   5   6 -11 150.420 10.1000   1
  -1   8 -11 349.720 20.3200   1
  -1   8 -11 402.030 21.0400   1
  -1  -8 -11 412.280 24.2800   1
   1   8  11 366.140 21.6200   1
   0  -6 -14 154.820 13.8900   1
   0  -6  14 154.910 9.16000   1
   0   6 -14 152.010 10.7700   1
   0   6 -14 136.170 10.0000   1
   0  -6 -14 144.940 9.13000   1
   0   6  14 180.380 11.3500   1
   0   3  16 25.0600 4.29000   1
   0   3 -16 28.7400 5.85000   1
   0   3 -16 25.9100 4.41000   1
   0  -3 -16 28.7200 6.85000   1
   0  -3 -16 33.4600 4.11000   1
   7  -4   2 208.560 13.5700   1
   7   4   2 219.730 13.2600   1
  -1  -4 -15 883.900 51.1400   1
   1   4  15 950.450 44.4600   1
   1  -4  15 891.470 43.2200   1
  -1   4 -15 901.850 48.2700   1
  -1  -4 -15 919.760 42.6100   1
  -1   4 -15 926.660 43.9600   1
   7   1 -10 1.15000 3.04000   1
   7   1 -10 2.96000 3.02000   1
   7  -1 -10 2.95000 3.23000   1
   7  -1 -10 1.35000 3.11000   1
  -2   5  15 236.190 13.9600   1
   2   5 -15 228.390 14.1800   1
   2  -5 -15 247.770 13.5900   1
   1   9 -10 761.350 38.4900   1
  -1   9  10 809.980 41.0200   1
   6   3 -12 471.970 23.0800   1
   6  -3 -12 473.040 24.2500   1
   6   3 -12 460.840 24.0400   1
   6  -3 -12 461.020 23.6500   1
   2   7 -13 3.05000 2.78000   1
   2   7 -13 3.15000 3.18000   1
  -2   7  13 4.64000 3.98000   1
  -2  -7  13 0.21000 2.32000   1
  -2  -7  13 3.63000 2.54000   1
   7  -5  -4 42.5100 5.84000   1
   7   5  -4 41.4700 5.25000   1
   5   0  11 0.46000 2.94000   1
  -5   0 -11 -5.5300 3.60000   1
   7   0   5 -5.3500 3.07000   1
   3  10  -5 954.110 46.5900   1
   3 -10  -5 996.450 50.2300   1
   3  10  -5 947.600 48.8500   1
   3 -10  -5 1016.27 51.3300   1
   6  -5 -10 588.310 30.4400   1
   6  -5 -10 618.870 30.5400   1
   6   5 -10 620.520 30.3100   1
   6   5 -10 599.240 30.0400   1
   0  11   3 455.340 25.6500   1
   0  11  -3 444.010 23.4600   1
   0  11  -3 430.400 25.2100   1
   6   0 -13 2.62000 3.31000   1
   5   8   3 275.830 14.1700   1
   5  -8   3 289.260 17.4200   1
   5   8   3 279.970 16.8100   1
  -5  -8  -3 283.460 16.2700   1
   7  -5  -1 617.640 33.1000   1
   7   5  -1 676.340 32.8000   1
   7   5  -1 639.280 30.5500   1
  -3   2 -14 3.39000 3.84000   1
   3  -2  14 0.35000 2.34000   1
  -3  -2 -14 3.89000 4.70000   1
   3   2  14 -0.7500 1.42000   1
  -3   2 -14 10.4400 3.36000   1
   0   7 -13 1426.30 68.3900   1
   0   7 -13 1311.60 63.7800   1
   0   7  13 1393.02 65.9700   1
   0  -7 -13 1365.47 72.0300   1
   0  -7  13 1345.98 64.0100   1
   0  -7 -13 1295.04 62.4800   1
   6   7  -5 1776.75 82.0300   1
   6   7  -5 1686.04 79.3900   1
   6  -7  -5 1715.69 82.6700   1
   1 -11   2 431.350 25.3800   1
   1  11   2 448.690 22.5600   1
   1  11   2 479.020 25.3200   1
  -1  11  -2 385.890 22.7000   1
   1 -11   2 436.920 24.9000   1
   2 -10  -7 261.420 19.2200   1
   2 -10  -7 316.960 20.1400   1
  -2  10   7 343.790 20.1500   1
   2  10  -7 327.940 17.3900   1
   2  10  -7 305.590 18.5700   1
   3  10   3 151.500 9.68000   1
  -3  10  -3 187.870 11.5800   1
   3 -10   3 158.530 12.4400   1
   3  10   3 178.090 12.6800   1
  -5  -1 -11 766.990 42.0900   1
  -5   1 -11 749.860 41.7200   1
   5   1  11 717.810 37.7300   1
   5  -1  11 843.600 38.1500   1
   7   1   5 706.620 37.0000   1
   7  -1   5 763.640 37.2800   1
  -7  -1  -5 759.130 40.3400   1
   5   3 -14 826.540 41.9000   1
   5  -3 -14 908.870 42.2700   1
   0  -9 -10 273.380 17.5000   1
   0   9 -10 250.580 15.0200   1
   0  -9  10 259.980 15.0600   1
   0   9  10 234.830 16.1800   1
   6  -1 -13 58.7100 4.87000   1
   6  -1 -13 56.8400 6.16000   1
   6   1 -13 50.8700 5.79000   1
   1  11  -3 195.590 14.2800   1
  -1  11   3 240.500 15.3000   1
   1  11  -3 183.300 12.1100   1
   6   6   4 1055.20 52.9400   1
  -6  -6  -4 1087.17 55.7800   1
   6  -6   4 1121.31 53.5400   1
   3   8 -11 62.5800 6.61000   1
   3  -8 -11 73.7800 8.29000   1
   3   8 -11 57.5900 6.17000   1
   3  -8 -11 46.3000 6.80000   1
   6  -7   1 430.930 23.1200   1
   6   7   1 408.240 19.9300   1
   6   7   1 387.370 22.0600   1
   5  -8  -7 192.280 13.0300   1
   5   8  -7 166.080 11.0200   1
   5   8  -7 183.750 12.3100   1
   0   5 -15 39.3600 5.43000   1
   0   5 -15 48.9200 6.28000   1
   0   5  15 44.6900 5.79000   1
   0  -5 -15 35.3900 7.53000   1
   0  -5 -15 43.9000 4.48000   1
   7   3  -9 66.1900 5.71000   1
   7  -3  -9 70.7400 6.45000   1
   7  -3  -9 66.6800 6.33000   1
   7   3  -9 56.9000 5.86000   1
   1 -10   7 43.4600 6.05000   1
   1  10   7 35.9800 6.23000   1
  -1  10  -7 38.2000 5.33000   1
  -1 -10  -7 35.3100 5.09000   1
   7   5  -5 12.6500 3.13000   1
   7  -5  -5 7.70000 4.02000   1
   7   5  -5 7.47000 3.38000   1
   1   0 -17 6.40000 3.32000   1
   1   2  16 90.2400 6.26000   1
  -1  -2 -16 64.3100 9.91000   1
  -1   2 -16 66.0700 8.69000   1
  -1  -2 -16 96.2100 6.53000   1
  -1   2 -16 68.0500 6.41000   1
   4  -9   4 297.100 18.9300   1
   4   9   4 323.220 16.2300   1
  -4  -9  -4 347.460 18.1900   1
   4   9   4 313.280 18.7700   1
  -4   0 -13 -3.2800 3.68000   1
   4   0  13 2.34000 2.80000   1
   1   8 -12 667.810 34.8600   1
  -1   8  12 729.050 36.9500   1
  -1  -8  12 678.400 34.6000   1
   1   8 -12 735.510 36.3000   1
   7   5   0 416.010 20.0300   1
   7  -5   0 400.400 22.6400   1
   7   5   0 411.100 22.1700   1
   4   9  -7 89.5300 7.40000   1
   4   9  -7 93.0500 8.48000   1
   4  -9  -7 97.6000 9.31000   1
   6  -4   7 372.460 20.5900   1
  -6   4  -7 357.390 22.0400   1
  -6  -4  -7 392.600 22.3100   1
   6   4   7 361.160 20.1400   1
   3  -3 -16 654.920 32.8300   1
   3   3 -16 683.260 33.2600   1
   3  -9  -9 4.77000 4.02000   1
   3   9  -9 3.78000 3.62000   1
   3   9  -9 -0.8000 2.94000   1
   3  -9  -9 1.31000 4.42000   1
   2   0 -17 -0.5600 2.89000   1
   5  -7   6 13.7200 4.58000   1
   5   7   6 4.40000 3.33000   1
  -5  -7  -6 5.37000 3.69000   1
   4   0 -16 1747.69 81.1900   1
  -4   5 -11 7.34000 3.49000   1
   4  -5  11 3.55000 3.35000   1
  -4  -5 -11 5.36000 3.85000   1
   4   5  11 2.01000 2.93000   1
  -4   5 -11 7.67000 3.80000   1
   7   3   4 850.150 41.1300   1
   7  -3   4 803.400 41.1500   1
   1   1 -17 23.7900 5.95000   1
   1   1 -17 24.9600 4.42000   1
   1  -1 -17 19.8200 3.90000   1
   7   2 -10 290.340 15.6100   1
   7  -2 -10 294.920 16.3600   1
   7   2 -10 267.040 15.7800   1
   7  -2 -10 298.210 16.0200   1
   2   9 -10 947.780 46.5900   1
  -2   9  10 964.720 48.6100   1
   2   9 -10 918.240 45.5900   1
   4   6  10 662.840 33.6800   1
  -4  -6 -10 662.270 36.7300   1
  -4   6 -10 715.270 36.0100   1
   4  -6  10 640.340 33.6000   1
  -4   6 -10 651.380 33.1000   1
   4  -1  13 1011.72 49.8700   1
   4   1  13 1053.96 50.0000   1
  -4  -1 -13 1016.38 55.5200   1
  -4   1 -13 1082.97 55.2500   1
   4  -5 -14 166.450 9.87000   1
   4   5 -14 148.590 10.4900   1
   4  -5 -14 154.870 10.5200   1
   1 -11   3 408.860 23.4300   1
   1  11   3 372.410 22.7300   1
   1  11   3 382.070 20.4000   1
  -1  11  -3 368.470 20.9900   1
   1 -11   3 430.390 23.1800   1
   4   6 -13 151.400 10.5000   1
   4  -6 -13 149.310 10.3100   1
   4  -6 -13 167.850 10.4500   1
   6   7  -6 196.510 12.0200   1
   6  -7  -6 193.540 13.5200   1
   6   7  -6 226.390 13.1500   1
   1   4 -16 61.0900 7.60000   1
   1   4 -16 69.8100 6.53000   1
   1  -4 -16 60.4300 5.52000   1
   7  -4  -8 171.750 10.6100   1
   7   4  -8 149.270 10.0300   1
   7   4  -8 165.080 10.3300   1
   7  -4  -8 160.040 10.6500   1
   6  -5   6 518.660 26.5800   1
  -6  -5  -6 490.500 27.9900   1
   6   5   6 487.140 26.0200   1
   0 -11   4 44.0600 6.47000   1
   0  11   4 40.9900 7.03000   1
   0  11  -4 62.9700 7.46000   1
   0  11  -4 41.2100 5.46000   1
   1  10  -8 32.4600 5.16000   1
  -1 -10   8 27.9100 4.93000   1
  -1 -10   8 37.0000 5.52000   1
  -1  10   8 29.8900 6.56000   1
  -3  -8  -9 64.4300 7.05000   1
  -3   8  -9 55.0100 6.37000   1
  -3   8  -9 61.9300 6.07000   1
   3   8   9 50.7100 6.50000   1
   3  -8   9 63.8900 6.71000   1
   2   1 -17 345.950 18.4200   1
   2  -1 -17 333.030 18.2100   1
   4  -1 -16 2.90000 3.53000   1
   4   1 -16 -0.7900 3.20000   1
   5   0 -15 -0.7100 2.89000   1
  -2  10  -6 32.7000 5.37000   1
  -2 -10  -6 36.8000 4.35000   1
   2 -10   6 20.8200 5.17000   1
   2  10   6 36.2300 6.05000   1
   5  -5   9 68.5700 6.71000   1
  -5   5  -9 66.3600 7.45000   1
  -5  -5  -9 59.8900 7.49000   1
  -5   5  -9 75.9200 6.41000   1
   5   5   9 66.9100 6.51000   1
  -4   8  -7 330.600 17.9500   1
   4   8   7 318.040 18.1700   1
  -4  -8  -7 288.650 18.0900   1
   4  -8   7 312.490 18.1500   1
   2  -3  15 61.0600 4.89000   1
   2   3  15 58.4800 5.35000   1
  -2  -3 -15 54.6400 8.91000   1
  -2   3 -15 55.4300 7.25000   1
  -2   3 -15 62.8000 5.95000   1
  -6  -3  -8 1.02000 3.43000   1
   6  -3   8 3.29000 3.53000   1
  -6   3  -8 3.54000 3.55000   1
   6   3   8 1.05000 3.01000   1
   3   9   7 0.70000 3.39000   1
  -3  -9  -7 9.06000 3.47000   1
  -3   9  -7 8.99000 3.75000   1
   3  -9   7 4.87000 3.91000   1
   0 -10  -8 5.35000 3.27000   1
   0 -10   8 5.28000 3.56000   1
   0 -10   8 5.82000 3.82000   1
   0  10   8 3.39000 3.78000   1
   0  10  -8 5.98000 3.21000   1
   0   8  12 312.000 18.0200   1
   0  -8  12 279.010 16.1000   1
   0   8 -12 307.320 16.7100   1
   0   8 -12 274.660 16.4500   1
   0  -8 -12 282.600 19.7900   1
   3  10  -6 139.210 9.70000   1
   3 -10  -6 157.520 12.8900   1
   3 -10  -6 141.480 12.2200   1
   3  10  -6 147.950 11.3000   1
  -1  11   4 999.340 49.7600   1
   1  11  -4 936.780 46.2900   1
   1  11  -4 955.930 48.8500   1
  -5   2 -11 401.670 24.3900   1
   5  -2  11 438.960 22.0300   1
   5   2  11 390.930 21.8100   1
  -5  -2 -11 435.800 25.3700   1
   7  -2   5 247.670 14.2100   1
   7   2   5 222.380 13.8000   1
  -7  -2  -5 222.650 15.2900   1
   4   8 -10 406.230 21.8200   1
   4   8 -10 396.970 22.1700   1
   4  -8 -10 427.200 23.3100   1
   2   4 -16 6.18000 3.42000   1
   2  -4 -16 6.75000 3.17000   1
   7  -4   3 526.370 28.2700   1
   7   4   3 548.030 28.0200   1
   3  -6 -14 896.790 45.7600   1
   3   6 -14 965.260 46.2700   1
   3  -6 -14 982.670 47.9200   1
   3  -6 -14 987.380 47.0900   1
   6   2 -13 454.570 24.7500   1
   6  -2 -13 454.610 24.8500   1
   6  -2 -13 527.300 24.2400   1
   2 -11  -1 90.4700 9.72000   1
   2  11  -1 74.5000 8.39000   1
   2 -11  -1 70.5700 8.58000   1
   2  11  -1 64.8100 6.26000   1
  -2  -6 -13 88.1800 9.92000   1
   2   6  13 63.5800 6.37000   1
   2  -6  13 59.0900 5.66000   1
  -2   6 -13 59.1200 6.35000   1
  -2   6 -13 66.1300 6.81000   1
   7   5  -6 215.420 12.3300   1
   7  -5  -6 213.390 13.3900   1
   7   5  -6 210.110 12.8300   1
   2   8 -12 496.580 26.2400   1
   2   8 -12 480.980 25.7900   1
  -2   8  12 490.780 27.6500   1
  -2  -8  12 494.590 25.6700   1
  -2  -8  12 497.450 25.2300   1
   8   0  -3 0.66000 3.61000   1
   8   0  -3 0.50000 1.59000   1
   2  11   0 486.480 27.2300   1
   2  11   0 505.030 24.9400   1
   2 -11   0 466.150 27.9000   1
   2 -11   0 481.560 27.8400   1
   6   6  -9 203.330 12.0700   1
   6   6  -9 181.090 11.6400   1
   6  -6  -9 194.810 12.3100   1
   5   7 -10 25.6700 4.82000   1
   5   7 -10 29.2900 4.75000   1
   5  -7 -10 23.8900 4.85000   1
   5   1 -15 1028.95 47.7700   1
   5  -1 -15 957.350 47.6200   1
  -6   0  -9 7.08000 4.26000   1
   6   0   9 -2.7200 2.80000   1
   8   0  -2 18.1000 3.18000   1
   8   0  -2 9.19000 3.89000   1
   6   7   2 3.98000 3.52000   1
   6  -7   2 4.67000 4.13000   1
   8   0  -4 755.990 37.5400   1
   8   0  -4 745.910 35.9400   1
   2  11  -2 112.850 10.4800   1
   2 -11  -2 161.110 12.2600   1
   2  11  -2 116.550 8.87000   1
   2 -11  -2 148.100 11.8000   1
   7  -5   1 65.4900 7.09000   1
   7   5   1 74.1600 7.03000   1
  -5   4 -10 47.9200 4.89000   1
   5   4  10 38.7300 5.09000   1
  -5   4 -10 45.9900 6.48000   1
   5  -4  10 40.7100 5.35000   1
  -5  -4 -10 46.6400 6.97000   1
  -5  -8  -4 444.640 23.6900   1
   5   8   4 421.530 23.5200   1
   5  -8   4 420.520 23.7900   1
   3  10   4 -1.9200 3.63000   1
  -3  10  -4 2.93000 3.19000   1
   3 -10   4 0.45000 4.01000   1
   3  10   4 -5.0500 1.98000   1
   3  -3  14 624.670 29.9200   1
   3   3  14 635.060 30.2900   1
  -3   3 -14 542.190 33.2400   1
  -3  -3 -14 570.470 35.1000   1
  -3   3 -14 629.290 30.0600   1
   3  -5 -15 6.17000 3.30000   1
   3  -5 -15 4.72000 2.84000   1
   3   5 -15 3.58000 3.22000   1
  -5  -6  -8 243.840 14.5900   1
   5  -6   8 206.450 13.0900   1
  -5   6  -8 201.130 12.5900   1
   5   6   8 226.940 13.0700   1
  -5   6  -8 160.510 13.0100   1
   4  -4  12 4.43000 3.11000   1
  -4  -4 -12 4.71000 4.04000   1
   4   4  12 4.63000 3.18000   1
  -4   4 -12 3.91000 3.97000   1
  -4   4 -12 2.45000 3.10000   1
   2   7  12 30.9600 5.08000   1
  -2   7 -12 17.8100 3.69000   1
   2  -7  12 5.50000 2.33000   1
  -2  -7 -12 32.7800 6.96000   1
  -2   7 -12 21.1100 4.31000   1
   8   1  -3 431.940 25.4100   1
   8  -1  -3 567.240 26.1300   1
   8   1  -3 583.390 27.7300   1
   8  -1  -3 557.300 27.7000   1
   2  11   1 249.500 15.8200   1
   2  11   1 222.900 13.1200   1
  -2  11  -1 201.420 13.8100   1
   2 -11   1 244.290 16.0100   1
   2 -11   1 222.360 15.6700   1
  -6   1  -9 397.240 23.3300   1
   6  -1   9 384.720 20.7400   1
  -6  -1  -9 370.350 23.1000   1
   6   1   9 378.480 20.6400   1
   8  -1  -2 493.720 27.7000   1
   8   1  -2 534.430 27.6800   1
   8   1  -2 565.950 26.0700   1
   1   2 -17 1066.47 50.7200   1
   1  -2 -17 1080.01 50.3500   1
   1   2 -17 1053.38 57.2500   1
   4  -4 -15 782.550 38.6200   1
   4   4 -15 800.140 38.8800   1
   8  -1  -4 197.880 11.4600   1
   8   1  -4 197.770 11.3700   1
   8   1  -4 191.510 12.6000   1
   8  -1  -4 205.350 12.8300   1
   4  -7   9 692.250 36.2500   1
  -4   7  -9 737.930 38.0900   1
  -4  -7  -9 743.290 38.7700   1
   4   7   9 694.520 36.1700   1
  -4   7  -9 718.260 35.7100   1
   7   0 -11 4.35000 3.19000   1
   7   0 -11 -0.5800 2.87000   1
   4   2  13 95.9200 7.34000   1
  -4   2 -13 101.670 9.44000   1
  -4  -2 -13 87.1100 9.85000   1
   4  -2  13 95.2900 7.43000   1
  -4   2 -13 100.530 7.33000   1
   3  -7 -13 499.400 27.8100   1
   3   7 -13 526.020 26.5900   1
   3  -7 -13 505.690 27.4700   1
   8   0  -1 0.87000 3.71000   1
   8   0  -1 3.77000 2.52000   1
  -2   5 -14 21.8400 4.45000   1
  -2  -5 -14 28.9100 7.15000   1
   2  -5  14 26.6000 4.03000   1
  -2   5 -14 29.5300 5.28000   1
   2   5  14 23.6500 4.29000   1
  -1   6 -14 651.060 36.7000   1
  -1  -6 -14 772.200 35.4900   1
  -1  -6 -14 799.620 43.7500   1
   1  -6  14 770.510 36.6100   1
  -1   6 -14 787.450 40.0000   1
   8   0  -5 3.56000 3.87000   1
   8   0  -5 -2.2400 2.59000   1
   4   7 -12 28.3200 4.93000   1
   4  -7 -12 19.7100 4.61000   1
   4   7 -12 24.0000 4.38000   1
   2   2 -17 260.200 15.3400   1
   2  -2 -17 275.670 15.1500   1
   0  -1 -17 346.640 18.6000   1
   0  -1 -17 346.620 23.8400   1
   0   1 -17 368.260 19.0000   1
   0   1 -17 379.870 23.8100   1
   4  -2 -16 398.230 21.2400   1
   4   2 -16 408.180 21.5800   1
   2  11  -3 0.60000 2.90000   1
   2 -11  -3 2.52000 4.29000   1
   2  11  -3 -4.7700 3.31000   1
   2 -11  -3 3.06000 4.49000   1
   0  -4 -16 166.970 15.2600   1
   0   4 -16 148.480 12.5400   1
   0   4  16 199.410 11.7400   1
   0   4 -16 173.080 11.3900   1
   0  -4 -16 177.450 10.3800   1
   1  -9  10 176.720 11.3200   1
  -1   9 -10 171.150 10.3500   1
  -1   9 -10 161.490 11.1700   1
  -1  -9 -10 157.680 12.6500   1
   1   9  10 155.180 11.9800   1
   5   9  -2 243.990 14.9600   1
   5  -9  -2 255.820 16.0200   1
   5   9  -2 205.970 12.6300   1
   5  -5 -13 147.250 10.4400   1
   5  -5 -13 157.320 9.55000   1
   5   5 -13 135.180 10.1600   1
   5   8  -8 129.390 8.82000   1
   5  -8  -8 99.4700 9.56000   1
   5   8  -8 125.260 9.77000   1
   1   7  13 1017.42 50.0100   1
  -1   7 -13 1048.89 48.6100   1
  -1  -7 -13 1034.67 46.9200   1
  -1  -7 -13 884.410 54.5200   1
   1  -7  13 1023.56 48.5300   1
   1  11   4 20.8700 5.50000   1
  -1  11  -4 22.7500 4.56000   1
   1 -11   4 25.7800 6.00000   1
   1 -11   4 18.6600 5.03000   1
   3  -6  12 805.360 40.5500   1
   3   6  12 853.460 41.0900   1
  -3   6 -12 792.080 40.2200   1
  -3   6 -12 887.990 43.6800   1
  -3  -6 -12 785.630 45.1200   1
   5  -9  -1 93.5000 8.98000   1
   5   9  -1 115.070 8.69000   1
   5   9  -1 66.2100 5.87000   1
   6   4 -12 98.9000 7.23000   1
   6   4 -12 112.350 8.55000   1
   6  -4 -12 106.960 8.58000   1
   6  -4 -12 106.360 7.82000   1
   2  10  -8 5.57000 3.38000   1
  -2  10   8 7.79000 4.71000   1
   2  10  -8 4.43000 3.92000   1
   1   3  16 791.460 37.0700   1
  -1   3 -16 754.600 37.0000   1
  -1  -3 -16 698.280 43.6300   1
  -1  -3 -16 742.520 35.8300   1
  -1   3 -16 797.330 41.7900   1
   7   1 -11 451.760 23.8800   1
   7  -1 -11 469.930 24.1200   1
   7   1 -11 471.560 23.3900   1
   7  -1 -11 453.960 23.5200   1
   2  -9   9 6.37000 3.85000   1
  -2  -9  -9 6.24000 4.08000   1
   2   9   9 14.9900 4.61000   1
  -2   9  -9 5.09000 3.43000   1
  -2   9  -9 8.05000 2.91000   1
   6   7  -7 403.240 21.8900   1
   6  -7  -7 444.290 23.3700   1
   6   7  -7 432.380 22.7300   1
   3   0 -17 -1.2100 2.86000   1
   8  -1  -1 188.220 10.5100   1
   8   1  -1 180.220 12.2200   1
   8   1  -1 184.600 10.4400   1
   8  -1  -1 190.220 12.4700   1
   5  -9  -3 6.03000 4.45000   1
   5   9  -3 8.51000 3.07000   1
   5   9  -3 6.75000 3.99000   1
   8   1  -5 5.30000 3.92000   1
   8  -1  -5 4.00000 2.79000   1
   8  -1  -5 2.03000 3.75000   1
   8   1  -5 4.66000 2.82000   1
  -6  -6  -5 0.86000 3.42000   1
   6   6   5 -4.1800 3.15000   1
   6  -6   5 -3.5200 3.30000   1
   4  -9   5 58.2700 7.20000   1
  -4  -9  -5 80.2200 6.36000   1
   4   9   5 64.1300 4.88000   1
   4   9   5 70.8600 7.46000   1
  -4   9  -5 71.7400 7.10000   1
   0  11   5 50.5900 7.46000   1
   0 -11   5 53.7600 7.28000   1
   0 -11   5 46.5200 6.47000   1
   0  11  -5 58.7400 6.29000   1
  -7   0  -6 1225.23 63.0500   1
   7   0   6 1195.63 58.5000   1
   4  10  -1 868.610 44.2600   1
   4  10  -1 863.930 41.3100   1
   4 -10  -1 870.980 45.0900   1
   4  10  -2 20.5000 3.81000   1
   4 -10  -2 24.3400 6.23000   1
   4  10  -2 11.7200 4.93000   1
   5  -2 -15 187.250 11.7100   1
   5   2 -15 174.390 11.4200   1
   2  11   2 15.0100 3.68000   1
   2 -11   2 19.1300 5.45000   1
   2  11   2 13.4200 4.86000   1
  -2  11  -2 23.8600 4.58000   1
   2 -11   2 15.2200 5.07000   1
   6  -5 -11 750.190 36.2800   1
   6  -5 -11 709.920 35.9700   1
   6   5 -11 717.760 35.6200   1
   6   5 -11 738.650 35.9000   1
   4   9  -8 309.570 18.4400   1
   4  -9  -8 341.110 19.9600   1
   4   9  -8 306.800 17.6300   1
   1  11  -5 528.730 28.9500   1
  -1  11   5 508.130 29.6300   1
   1  11  -5 537.960 27.2300   1
   7   3 -10 413.310 20.9300   1
   7  -3 -10 432.760 21.8700   1
   7   3 -10 396.310 21.2000   1
   7  -3 -10 381.830 21.1700   1
   7  -5  -7 209.870 14.0800   1
   7   5  -7 254.410 13.6700   1
   7   5  -7 242.570 13.8900   1
   5  -6 -12 1314.10 61.1300   1
   5   6 -12 1259.06 61.3600   1
   5   6 -12 1276.48 60.8500   1
   5  -6 -12 1303.58 61.6900   1
  -3   5 -13 142.650 9.87000   1
  -3   5 -13 147.860 10.9900   1
   3   5  13 152.410 9.90000   1
  -3  -5 -13 121.880 12.4500   1
   3  -1 -17 1254.27 58.2100   1
   3   1 -17 1215.26 58.2500   1
   5   9   0 217.870 14.3500   1
   5   9   0 245.080 12.5300   1
   5  -9   0 200.840 14.7400   1
   5   4 -14 16.7400 4.26000   1
   5  -4 -14 14.5500 3.95000   1
   5  -4 -14 22.2700 3.40000   1
   8   0   0 387.330 18.9500   1
   8   0   0 367.900 20.9300   1
   7   1   6 18.2200 4.59000   1
  -7   1  -6 24.1800 5.33000   1
  -7  -1  -6 15.1700 5.01000   1
   7  -1   6 20.2500 4.68000   1
   8   2  -3 168.330 9.46000   1
   8  -2  -3 165.580 9.81000   1
   8  -2  -3 136.640 10.5600   1
   8   2  -3 152.270 10.8600   1
   4 -10   0 19.9000 5.49000   1
   4  10   0 29.8500 6.17000   1
   4  10   0 11.5200 2.79000   1
  -3   7 -11 276.390 16.3500   1
   3   7  11 299.330 16.6900   1
   3  -7  11 259.410 16.0700   1
  -3  -7 -11 253.720 18.3400   1
  -3   7 -11 329.320 17.4400   1
   4 -10  -3 4.64000 4.55000   1
   4  10  -3 4.91000 3.96000   1
   4  10  -3 -1.6100 2.51000   1
   8   0  -6 865.970 44.4500   1
   8   0  -6 950.600 43.4300   1
   7   5   2 174.280 11.7100   1
   7  -5   2 169.390 12.2500   1
   7  -4  -9 831.280 39.7100   1
   7   4  -9 822.290 39.1800   1
   7  -4  -9 750.700 39.6900   1
   7   4  -9 836.880 39.5600   1
   6   2   9 265.660 15.7100   1
  -6   2  -9 284.730 18.2200   1
   6  -2   9 282.040 15.9300   1
  -6  -2  -9 273.300 18.2300   1
   1  -5  15 90.0200 6.57000   1
  -1   5 -15 93.6000 7.78000   1
  -1   5 -15 98.9200 8.76000   1
   1   5  15 98.2500 7.85000   1
  -1  -5 -15 102.850 11.8400   1
  -1  -5 -15 85.1400 6.50000   1
   5  -9  -4 929.710 49.6100   1
   5   9  -4 984.200 46.6100   1
   5   9  -4 1026.39 49.0900   1
   1 -10   8 7.96000 3.90000   1
  -1 -10  -8 6.30000 3.74000   1
   1  10   8 3.54000 3.69000   1
  -1  10  -8 2.04000 3.25000   1
   8   2  -2 282.880 13.8700   1
   8   2  -2 238.970 15.2600   1
   8  -2  -2 265.720 14.1400   1
   8  -2  -2 239.950 15.2900   1
   8  -2  -4 157.010 10.7900   1
   8  -2  -4 155.090 9.56000   1
   8   2  -4 137.400 10.0600   1
   3 -10  -7 81.9000 9.61000   1
   3  10  -7 72.5300 7.86000   1
   3  10  -7 74.8000 6.93000   1
   3 -10  -7 64.7900 8.53000   1
   2 -11  -4 613.180 33.5300   1
   2 -11  -4 635.650 34.3700   1
   2  11  -4 551.550 32.0400   1
   2  11  -4 623.750 30.5300   1
  -1  -9  11 66.2500 6.35000   1
  -1  -9  11 78.3400 6.89000   1
  -1   9  11 71.8200 8.39000   1
   1   9 -11 70.1700 6.97000   1
  -5  -3 -11 86.2900 9.30000   1
   5  -3  11 77.2700 6.90000   1
  -5   3 -11 87.9400 6.37000   1
  -5   3 -11 70.9200 8.23000   1
   5   3  11 83.1300 6.89000   1
   7  -3   5 57.2300 6.33000   1
  -7  -3  -5 53.5800 6.85000   1
   7   3   5 52.3100 6.08000   1
   6  -7   3 5.21000 4.29000   1
   6   7   3 5.24000 3.66000   1
   6  -3 -13 24.3400 3.88000   1
   6  -3 -13 20.3700 4.40000   1
   6   3 -13 24.8900 4.54000   1
   3   4 -16 18.1300 4.53000   1
   3  -4 -16 21.7000 4.24000   1
  -2   8 -11 30.2600 4.41000   1
  -2   8 -11 32.2300 4.99000   1
  -2  -8 -11 27.7400 6.23000   1
   2   8  11 29.6500 5.41000   1
   2  -8  11 26.4000 4.88000   1
   8  -1   0 28.7900 3.55000   1
   8   1   0 38.4900 3.63000   1
   8   1   0 25.8800 4.97000   1
   8  -1   0 24.3600 4.99000   1
   0  -2 -17 735.950 43.0200   1
   0   2 -17 798.290 41.8700   1
   0   2 -17 706.650 35.8800   1
   0  -2 -17 737.940 35.3900   1
   2   0  16 63.0000 5.22000   1
  -2   0 -16 80.9200 6.04000   1
  -2   0 -16 63.7600 8.93000   1
   8  -1  -6 7.05000 3.21000   1
   8  -1  -6 4.80000 3.71000   1
   8   1  -6 9.49000 4.15000   1
   8   1  -6 6.28000 3.16000   1
  -1   6  15 3.76000 3.96000   1
   1   6 -15 4.25000 3.17000   1
   1  -6 -15 4.45000 3.01000   1
   1   6 -15 5.94000 3.29000   1
   7  -4   4 3.09000 3.93000   1
   7   4   4 -1.5900 2.97000   1
  -1   7  14 180.130 11.9900   1
   1  -7 -14 146.560 9.88000   1
   1   7 -14 166.030 11.0300   1
   1   7 -14 147.260 10.7000   1
   3  -9 -10 51.6200 7.55000   1
   3   9 -10 71.5100 6.83000   1
   3   9 -10 76.2600 7.16000   1
   3  -9 -10 54.4700 8.33000   1
  -5  -7  -7 682.830 36.6300   1
   5   7   7 699.600 34.9400   1
   5  -7   7 666.050 35.1100   1
   7  -2 -11 41.4500 4.87000   1
   7   2 -11 33.0500 5.03000   1
   7  -2 -11 29.9500 4.96000   1
   7   2 -11 37.0900 4.40000   1
  -3  10  -5 227.750 14.3800   1
   3 -10   5 225.870 15.2300   1
   3  10   5 232.100 15.3700   1
  -1   8 -12 42.5100 5.52000   1
  -1   8 -12 44.9600 5.08000   1
   1   8  12 44.3800 6.35000   1
   1  -8  12 34.5000 4.81000   1
  -1  -8 -12 50.0800 8.02000   1
   8   2  -1 249.000 15.6200   1
   8  -2  -1 260.010 16.1600   1
   8   2  -1 293.000 14.1800   1
   7  -6  -3 240.080 15.4400   1
   7   6  -3 248.110 13.5600   1
   7   6  -3 269.670 15.2300   1
   2 -10   7 471.090 23.6300   1
  -2 -10  -7 426.720 22.9200   1
   2  10   7 385.170 23.2500   1
  -2  10  -7 371.340 22.0700   1
   4  10   1 416.800 22.8600   1
   4  10   1 348.020 19.5500   1
   4 -10   1 439.850 23.5300   1
   7   6  -2 360.170 18.1500   1
   7   6  -2 340.140 19.8700   1
   7  -6  -2 376.520 20.7200   1
   8   2  -5 765.680 38.8400   1
   8  -2  -5 802.510 39.2000   1
   8  -2  -5 758.530 37.6500   1
   8   2  -5 805.790 37.4900   1
   5   9   1 123.360 9.96000   1
   5  -9   1 114.060 10.3600   1
   5   9   1 125.730 7.80000   1
   4  10  -4 4.98000 3.07000   1
   4  10  -4 4.39000 4.33000   1
   4 -10  -4 -0.0700 4.39000   1
   3   0  15 0.64000 2.47000   1
  -3   0 -15 -1.4400 3.49000   1
   6   0 -14 725.120 35.8200   1
   2  11   3 4.95000 2.80000   1
   2 -11   3 3.04000 4.27000   1
   2  11   3 -0.5100 3.84000   1
  -2  11  -3 2.36000 3.48000   1
   2 -11   3 0.26000 3.68000   1
   2   1  16 151.700 9.15000   1
  -2  -1 -16 180.700 9.63000   1
  -2  -1 -16 146.240 13.5900   1
  -2   1 -16 137.660 12.6200   1
  -2   1 -16 153.690 9.88000   1
   2  -1  16 138.650 8.92000   1
   0  -9 -11 3.68000 4.22000   1
   0  -9  11 0.64000 1.79000   1
   0   9  11 6.15000 4.18000   1
   0   9 -11 4.44000 3.17000   1
  -1 -10   9 66.5100 6.81000   1
  -1 -10   9 72.5600 7.28000   1
   1  10  -9 60.7900 6.60000   1
  -1  10   9 78.2600 8.82000   1
   3  -8 -12 73.7900 7.89000   1
   3  -8 -12 71.2100 8.56000   1
   3   8 -12 63.2100 7.03000   1
   3   8 -12 71.4200 6.43000   1
   5   8   5 406.240 23.2800   1
   5  -8   5 459.240 24.2000   1
  -5  -8  -5 429.500 23.7600   1
   1   3 -17 91.8200 9.59000   1
   1   3 -17 95.5900 7.82000   1
   1  -3 -17 101.900 7.48000   1
   2   6 -15 -1.8000 1.54000   1
  -2   6  15 2.93000 3.66000   1
   2  -6 -15 1.98000 3.06000   1
   2   6 -15 -0.8400 2.78000   1
   2  -4  15 17.6300 3.27000   1
  -2   4 -15 16.3600 4.44000   1
  -2   4 -15 13.5700 4.17000   1
  -2  -4 -15 14.8400 5.80000   1
   2   4  15 13.6000 3.62000   1
   6  -4   8 38.6900 5.74000   1
   6   4   8 42.6900 5.53000   1
  -6   4  -8 56.6600 7.03000   1
  -6  -4  -8 61.2400 7.20000   1
   7  -6  -4 844.280 44.0100   1
   7   6  -4 918.650 43.6600   1
   4  -3  13 137.020 8.93000   1
   4   3  13 140.690 9.19000   1
  -4   3 -13 141.710 9.24000   1
  -4  -3 -13 119.660 11.7900   1
  -4   3 -13 119.790 10.8700   1
   5   9  -5 41.4800 6.26000   1
   5  -9  -5 55.9500 7.35000   1
   5   9  -5 36.3100 4.85000   1
   6   6 -10 9.17000 3.53000   1
   6  -6 -10 13.5100 4.03000   1
   6   6 -10 6.92000 3.48000   1
   3  -2 -17 4.00000 3.36000   1
   3   2 -17 1.40000 3.16000   1
   1 -11   5 247.090 15.7300   1
   1 -11   5 222.990 15.1200   1
   1  11   5 227.430 15.3600   1
  -1  11  -5 219.210 14.1200   1
   6  -5   7 364.500 20.1000   1
  -6   5  -7 369.760 21.3500   1
  -6  -5  -7 344.370 21.0800   1
   6   5   7 331.080 19.3700   1
   7   6  -1 85.2500 7.84000   1
   7  -6  -1 102.630 8.84000   1
   7   6  -1 87.8400 6.18000   1
  -3   1 -15 886.740 40.8100   1
   3   1  15 851.290 41.3200   1
   3  -1  15 823.250 41.1500   1
  -3  -1 -15 840.030 47.2400   1
  -3   1 -15 889.880 46.8900   1
   7   2   6 139.470 10.1300   1
  -7  -2  -6 159.560 11.6200   1
   7  -2   6 127.350 9.82000   1
   6   1 -14 168.590 11.0900   1
   6  -1 -14 169.240 11.1700   1
   2   3 -17 26.4400 4.88000   1
   2  -3 -17 30.4300 4.69000   1
  -2   7  14 0.54000 4.01000   1
   2   7 -14 -1.5800 3.06000   1
   2  -7 -14 2.71000 2.84000   1
   2   7 -14 3.64000 3.10000   1
   8   0   1 3.19000 3.55000   1
   8   0   1 3.96000 2.18000   1
   4  -3 -16 -3.8700 3.05000   1
   4   3 -16 9.32000 3.88000   1
   0 -10  -9 128.560 9.95000   1
   0  10  -9 96.7900 8.54000   1
   0 -10   9 109.630 8.90000   1
   0  10   9 102.120 9.92000   1
   0 -10   9 121.860 9.49000   1
  -2  -9  11 163.710 11.4600   1
  -2  -9  11 192.600 12.0100   1
   2   9 -11 178.950 12.0200   1
  -2   9  11 209.680 14.6800   1
  -3   9  -8 522.360 27.5700   1
  -3  -9  -8 497.630 28.6600   1
   3   9   8 525.730 28.5900   1
   3  -9   8 577.130 28.4800   1
   8   0  -7 -8.0700 2.98000   1
   8   0  -7 -1.9300 2.75000   1
   6   8  -2 528.350 25.7300   1
   6   8  -2 510.480 27.5800   1
   6  -8  -2 523.530 28.4100   1
   6  -7  -8 89.4700 8.13000   1
   6   7  -8 99.1400 7.75000   1
   6   7  -8 88.5600 7.45000   1
  -4  -8  -8 0.02000 3.29000   1
  -4   8  -8 6.22000 3.22000   1
  -4   8  -8 -0.7200 3.07000   1
   4  -8   8 -2.4200 3.56000   1
   4   8   8 -0.6800 3.32000   1
   6   8  -3 622.410 31.5800   1
   6  -8  -3 587.490 32.0500   1
  -5   0 -12 22.1400 5.91000   1
   5   0  12 21.8200 4.11000   1
   3  -4  14 32.0900 4.25000   1
  -3  -4 -14 30.6200 6.88000   1
  -3   4 -14 34.4000 5.79000   1
  -3   4 -14 40.4000 5.22000   1
   3   4  14 32.9400 4.63000   1
   1  -5 -16 295.700 16.3800   1
   1   5 -16 321.710 19.4200   1
  -1   5  16 311.240 17.7900   1
   1   5 -16 304.340 17.1500   1
   7   5  -8 223.250 12.9700   1
   7   5  -8 221.590 13.1500   1
   7  -5  -8 216.100 13.6600   1
   4  -8 -11 263.740 16.4100   1
   4   8 -11 257.600 15.5600   1
   4   8 -11 256.570 15.3300   1
   0 -11   6 307.900 19.0100   1
   0  11   6 299.220 19.6200   1
   0  11  -6 327.010 17.9500   1
   0 -11   6 329.570 19.5100   1
   5   7 -11 219.730 13.2900   1
   5  -7 -11 213.140 13.4800   1
   5   7 -11 214.050 13.3900   1
   8  -2   0 399.070 20.6800   1
   8  -2   0 418.160 22.7800   1
   8   2   0 399.870 22.5000   1
   8   2   0 441.330 20.4600   1
   2  11  -5 410.410 22.7400   1
   2  11  -5 447.950 24.7400   1
   2 -11  -5 426.980 25.6000   1
   2 -11  -5 462.120 26.5700   1
  -1  11   6 11.3700 5.26000   1
   1  11  -6 9.71000 3.54000   1
   1  11  -6 5.64000 4.51000   1
   8  -1   1 34.3900 5.32000   1
   8   1   1 32.3600 5.20000   1
   8  -1   1 24.4400 3.32000   1
   8   1   1 34.8700 3.48000   1
   0   7 -14 188.320 11.9900   1
   0  -7 -14 184.130 15.1700   1
   0   7 -14 176.290 11.6500   1
   0  -7  14 175.530 10.6100   1
   0  -7 -14 162.340 10.2600   1
   6  -8  -1 118.330 10.3000   1
   6   8  -1 125.300 7.88000   1
   6   8  -1 110.440 9.31000   1
   8  -2  -6 185.160 11.2200   1
   8  -2  -6 194.680 12.0600   1
   8   2  -6 182.800 10.8700   1
   8   2  -6 157.000 11.3800   1
   0  -6 -15 92.8500 11.1400   1
   0   6  15 113.150 8.78000   1
   0   6 -15 84.6000 7.83000   1
   0  -6 -15 95.0600 6.97000   1
   0   6 -15 102.020 8.62000   1
   5  -3 -15 21.4800 4.51000   1
   5   3 -15 30.0200 4.86000   1
   5  -8  -9 16.6500 5.08000   1
   5   8  -9 18.9500 4.58000   1
   5   8  -9 13.2800 4.00000   1
   7  -6  -5 9.45000 4.20000   1
   7   6  -5 15.1800 3.55000   1
   7   6  -5 10.4900 3.87000   1
   8   1  -7 704.790 34.7300   1
   8  -1  -7 727.160 34.0900   1
   8   1  -7 627.940 33.6400   1
   8  -1  -7 717.590 34.8800   1
   4  10   2 57.6200 5.08000   1
   4 -10   2 57.2000 7.87000   1
   4  10   2 66.7200 7.75000   1
  -3   8 -10 29.3500 4.49000   1
   3   8  10 56.1000 6.42000   1
   3  -8  10 54.3300 6.30000   1
  -3  -8 -10 52.3800 6.94000   1
  -3   8 -10 46.5700 5.95000   1
   4  10  -5 1299.82 59.9200   1
   4  10  -5 1285.89 62.5000   1
   4 -10  -5 1216.38 63.4400   1
   1   8 -13 383.260 20.5700   1
  -1   8  13 394.870 21.8500   1
  -1  -8  13 366.780 19.3600   1
   1   8 -13 329.510 20.0400   1
   7   6   0 1116.92 51.1400   1
   7  -6   0 1130.96 54.6800   1
   7   6   0 1070.98 53.8000   1
  -5   1 -12 509.780 29.1100   1
   5  -1  12 479.170 25.5400   1
  -5  -1 -12 505.800 29.4600   1
   5   1  12 499.860 25.5800   1
  -1   0 -17 2.41000 4.51000   1
  -1   0 -17 3.95000 3.03000   1
   2  -5 -16 358.350 19.3500   1
   2   5 -16 359.200 19.9400   1
   2   5 -16 389.730 22.3800   1
   7  -5   3 222.130 14.1800   1
   7   5   3 206.720 13.4200   1
   6  -8  -4 261.910 16.4800   1
   6   8  -4 242.540 15.3700   1
   6   8  -4 255.770 14.2000   1
   5   9   2 425.760 20.5900   1
   5   9   2 420.460 23.0800   1
   5  -9   2 393.370 23.5200   1
   8  -3  -3 79.2600 7.23000   1
   8  -3  -3 64.4100 5.72000   1
   8   3  -3 64.8200 6.78000   1
   8   3  -3 76.0500 5.68000   1
   2   2  16 67.8900 5.35000   1
  -2  -2 -16 56.8700 9.00000   1
  -2   2 -16 56.5200 8.06000   1
  -2   2 -16 50.9500 5.81000   1
   2  -2  16 56.6300 4.82000   1
   6  -3   9 2.87000 3.47000   1
  -6  -3  -9 -1.9200 3.71000   1
   6   3   9 -0.8800 3.05000   1
  -6   3  -9 -1.3600 3.74000   1
  -4  -9  -6 279.350 16.9600   1
   4  -9   6 274.310 17.5900   1
  -4   9  -6 291.900 17.1900   1
   4   9   6 330.850 17.9300   1
   4   6  11 185.270 11.8200   1
  -4   6 -11 196.310 12.8000   1
  -4   6 -11 180.610 11.8300   1
   4  -6  11 165.730 11.6200   1
  -4  -6 -11 168.320 13.5000   1
   8  -3  -2 734.690 37.8500   1
   8  -3  -2 745.150 35.9700   1
   8   3  -2 752.420 37.6600   1
   8   3  -2 764.570 35.4900   1
   8  -3  -4 237.070 13.9800   1
   8  -3  -4 207.070 12.6900   1
   8   3  -4 226.150 13.5200   1
   4   9  -9 66.8400 7.02000   1
   4   9  -9 74.4100 7.57000   1
   4  -9  -9 79.8200 8.68000   1
  -5  -5 -10 4.39000 4.29000   1
  -5   5 -10 -0.6200 2.94000   1
   5  -5  10 -0.3400 3.37000   1
   5   5  10 -0.4700 3.04000   1
  -5   5 -10 3.27000 3.79000   1
  -2  10   9 820.490 41.5700   1
   2  10  -9 801.630 40.0100   1
   2  10  -9 741.480 38.5800   1
  -1   4 -16 491.610 25.5000   1
   1   4  16 482.160 25.4600   1
  -1  -4 -16 522.810 31.7000   1
  -1  -4 -16 480.920 24.1400   1
  -1   4 -16 521.760 28.6400   1
   7   0 -12 2.60000 3.06000   1
   7   0 -12 3.43000 3.21000   1
   6  -8   0 2.38000 4.24000   1
   6   8   0 0.92000 3.74000   1
   6   8   0 -1.9800 2.01000   1
   4  -6 -14 456.270 23.8400   1
   4  -6 -14 460.430 23.6000   1
   4   6 -14 430.930 23.6300   1
  -1   1 -17 329.250 18.1100   1
  -1  -1 -17 344.920 17.9000   1
  -1  -1 -17 383.610 23.9900   1
  -1   1 -17 345.680 22.4800   1
   6  -7   4 26.4200 5.50000   1
   6   7   4 32.2800 5.39000   1
  -6  -7  -4 29.5700 5.24000   1
   3  11  -1 265.210 16.3400   1
   3  11  -1 221.340 13.5400   1
   3 -11  -1 241.670 16.8100   1
   6   6   6 132.260 9.79000   1
  -6  -6  -6 138.710 10.7700   1
   6  -6   6 139.940 10.8000   1
   2 -11   4 399.280 23.5600   1
  -2  11  -4 416.810 22.3500   1
   2  11   4 400.780 23.5200   1
  -3   2 -15 105.580 8.00000   1
   3  -2  15 105.510 7.41000   1
  -3   2 -15 113.920 10.6500   1
  -3  -2 -15 114.970 11.6400   1
   5   9  -6 104.430 8.11000   1
   5  -9  -6 132.180 10.8400   1
   5   9  -6 91.4000 9.05000   1
  -4  -5 -12 218.150 15.8500   1
  -4   5 -12 181.570 14.1100   1
  -4   5 -12 220.310 13.3100   1
   4  -5  12 227.000 13.1600   1
   4   5  12 229.390 13.2100   1
   6  -2 -14 498.590 24.7900   1
   6   2 -14 442.640 24.2500   1
   0   3 -17 0.50000 3.11000   1
   0   3 -17 4.18000 4.23000   1
   0  -3 -17 -0.6000 4.47000   1
   0  -3 -17 2.46000 2.91000   1
   3 -11  -2 484.580 29.5000   1
   3 -11  -2 568.930 30.1100   1
   3  11  -2 514.870 26.2900   1
   3  11  -2 513.000 28.5700   1
   3  10  -8 1.29000 3.10000   1
   3 -10  -8 1.61000 3.92000   1
   3  10  -8 2.73000 3.86000   1
   3 -10  -8 -3.3300 4.01000   1
  -5   6  -9 0.51000 3.28000   1
  -5  -6  -9 1.90000 3.95000   1
   5   6   9 2.71000 3.08000   1
  -5   6  -9 -1.0500 2.94000   1
   5  -6   9 3.11000 3.87000   1
   4  -5 -15 143.410 9.99000   1
   4   5 -15 135.490 9.92000   1
   7   4 -10 261.380 14.8200   1
   7  -4 -10 256.490 15.0000   1
   7  -4 -10 255.480 14.9000   1
   7   4 -10 249.190 14.3400   1
   3 -11   0 196.680 13.7100   1
   3  11   0 186.360 13.3000   1
   3  11   0 152.410 10.4500   1
  -2  -8  13 842.100 40.8100   1
  -2  -8  13 822.080 40.0200   1
   2   8 -13 807.560 40.6200   1
  -2   8  13 781.710 42.2800   1
   2   8 -13 853.740 42.5900   1
   7   3 -11 50.0600 5.81000   1
   7  -3 -11 58.0000 6.32000   1
   7  -3 -11 54.5800 5.71000   1
   7   3 -11 62.3000 5.35000   1
   7  -1 -12 109.970 7.93000   1
   7   1 -12 114.020 7.61000   1
   7   1 -12 108.480 8.57000   1
   7  -1 -12 99.2800 8.60000   1
   8  -3  -1 6.48000 4.39000   1
   8   3  -1 8.75000 4.23000   1
   8   3  -1 15.7900 2.91000   1
  -6   0 -10 483.980 28.1600   1
   6   0  10 478.600 25.2200   1
   8   3  -5 3.15000 3.53000   1
   8   3  -5 -0.1100 2.36000   1
   8  -3  -5 3.38000 2.42000   1
   8  -3  -5 2.02000 3.80000   1
   0   8 -13 9.24000 3.90000   1
   0   8  13 25.9100 5.44000   1
   0   8 -13 15.9500 3.81000   1
   0  -8 -13 15.2400 5.51000   1
   0  -8  13 25.3900 4.00000   1
   6   8  -5 86.3500 6.86000   1
   6  -8  -5 76.7300 8.20000   1
   6   8  -5 75.2500 7.44000   1
   7   6  -6 16.1900 3.65000   1
   7   6  -6 13.6200 4.06000   1
   7  -6  -6 13.7700 4.65000   1
   8  -2   1 337.750 19.5400   1
   8  -2   1 343.310 17.4400   1
   8   2   1 351.770 19.4900   1
  -4   0 -14 185.780 14.0800   1
   4   0  14 179.850 11.0400   1
   8   0   2 15.7800 4.41000   1
   0   5 -16 3.24000 3.64000   1
   0   5  16 6.60000 3.63000   1
   0   5 -16 1.90000 3.38000   1
   0  -5 -16 3.18000 4.18000   1
   0  -5 -16 4.65000 2.77000   1
   7   0   7 5.03000 3.73000   1
  -7   0  -7 7.19000 4.68000   1
   8   2  -7 267.100 14.2700   1
   8  -2  -7 218.760 14.1800   1
   8  -2  -7 241.380 13.6800   1
   8   2  -7 221.180 13.3800   1
   8   0  -8 59.2700 6.02000   1
   8   0  -8 66.1600 6.36000   1
   4   7  10 3.11000 3.55000   1
  -4   7 -10 2.59000 3.52000   1
  -4  -7 -10 1.87000 3.86000   1
   4  -7  10 4.69000 3.70000   1
  -4   7 -10 1.68000 3.35000   1
   5   0 -16 943.300 45.5600   1
   3 -11  -3 153.600 12.7700   1
   3 -11  -3 155.930 13.5100   1
   3  11  -3 159.870 12.2300   1
   3  11  -3 148.270 9.97000   1
   7   6   1 19.3100 4.56000   1
   7  -6   1 35.4000 5.78000   1
   6  -5 -12 149.680 9.97000   1
   6   5 -12 159.660 9.64000   1
   6   5 -12 149.840 10.3000   1
   6  -5 -12 137.130 10.3900   1
   4   0 -17 4.27000 3.60000   1
  -5  -4 -11 231.260 16.6900   1
   5  -4  11 260.260 14.7500   1
  -5   4 -11 272.680 14.2900   1
   5   4  11 236.170 14.4700   1
  -5   4 -11 234.350 16.2500   1
  -7  -4  -5 131.800 10.7700   1
   7   4   5 122.660 9.70000   1
   7  -4   5 147.710 10.3400   1
  -3  10  -6 41.2300 5.90000   1
  -3 -10  -6 37.0100 4.50000   1
   3  10   6 27.9100 5.75000   1
   3 -10   6 44.5800 6.62000   1
   5  -2  12 64.3700 6.21000   1
   5   2  12 68.4700 6.29000   1
  -5  -2 -12 66.3300 8.57000   1
  -5   2 -12 72.1800 8.37000   1
   3   3 -17 12.9600 4.14000   1
   3  -3 -17 11.0400 3.67000   1
   6  -1  10 248.660 15.5300   1
  -6  -1 -10 309.500 18.7100   1
   6   1  10 272.190 15.7200   1
  -6   1 -10 266.130 18.1100   1
   2  -9  10 1400.84 68.6200   1
  -2   9 -10 1496.00 71.3400   1
  -2   9 -10 1371.33 67.1700   1
   2   9  10 1424.77 69.5200   1
  -2  -9 -10 1419.83 73.2100   1
   6  -4 -13 1448.52 69.6000   1
   6   4 -13 1421.84 69.0900   1
   6  -4 -13 1566.56 69.7800   1
   4  -7 -13 1174.44 56.7000   1
   4   7 -13 1164.01 55.5000   1
   4  -7 -13 1144.52 55.4500   1
   3   6 -15 13.3000 4.09000   1
   3  -6 -15 18.5300 3.99000   1
   3  -6 -15 11.9000 4.24000   1
   3  -6 -15 9.90000 3.58000   1
   3 -11   1 30.8400 6.58000   1
   3  11   1 21.4800 5.83000   1
   3  11   1 21.6000 3.94000   1
   7  -3   6 253.550 15.3600   1
   7   3   6 261.220 15.2600   1
  -7  -3  -6 246.640 16.8400   1
  -1  -9 -11 43.7500 7.24000   1
  -1   9 -11 46.3800 4.97000   1
   1  -9  11 47.2900 5.85000   1
   1   9  11 53.4500 6.91000   1
  -1   9 -11 39.5400 5.67000   1
   1  11   6 560.680 29.9600   1
  -1  11  -6 507.110 27.9200   1
   1 -11   6 556.430 29.9900   1
   1 -11   6 555.120 29.5000   1
   4  10   3 26.9800 3.72000   1
   4  10   3 25.2600 5.70000   1
   4 -10   3 23.0400 5.86000   1
   4  -1  14 208.320 12.4400   1
  -4   1 -14 215.020 15.8300   1
  -4  -1 -14 211.080 15.8800   1
   4   1  14 225.390 12.6600   1
   8   1   2 105.670 8.93000   1
   8  -1   2 127.250 7.30000   1
   8  -1   2 110.050 9.02000   1
   6   8   1 17.8300 4.99000   1
   6  -8   1 19.1400 5.45000   1
   6   8   1 17.5700 2.95000   1
  -7   1  -7 40.7200 6.67000   1
   7   1   7 38.8800 5.48000   1
   7  -1   7 39.2400 5.64000   1
  -7  -1  -7 49.9500 7.06000   1
   4  10  -6 30.3900 5.99000   1
   4  10  -6 35.8400 5.07000   1
   4 -10  -6 30.9300 6.92000   1
   2 -11  -6 177.050 14.6600   1
   2 -11  -6 185.900 14.9000   1
   2  11  -6 219.990 12.8800   1
   2  11  -6 218.420 14.3000   1
  -1  10  -9 761.380 37.4700   1
  -1 -10  -9 837.640 40.7400   1
   1  10   9 755.400 39.1800   1
   1 -10   9 661.560 37.9100   1
   8   1  -8 121.960 8.97000   1
   8   1  -8 128.550 9.22000   1
   8  -1  -8 114.960 8.69000   1
   8  -1  -8 146.310 9.76000   1
   5  -1 -16 106.150 8.54000   1
   5   1 -16 111.820 8.72000   1
   4  -1 -17 654.050 33.0400   1
   4   1 -17 670.110 33.0000   1
   5  -5 -14 291.800 16.5900   1
   5  -5 -14 276.320 15.4400   1
   5   5 -14 285.190 16.4600   1
   2   6  14 988.540 47.7000   1
   2  -6  14 1043.12 46.9000   1
  -2  -6 -14 982.450 53.8600   1
  -2   6 -14 1030.64 50.6900   1
  -2   6 -14 807.150 46.1800   1
  -1   2 -17 6.90000 4.66000   1
  -1   2 -17 13.0800 3.73000   1
  -1  -2 -17 14.7400 3.29000   1
  -1  -2 -17 1.63000 4.74000   1
   3  -7 -14 15.8700 4.64000   1
   3  -7 -14 22.8200 4.29000   1
   3   7 -14 23.5600 4.66000   1
   3  -7 -14 19.1200 5.20000   1
   5  -9   3 81.1000 8.83000   1
   5   9   3 86.4100 8.53000   1
   5   9   3 108.500 6.52000   1
   1   0 -18 571.350 32.9100   1
   1   0 -18 518.660 26.9400   1
  -2  -7 -13 57.6100 8.73000   1
   2  -7  13 50.9100 5.43000   1
  -2   7 -13 49.7200 5.84000   1
  -2   7 -13 45.9400 5.68000   1
   2   7  13 46.7400 6.31000   1
   8   3   0 5.45000 4.11000   1
   8  -3   0 10.2700 4.56000   1
   5   8   6 6.27000 3.96000   1
   5  -8   6 7.22000 4.52000   1
  -5  -8  -6 11.0200 3.98000   1
   2   0 -18 861.570 41.6000   1
   6  -7  -9 142.440 11.0300   1
   6   7  -9 171.460 10.8300   1
   6   7  -9 157.230 10.6100   1
   8  -3  -6 294.440 16.4600   1
   8  -3  -6 294.980 17.2100   1
   8   3  -6 277.910 16.7700   1
   8   3  -6 322.230 16.2700   1
   7   5  -9 2.36000 2.84000   1
   7  -5  -9 0.65000 2.75000   1
   7  -5  -9 -0.0200 3.53000   1
   7   5  -9 3.21000 3.17000   1
   2  10   8 6.20000 4.03000   1
   2 -10   8 2.79000 3.81000   1
  -2  10  -8 -0.2300 3.32000   1
  -2 -10  -8 0.81000 3.40000   1
   5  -6 -13 29.3100 5.06000   1
   5   6 -13 34.5800 5.36000   1
   5  -6 -13 39.1500 4.94000   1
   1   4 -17 620.240 34.0700   1
   1  -4 -17 606.040 29.2400   1
   1   4 -17 559.470 29.8300   1
   1  11  -7 100.820 9.30000   1
   1  11  -7 107.330 8.56000   1
  -1  11   7 91.5800 9.98000   1
  -4  -4 -13 22.5400 6.04000   1
   4  -4  13 15.8300 3.81000   1
  -4   4 -13 20.4200 4.25000   1
   4   4  13 10.0800 3.62000   1
  -4   4 -13 11.5400 4.49000   1
   7   2 -12 0.57000 2.85000   1
   7   2 -12 -1.1200 2.60000   1
   7  -2 -12 0.05000 3.45000   1
   7  -2 -12 -3.1800 2.98000   1
   3 -11  -4 105.240 10.6800   1
   3  11  -4 103.580 7.95000   1
   3 -11  -4 96.6600 10.7200   1
   3  11  -4 105.890 9.76000   1
   0 -11   7 253.800 15.6800   1
   0  11   7 222.680 16.0800   1
   0  11  -7 246.060 14.8000   1
   0 -11   7 233.930 15.7100   1
   3  -5 -16 242.880 14.0500   1
   3   5 -16 233.900 14.4100   1
   6   8  -6 269.440 16.3300   1
   6   8  -6 248.590 15.3100   1
   6  -8  -6 326.750 17.8000   1
   1  -1 -18 9.00000 4.80000   1
   1   1 -18 6.83000 3.58000   1
   1  -1 -18 8.14000 3.49000   1
   1   1 -18 1.30000 4.23000   1
   5   7   8 174.800 11.6800   1
  -5  -7  -8 160.500 12.1500   1
   5  -7   8 180.550 12.1400   1
  -5   7  -8 165.660 11.9500   1
  -5   7  -8 152.780 11.4100   1
   3  -9 -11 179.030 14.0800   1
   3   9 -11 209.910 12.6800   1
   3  -9 -11 162.660 13.7700   1
   3   9 -11 207.480 12.8500   1
   2  -4 -17 56.0800 5.92000   1
   2   4 -17 78.6300 7.01000   1
   4  -4 -16 33.5100 5.18000   1
   4   4 -16 24.7600 5.12000   1
   2   1 -18 138.580 9.37000   1
   2  -1 -18 126.770 9.18000   1
   2   3  16 1237.73 58.0500   1
  -2   3 -16 1231.97 57.4100   1
  -2  -3 -16 1202.05 65.9800   1
  -2   3 -16 1228.87 63.7700   1
   2  -3  16 1188.48 57.3700   1
   5   9  -7 50.3600 6.61000   1
   5   9  -7 38.7000 5.38000   1
   5  -9  -7 51.0100 7.47000   1
   6   6 -11 13.2700 3.96000   1
   6   6 -11 34.7800 4.67000   1
   6  -6 -11 20.4200 4.59000   1
   6  -6 -11 21.5500 4.26000   1
   3  11   2 338.840 17.9500   1
   3 -11   2 341.230 21.1400   1
   3  11   2 343.740 20.7500   1
   7  -5   4 276.320 16.2900   1
   7   5   4 245.690 15.2400   1
   7   6  -7 2.90000 2.95000   1
   7   6  -7 4.17000 3.37000   1
   7  -6  -7 -2.9800 3.62000   1
  -1 -10  10 33.1100 5.29000   1
   1  10 -10 24.5000 4.67000   1
  -1 -10  10 18.3000 4.52000   1
  -1  10  10 22.5300 5.97000   1
   2 -11   5 360.520 21.6900   1
  -2  11  -5 357.250 20.4400   1
   2  11   5 386.740 22.0400   1
  -3   6 -13 95.2700 8.17000   1
  -3   6 -13 73.6400 7.26000   1
   3  -6  13 63.6000 6.35000   1
  -3  -6 -13 85.1300 9.75000   1
   3   6  13 83.8800 7.25000   1
   0  12   0 701.260 38.2200   1
   0  12   0 727.130 35.7000   1
  -1  -9  12 4.77000 3.23000   1
   1   9 -12 4.14000 3.35000   1
  -1   9  12 0.01000 4.09000   1
   6  -2  10 13.4400 4.15000   1
  -6  -2 -10 10.5800 4.65000   1
   6   2  10 15.6500 4.03000   1
  -6   2 -10 7.01000 4.78000   1
   1  -7  14 3.68000 2.98000   1
  -1   7 -14 2.38000 3.34000   1
  -1  -7 -14 7.88000 2.73000   1
  -1   7 -14 -0.2000 2.04000   1
  -1  -7 -14 1.88000 4.70000   1
   1   7  14 4.52000 4.21000   1
  -3   3 -15 43.0600 6.75000   1
   3  -3  15 48.3200 4.78000   1
  -3  -3 -15 47.1700 8.48000   1
  -3   3 -15 52.0000 5.66000   1
   6  -3 -14 80.4600 7.66000   1
   6   3 -14 82.7000 7.61000   1
   4  -2  14 107.080 7.72000   1
  -4  -2 -14 102.030 10.7600   1
   4   2  14 96.8300 7.53000   1
  -4   2 -14 103.850 9.93000   1
   8   2   2 183.840 12.5100   1
   8  -2   2 177.040 12.3000   1
   8  -2   2 201.020 10.6300   1
   5   8 -10 64.4300 6.54000   1
   5   8 -10 64.2300 6.92000   1
   5  -8 -10 65.6100 7.46000   1
   0  12  -1 57.1800 6.86000   1
   0  12   1 79.5300 9.13000   1
   0  12  -1 90.4500 9.36000   1
   0  12   1 85.8000 7.32000   1
   5  -4 -15 106.710 8.35000   1
   5   4 -15 78.4400 7.74000   1
   7   2   7 463.160 24.9200   1
  -7  -2  -7 482.600 27.8200   1
  -7   2  -7 493.820 27.9000   1
   7  -2   7 462.840 25.1400   1
   7  -6   2 1025.63 51.6900   1
   7   6   2 1059.70 51.2000   1
  -1  -6 -15 199.470 16.1800   1
  -1   6 -15 180.000 12.5600   1
  -1  -6 -15 179.450 10.2500   1
   1  -6  15 189.010 10.7800   1
  -1   6 -15 163.460 11.4100   1
  -3  -7 -12 8.92000 4.79000   1
   3  -7  12 5.14000 3.82000   1
   3   7  12 1.49000 3.30000   1
  -3   7 -12 4.28000 3.34000   1
  -3   7 -12 5.74000 3.47000   1
   8   2  -8 29.6900 4.41000   1
   8  -2  -8 25.8300 4.34000   1
   8   2  -8 35.5500 4.90000   1
   8  -2  -8 25.3200 4.87000   1
   6  -8   2 116.900 9.89000   1
   6   8   2 100.480 9.03000   1
   5   2 -16 119.460 9.42000   1
   5  -2 -16 135.890 9.78000   1
  -2   5 -15 447.510 23.5800   1
  -2   5 -15 434.500 25.8400   1
   2  -5  15 459.130 22.8900   1
  -2  -5 -15 463.840 29.2900   1
   6  -5   8 4.28000 3.71000   1
   6   5   8 7.65000 3.68000   1
  -6  -5  -8 3.67000 4.01000   1
  -6   5  -8 10.0500 4.33000   1
   4  -2 -17 408.580 21.5400   1
   4   2 -17 396.090 21.6200   1
   0  10  10 114.070 9.84000   1
   0 -10  10 107.060 8.57000   1
   0  10 -10 100.830 8.56000   1
   0 -10 -10 90.0400 9.33000   1
   6   7   5 633.190 33.5000   1
  -6  -7  -5 662.560 35.1100   1
   6  -7   5 667.160 34.2700   1
   2   8  12 917.860 45.0300   1
  -2  -8 -12 824.580 48.2100   1
  -2   8 -12 893.450 46.0100   1
  -2   8 -12 907.100 43.5600   1
   2  -8  12 898.880 43.8100   1
  -3  -9  -9 70.6600 7.13000   1
  -3   9  -9 47.4800 6.44000   1
  -3   9  -9 61.0900 6.00000   1
   3  -9   9 56.3000 6.62000   1
   3   9   9 46.9500 6.95000   1
   8   4  -3 12.1400 3.03000   1
   8   4  -3 16.6500 4.47000   1
   8  -4  -3 7.74000 4.50000   1
   8   0   3 3.25000 3.73000   1
   8  -3   1 -1.6000 3.61000   1
   8   3   1 2.44000 3.87000   1
  -6  -4  -9 223.990 15.5500   1
   6   4   9 230.380 13.4900   1
   6  -4   9 229.350 13.9100   1
  -6   4  -9 197.980 14.7900   1
   8  -3  -7 9.37000 4.46000   1
   8  -3  -7 12.3500 3.58000   1
   8   3  -7 13.5800 3.47000   1
   8   3  -7 11.5500 4.09000   1
   8   4  -2 12.7800 4.42000   1
   8   4  -2 13.3100 3.02000   1
   8  -4  -2 15.1500 4.81000   1
   8   0  -9 -3.4700 3.19000   1
   8   0  -9 5.34000 3.18000   1
  -4   9  -7 96.2300 8.90000   1
   4   9   7 124.610 9.90000   1
  -4  -9  -7 117.030 9.19000   1
   4  -9   7 116.660 9.62000   1
   8  -4  -4 71.2100 7.05000   1
   8   4  -4 69.1700 5.70000   1
   8   4  -4 69.3000 6.84000   1
   0  12   2 119.880 10.7900   1
   0  12   2 101.480 8.60000   1
   0  12  -2 112.770 10.6000   1
   0  12  -2 108.050 8.87000   1
  -4   8  -9 220.210 13.6400   1
  -4  -8  -9 197.360 14.1800   1
  -4   8  -9 208.540 13.6100   1
   4  -8   9 216.230 13.8900   1
   4   8   9 213.860 13.7400   1
   4  10   4 -1.8300 3.74000   1
   4  10   4 6.06000 2.46000   1
   4 -10   4 1.78000 4.22000   1
   3  -8 -13 300.480 18.0700   1
   3   8 -13 268.960 16.7300   1
   3  -8 -13 308.400 18.7600   1
   0  -9  12 978.280 50.6800   1
   0   9  12 1142.76 52.8600   1
   0   9 -12 1014.56 50.3800   1
   0  -9 -12 1075.55 56.6100   1
   5  -7 -12 19.2200 4.47000   1
   5   7 -12 14.0200 4.13000   1
   5   7 -12 7.65000 3.94000   1
   3 -11  -5 85.5200 10.1500   1
   3  11  -5 80.9700 8.54000   1
   3 -11  -5 86.4900 9.69000   1
   3  11  -5 70.2800 6.84000   1
  -5   3 -12 1012.17 52.8100   1
   5  -3  12 1016.85 48.4300   1
  -5  -3 -12 991.710 53.5300   1
   5   3  12 963.940 48.3600   1
   4   9 -10 159.180 11.7200   1
   4  -9 -10 187.340 13.2400   1
   4   9 -10 163.630 11.2700   1
   4  10  -7 16.2700 5.05000   1
   4  10  -7 15.9400 4.17000   1
   4 -10  -7 13.3100 5.48000   1
   1 -12   0 58.9800 8.06000   1
   1  12   0 61.9600 6.48000   1
  -1  12   0 61.8800 6.80000   1
   1 -12   0 71.0300 8.65000   1
   1  12   0 78.7100 8.46000   1
   0   0 -18 114.730 12.6200   1
   0   0 -18 130.340 8.97000   1
   3  -5  14 351.520 20.6400   1
  -3  -5 -14 378.610 25.6400   1
   3   5  14 424.070 21.5800   1
  -3   5 -14 435.810 21.6100   1
  -3   5 -14 420.620 23.5000   1
   1   2 -18 121.970 11.8500   1
   1  -2 -18 136.310 9.10000   1
   1   2 -18 128.960 9.40000   1
  -1  12   1 43.7000 7.39000   1
   1  12  -1 51.1900 7.42000   1
   1  12  -1 42.1400 5.62000   1
   1 -12  -1 28.1500 6.27000   1
   1 -12  -1 41.6900 7.02000   1
   4   8 -12 132.890 9.55000   1
   4  -8 -12 125.740 10.3900   1
   4   8 -12 134.050 9.81000   1
  -2  -9  12 296.520 16.4300   1
  -2  -9  12 297.300 16.1600   1
   2   9 -12 272.060 16.4700   1
  -2   9  12 255.760 18.0100   1
   3  10  -9 632.470 31.3900   1
   3  10  -9 574.530 29.9700   1
   3 -10  -9 561.960 33.0600   1
   3 -10  -9 583.970 32.8100   1
   0  -4 -17 638.470 29.4400   1
   0   4 -17 593.830 33.8500   1
   0  -4 -17 630.700 37.1700   1
   0   4 -17 550.770 30.1200   1
   8   1   3 446.490 24.6100   1
   8  -1   3 477.190 25.0400   1
   6   0 -15 -0.0600 3.27000   1
   2  -2 -18 123.750 9.11000   1
   2   2 -18 144.180 9.99000   1
  -1   8 -13 362.760 20.6700   1
   1   8  13 359.900 21.7500   1
   1  -8  13 395.810 20.6100   1
  -1   8 -13 411.390 21.7400   1
  -1  -8 -13 383.270 24.7500   1
   8   1  -9 293.080 15.4500   1
   8  -1  -9 268.450 15.3300   1
   8  -1  -9 254.190 15.2500   1
   8   1  -9 248.960 14.9600   1
  -2  10  10 50.4800 7.75000   1
   2  10 -10 65.9900 6.91000   1
   2  10 -10 64.9700 7.14000   1
   2 -11  -7 311.200 21.2300   1
   2 -11  -7 331.100 21.2200   1
   2  11  -7 345.290 20.2000   1
   2  11  -7 341.350 18.7700   1
   3   0 -18 327.900 18.1400   1
   3 -11   3 262.080 17.3400   1
  -3  11  -3 262.510 15.9300   1
   3  11   3 258.940 16.9000   1
   7   4 -11 298.770 16.6300   1
   7   4 -11 293.900 16.1500   1
   7  -4 -11 295.190 16.6000   1
   7  -4 -11 296.220 17.0800   1
   1  12   1 4.78000 3.28000   1
   1 -12   1 1.20000 3.79000   1
   1  12   1 1.32000 3.91000   1
   1 -12   1 7.01000 4.53000   1
  -1  12  -1 3.86000 3.34000   1
  -5  -9  -4 2.60000 3.16000   1
   5   9   4 2.11000 3.44000   1
   5  -9   4 0.11000 4.09000   1
   6   8  -7 597.690 28.4200   1
   6   8  -7 508.020 29.0700   1
   6  -8  -7 574.180 29.9000   1
   8   4  -1 748.350 38.8300   1
   8   4  -1 787.230 36.5100   1
   8  -4  -1 790.140 39.4100   1
   6   6   7 9.71000 3.70000   1
  -6  -6  -7 3.52000 3.76000   1
   6  -6   7 11.9500 4.38000   1
  -1   3 -17 29.7800 6.36000   1
  -1  -3 -17 36.7500 7.99000   1
  -1  -3 -17 21.8900 3.89000   1
  -1   3 -17 32.2400 4.95000   1
   0  -1 -18 46.6800 5.05000   1
   0  -1 -18 33.0800 7.52000   1
   0   1 -18 49.5200 7.95000   1
   0   1 -18 32.4500 5.00000   1
   8  -4  -5 326.220 18.4800   1
   8  -4  -5 343.010 17.7200   1
   8   4  -5 282.160 16.7200   1
   8   4  -5 358.250 18.4400   1
  -1  12   2 587.230 31.6000   1
   1  12  -2 554.680 28.5500   1
   1  12  -2 538.060 30.6900   1
   6  -1 -15 758.730 36.4900   1
   6   1 -15 702.620 36.0800   1
   1 -11   7 431.580 23.3300   1
   1  11   7 400.550 23.6200   1
   1 -11   7 409.280 23.5100   1
  -1  11  -7 383.280 21.9800   1
  -1   7  15 1129.60 53.0700   1
   1  -7 -15 1044.09 50.0600   1
   1   7 -15 1061.04 54.6800   1
   1   7 -15 1024.65 51.2500   1
   3   1 -18 205.940 12.9800   1
   3  -1 -18 211.020 12.8900   1
   7   0 -13 -0.0700 3.16000   1
  -3  10  -7 435.390 23.8200   1
  -3 -10  -7 422.880 24.0700   1
   3 -10   7 467.460 24.8800   1
   3  10   7 448.590 25.2200   1
  -1   5 -16 209.980 14.9600   1
  -1   5 -16 206.350 13.5300   1
  -1  -5 -16 253.330 18.6100   1
   1   5  16 244.170 14.1200   1
   7   3 -12 1081.92 54.9700   1
   7  -3 -12 1258.18 55.8600   1
   7   3 -12 1130.45 55.1200   1
   7  -3 -12 1194.42 55.7200   1
   3   4 -17 91.3700 7.95000   1
   3  -4 -17 88.5400 7.37000   1
   0  12  -3 105.060 8.88000   1
   0  12  -3 104.640 10.2000   1
   0  12   3 121.080 11.0800   1
   7   7  -3 7.44000 2.94000   1
   7   7  -3 12.3500 4.36000   1
   7  -7  -3 14.2300 5.00000   1
   7   7  -2 208.810 13.7900   1
   7  -7  -2 233.350 14.6800   1
   7   7  -2 220.000 12.3100   1
   1   6 -16 423.050 24.0900   1
   1   6 -16 481.000 26.3400   1
  -1   6  16 467.220 25.1200   1
   1  -6 -16 469.300 23.3400   1
   7  -6  -8 409.590 22.9500   1
   7   6  -8 418.140 22.0200   1
   7   6  -8 439.460 22.5100   1
   7  -4   6 104.350 8.77000   1
  -7  -4  -6 93.9300 9.12000   1
   7   4   6 92.1400 8.06000   1
   3  -8  11 484.030 27.3700   1
   3   8  11 568.470 28.3100   1
  -3   8 -11 539.940 27.3900   1
  -3  -8 -11 507.980 30.0100   1
   5   9  -8 358.510 20.7300   1
   5  -9  -8 355.210 21.5600   1
   5   9  -8 365.090 19.7500   1
   1  12   2 14.4900 3.86000   1
   1 -12   2 10.9500 4.87000   1
   1  12   2 0.79000 4.67000   1
   1 -12   2 15.7300 5.09000   1
  -1  12  -2 12.2600 3.93000   1
   7   5 -10 45.5900 5.50000   1
   7  -5 -10 29.9200 4.88000   1
   7  -5 -10 33.8900 5.24000   1
   7   5 -10 43.3600 4.91000   1
   2  -7 -15 713.690 35.8400   1
  -2   7  15 753.500 37.8600   1
   2   7 -15 753.710 39.2200   1
   2   7 -15 717.000 36.7400   1
   7   1 -13 167.040 10.8000   1
   7  -1 -13 148.610 10.8300   1
   7  -7  -4 -1.9600 3.55000   1
   7   7  -4 0.41000 1.30000   1
   7   7  -4 7.52000 4.09000   1
   6   7 -10 87.9300 7.18000   1
   6   7 -10 66.9400 6.86000   1
   6  -7 -10 59.6900 6.87000   1
   6   8   3 306.990 18.2000   1
   6  -8   3 301.980 18.4600   1
   2   6 -16 30.1600 5.14000   1
   2  -6 -16 19.5900 4.05000   1
   2   6 -16 23.0000 4.87000   1
  -2   6  16 35.5400 5.22000   1
   6   3  10 578.470 30.6800   1
   6  -3  10 599.030 30.8000   1
  -6   3 -10 623.650 34.0300   1
  -6  -3 -10 615.750 34.2000   1
   7  -6   3 5.09000 4.29000   1
   7   6   3 0.40000 3.48000   1
   7  -7  -1 779.370 39.7500   1
   7   7  -1 733.130 38.8300   1
   7   7  -1 804.500 36.7500   1
  -1  12   3 10.4000 5.00000   1
   1  12  -3 4.11000 3.39000   1
   1  12  -3 3.01000 4.56000   1
   8   4   0 307.750 18.0300   1
   8  -4   0 318.250 18.6500   1
  -1  11   8 761.980 38.8800   1
   1  11  -8 687.140 35.9100   1
  -1 -11   8 732.260 37.9400   1
  -1 -11   8 707.150 37.1500   1
   8  -2   3 15.1400 4.88000   1
   8   2   3 17.5300 4.51000   1
  -4   3 -14 962.400 51.0600   1
  -4   3 -14 1056.32 46.0300   1
  -4  -3 -14 962.140 52.5200   1
   4   3  14 863.750 46.3300   1
   4  -3  14 958.550 46.3600   1
   8  -3   2 696.820 35.6800   1
   8   3   2 692.420 35.3700   1
   8   4  -6 9.83000 3.92000   1
   8  -4  -6 0.19000 3.81000   1
   8  -4  -6 6.48000 2.97000   1
   8   4  -6 8.75000 3.10000   1
  -7   3  -7 18.2000 5.01000   1
   7  -3   7 15.8100 4.55000   1
  -7  -3  -7 18.6700 5.09000   1
   7   3   7 11.5500 4.15000   1
  -2  11  -6 556.790 30.3600   1
   2 -11   6 596.590 31.9600   1
   2  11   6 630.780 32.3800   1
   7   0   8 1040.09 50.3400   1
  -7   0  -8 1011.96 54.5300   1
   8  -2  -9 130.350 9.40000   1
   8   2  -9 118.370 9.02000   1
   8  -2  -9 126.630 9.56000   1
   8   2  -9 131.150 9.03000   1
   8  -3  -8 684.020 33.6700   1
   8   3  -8 702.240 33.3900   1
   8   3  -8 696.720 34.0300   1
   8  -3  -8 635.120 34.1500   1
   5   3 -16 234.820 14.1200   1
   5  -3 -16 228.440 14.0100   1
   1  -8 -14 113.160 8.41000   1
  -1   8  14 111.140 9.85000   1
   1   8 -14 105.390 8.90000   1
   1   8 -14 109.560 8.53000   1
  -5  -8  -7 8.84000 4.11000   1
   5  -8   7 10.5700 4.35000   1
   5   8   7 4.81000 3.84000   1
   5  -6  10 445.440 23.4900   1
  -5   6 -10 407.970 24.5000   1
  -5  -6 -10 398.180 24.9800   1
   5   6  10 436.120 23.0800   1
  -5   6 -10 448.380 22.8700   1
   0 -11   8 383.510 23.0600   1
   0 -11   8 405.520 22.9000   1
   0  11  -8 390.810 22.0600   1
   0 -11  -8 419.280 23.5300   1
   0  11   8 439.030 24.1200   1
   4   3 -17 6.71000 3.89000   1
   4  -3 -17 6.49000 3.59000   1
   3  11  -6 715.610 36.1600   1
   3  11  -6 766.890 38.3600   1
   3 -11  -6 712.630 39.5400   1
   3 -11  -6 735.180 40.2400   1
   5   0  13 -1.1500 3.05000   1
  -5   0 -13 3.63000 4.04000   1
  -5  -5 -11 309.540 21.2300   1
   5  -5  11 375.300 19.4900   1
  -5   5 -11 330.100 20.9600   1
  -5   5 -11 368.310 18.9800   1
   5   5  11 335.420 19.0900   1
  -7  -5  -5 282.710 17.9600   1
   7  -5   5 300.260 17.5500   1
   7   5   5 291.600 17.0200   1
  -2   0 -17 3.76000 4.43000   1
  -2   0 -17 -2.2500 2.79000   1
   0   2 -18 18.0200 4.17000   1
   0  -2 -18 12.6800 5.58000   1
   0  -2 -18 11.1200 3.69000   1
   6  -5 -13 13.3200 4.27000   1
   6  -5 -13 12.2200 3.51000   1
   6   5 -13 15.2800 4.50000   1
  -3   0 -16 449.850 27.3300   1
   3   0  16 431.870 22.2700   1
  -4   6 -12 307.100 18.3200   1
  -4  -6 -12 286.180 19.4700   1
  -4   6 -12 304.770 17.2100   1
   4  -6  12 276.520 16.7100   1
   4   6  12 293.740 16.9600   1
   6  -2 -15 75.3700 7.36000   1
   6   2 -15 75.5600 7.33000   1
  -2  -4 -16 31.5100 7.70000   1
  -2   4 -16 27.6900 5.84000   1
   2   4  16 36.6600 4.84000   1
   2  -4  16 37.8300 4.00000   1
  -2   4 -16 36.7500 5.32000   1
   0   7 -15 308.560 16.8300   1
   0   7  15 220.060 16.3000   1
   0  -7 -15 287.460 15.2000   1
   0  -7 -15 363.130 21.9700   1
  -1  10 -10 17.1700 4.59000   1
   1  10  10 23.9300 5.26000   1
  -1 -10 -10 27.9000 5.55000   1
   1 -10  10 16.6600 4.72000   1
   5  10  -2 27.1800 5.96000   1
   5 -10  -2 6.04000 5.41000   1
   5  10  -2 28.6700 4.18000   1
   7  -1   8 102.310 8.75000   1
  -7   1  -8 116.760 10.5300   1
  -7  -1  -8 104.770 10.2600   1
   7   1   8 110.400 8.59000   1
   7   7  -5 596.580 30.3700   1
   7  -7  -5 550.540 30.7000   1
   7   7  -5 606.220 28.9700   1
   4   6 -15 24.1600 5.16000   1
   4  -6 -15 21.8700 4.55000   1
   4  -6 -15 27.0100 4.34000   1
   3   2 -18 246.870 14.9800   1
   3  -2 -18 266.800 15.0700   1
   5 -10  -1 869.670 48.5400   1
   5  10  -1 1038.54 48.5600   1
  -2 -10  -9 733.030 38.2600   1
   2  10   9 690.180 37.3100   1
   2 -10   9 721.460 36.7500   1
  -2  10  -9 703.710 35.8300   1
   3  11   4 869.210 40.7100   1
   3  11   4 766.910 43.6700   1
   3 -11   4 933.400 44.7200   1
  -3  11  -4 860.480 42.6000   1
   5   1  13 437.330 22.5100   1
  -5  -1 -13 409.400 26.0800   1
  -5   1 -13 422.420 25.8600   1
   5  -1  13 431.440 22.4400   1
  -2  -1 -17 313.350 21.2400   1
   2   1  17 294.360 15.7900   1
  -2   1 -17 300.750 16.3900   1
  -2   1 -17 293.090 20.3700   1
   7  -7   0 30.7300 5.80000   1
   7   7   0 23.0300 5.09000   1
   5 -10  -3 330.930 20.6600   1
   5  10  -3 317.900 19.7900   1
   5  10  -3 337.300 17.8300   1
   1 -12   3 306.570 19.7300   1
   1  12   3 315.200 19.6200   1
  -1  12  -3 321.280 18.1200   1
   1 -12   3 305.310 19.7900   1
   8   0   4 476.810 25.5700   1
   1   3 -18 339.260 18.4100   1
   1  -3 -18 315.750 17.6400   1
   1   3 -18 342.420 21.7600   1
  -3   1 -16 108.540 10.7800   1
  -3  -1 -16 119.750 12.0300   1
   3  -1  16 108.170 7.45000   1
   3   1  16 101.390 7.57000   1
   0 -12   4 508.840 27.6300   1
   0 -12   4 484.490 27.7700   1
   0  12  -4 456.350 25.3900   1
   0  12   4 501.880 28.1000   1
  -3   4 -15 116.050 8.91000   1
   3  -4  15 118.030 8.02000   1
  -3   4 -15 122.340 10.4800   1
   3   4  15 110.000 8.37000   1
  -3  -4 -15 115.180 12.5600   1
  -2  -9 -11 144.310 11.9600   1
  -2   9 -11 140.770 10.2100   1
   2   9  11 143.560 11.1900   1
   2  -9  11 115.310 9.81000   1
  -2   9 -11 150.420 9.84000   1
   4 -10   5 663.370 34.5600   1
  -4  10  -5 718.980 33.6500   1
   4  10   5 571.880 33.8700   1
   6   4 -14 170.070 11.6500   1
   6  -4 -14 175.600 11.8100   1
   2   8 -14 590.920 31.2400   1
   2   8 -14 620.410 32.3500   1
   2  -3 -18 48.6800 5.61000   1
   2   3 -18 49.5500 6.07000   1
   0   6  16 900.870 43.7500   1
   0  -6 -16 840.660 41.2000   1
   0   6 -16 873.720 46.1400   1
   0   6 -16 840.580 42.6000   1
   0  -6 -16 933.350 50.1900   1
   4  10  -8 1.60000 4.10000   1
   4  10  -8 -1.7200 2.65000   1
   4 -10  -8 -0.4200 4.62000   1
   6   0  11 4.50000 3.44000   1
  -6   0 -11 4.68000 4.25000   1
   4   7  11 40.4000 5.83000   1
   4  -7  11 37.6100 5.70000   1
  -4  -7 -11 44.0900 6.71000   1
  -4   7 -11 41.6600 5.74000   1
  -4   7 -11 42.3000 5.92000   1
   8   0 -10 814.740 41.6200   1
   8   0 -10 901.690 42.2000   1
   1   5 -17 3.96000 3.29000   1
   1  -5 -17 -4.5900 2.66000   1
   1   5 -17 0.75000 3.51000   1
   6   8  -8 312.840 17.4300   1
   6  -8  -8 331.020 18.9700   1
   6   8  -8 301.600 18.2200   1
   7  -2 -13 366.270 20.6500   1
   7  -2 -13 397.880 19.9300   1
   7   2 -13 370.060 20.4900   1
   6  -6 -12 531.140 28.7700   1
   6  -6 -12 606.060 29.5500   1
   6   6 -12 569.770 28.9800   1
  -4   5 -13 648.600 32.2200   1
  -4  -5 -13 627.220 36.8500   1
   4   5  13 652.610 32.4500   1
   4  -5  13 606.690 32.2000   1
  -4   5 -13 667.290 35.3000   1
  -1  12   4 101.020 10.4200   1
   1  12  -4 80.2200 9.08000   1
   1  12  -4 106.370 8.46000   1
   4   7 -14 117.060 9.29000   1
   4  -7 -14 122.290 9.25000   1
   4  -7 -14 110.750 8.98000   1
  -1  -9 -12 1172.34 63.3500   1
  -1   9 -12 1267.10 60.3800   1
   1   9  12 1163.46 59.0400   1
  -1   9 -12 1157.44 57.1400   1
   5 -10   0 27.3000 6.25000   1
   5  10   0 30.4100 5.93000   1
   5  10   0 23.7800 3.71000   1
   2 -12  -1 88.3800 10.1300   1
   2  12  -1 111.500 10.0600   1
   2  12  -1 85.3300 7.54000   1
   2 -12  -1 91.1900 9.99000   1
   8   1   4 74.6900 7.24000   1
   8  -1   4 76.5400 7.45000   1
  -6  -7  -6 155.630 11.9500   1
   6   7   6 167.470 11.4900   1
   6  -7   6 164.860 12.1100   1
   5  -8 -11 117.280 10.0400   1
   5   8 -11 138.300 9.78000   1
   5   8 -11 123.930 9.72000   1
   2   5 -17 238.450 16.3400   1
   2  -5 -17 226.340 13.8400   1
   2   5 -17 270.350 15.1800   1
   2  12   0 2.42000 4.27000   1
   2 -12   0 3.73000 4.24000   1
   2  12   0 4.61000 3.16000   1
   2 -12   0 11.8200 5.37000   1
   8  -4   1 1057.33 50.7400   1
   8   4   1 985.010 50.0400   1
   4   5 -16 8.77000 4.18000   1
   4  -5 -16 12.8700 4.14000   1
   0  -8 -14 197.840 11.5800   1
   0  -8 -14 188.580 15.7300   1
   0   8  14 225.880 14.0000   1
   0   8 -14 169.890 12.5300   1
   0  -8  14 197.070 11.7500   1
   0   8 -14 208.060 12.7900   1
   6   1  11 518.640 26.9100   1
  -6  -1 -11 533.320 30.5400   1
   6  -1  11 506.190 26.9300   1
  -6   1 -11 534.240 30.4700   1
   5  10  -4 50.7900 7.26000   1
   5 -10  -4 52.1800 7.90000   1
   5  10  -4 47.7400 5.36000   1
  -5  -7  -9 39.3000 6.35000   1
   5   7   9 48.1600 6.19000   1
   5  -7   9 41.7000 5.92000   1
  -5   7  -9 34.0900 5.50000   1
  -5   7  -9 48.8200 6.35000   1
   8   1 -10 85.4700 7.71000   1
   8   1 -10 90.6300 7.39000   1
   8  -1 -10 92.2200 7.84000   1
   8  -1 -10 101.500 7.70000   1
   8  -4  -7 24.2000 4.99000   1
   8   4  -7 24.9200 4.76000   1
   8   4  -7 25.3400 4.26000   1
   8  -4  -7 28.9900 4.51000   1
   3   9 -12 875.020 41.2500   1
   3  -9 -12 741.730 42.6800   1
   3  -9 -12 736.960 43.3800   1
   3   9 -12 938.920 41.4900   1
  -5  -9  -5 51.6600 5.80000   1
   5   9   5 46.0000 6.67000   1
   5  -9   5 62.3200 7.32000   1
   2  12  -2 326.430 18.4900   1
   2 -12  -2 343.550 21.8100   1
   2 -12  -2 333.350 21.5500   1
   2  12  -2 360.890 20.8900   1
   2 -11  -8 10.2600 4.72000   1
  -2  11   8 4.27000 4.57000   1
   2 -11  -8 9.16000 4.94000   1
   2  11  -8 13.9400 4.82000   1
   2  11  -8 14.1300 4.22000   1
  -1  10  11 405.520 23.3500   1
   1  10 -11 371.550 21.2600   1
  -5   4 -12 -0.1900 3.85000   1
  -5   4 -12 1.72000 3.16000   1
  -5  -4 -12 3.10000 4.48000   1
   5  -4  12 -2.3000 3.09000   1
   5   4  12 -3.8900 2.56000   1
   5  -6 -14 67.8700 7.02000   1
   5  -6 -14 79.8500 6.49000   1
   5   6 -14 65.0100 7.20000   1
   7  -7  -6 206.230 13.3700   1
   7   7  -6 166.080 11.2800   1
   7   7  -6 195.740 12.4400   1
   4 -11  -1 300.300 18.1600   1
   4  11  -1 226.170 14.1700   1
   4  11  -1 272.660 17.1900   1
   4 -11  -2 284.260 18.9900   1
   4  11  -2 318.360 18.7100   1
   4  11  -2 273.780 15.9100   1
   2 -12   1 96.5900 10.4400   1
   2 -12   1 105.770 10.2200   1
   2  12   1 95.3000 7.71000   1
  -2  12  -1 94.9200 8.61000   1
   2  12   1 96.8400 9.91000   1
   5   5 -15 355.730 19.5900   1
   5  -5 -15 352.610 19.7300   1
   7   6  -9 31.5400 4.95000   1
   7  -6  -9 37.9800 5.50000   1
   7   6  -9 40.5200 5.12000   1
  -7   2  -8 104.910 10.2900   1
  -7  -2  -8 94.4900 9.89000   1
   7   2   8 115.950 8.61000   1
   7  -2   8 110.500 8.92000   1
   6   9  -2 142.230 10.8500   1
   6   9  -2 154.440 9.44000   1
   6  -9  -2 146.580 11.8200   1
   7   7   1 23.8500 5.23000   1
   7  -7   1 32.6200 6.07000   1
   3 -10 -10 6.82000 4.54000   1
   3 -10 -10 3.88000 4.78000   1
   3  10 -10 6.88000 3.78000   1
   3  10 -10 1.80000 4.17000   1
   4  -9   8 1218.71 63.6000   1
  -4   9  -8 1332.65 62.5300   1
   4   9   8 1329.56 64.0200   1
  -4  -9  -8 1338.82 66.5100   1
   5   2  13 50.9800 5.62000   1
  -5   2 -13 57.8400 7.99000   1
  -5  -2 -13 59.0800 8.48000   1
   5  -2  13 61.8300 5.98000   1
   5   0 -17 -0.8400 3.28000   1
  -2   2 -17 164.080 13.8100   1
  -2  -2 -17 184.270 16.1800   1
  -2   2 -17 172.230 11.4400   1
   2   2  17 197.370 10.9800   1
   6   9  -3 13.6800 3.00000   1
   6   9  -3 27.5200 5.50000   1
   6  -9  -3 27.3800 5.83000   1
  -1   4 -17 42.3400 6.78000   1
  -1   4 -17 30.0000 5.26000   1
  -1  -4 -17 29.0600 8.13000   1
   1   4  17 48.6200 5.36000   1
   3   6 -16 191.010 12.6100   1
   3  -6 -16 199.420 12.1700   1
   3  -7 -15 90.6300 7.71000   1
   3  -7 -15 89.5300 8.52000   1
   3   7 -15 82.9200 8.04000   1
   3  -7 -15 87.0600 7.99000   1
   5  10   1 25.9700 3.78000   1
   5  10   1 28.3100 6.02000   1
   5 -10   1 28.3100 6.17000   1
   4  -9 -11 36.0100 6.51000   1
   4   9 -11 42.6200 5.67000   1
   4   9 -11 25.7700 5.26000   1
   6  -8   4 193.920 13.5000   1
  -6  -8  -4 193.180 12.9500   1
   6   8   4 206.250 13.2500   1
  -1   0 -18 130.380 9.17000   1
  -1   0 -18 153.390 13.8000   1
  -3  -2 -16 92.6500 11.1500   1
  -3   2 -16 82.4200 9.69000   1
   3   2  16 99.1500 7.24000   1
   3  -2  16 88.6500 7.02000   1
   8  -5  -3 345.500 20.3900   1
   8   5  -3 355.690 18.2700   1
   8   5  -3 370.980 20.0400   1
   4  11   0 39.4100 4.85000   1
   4 -11   0 58.4900 7.99000   1
   4  11   0 48.3100 7.33000   1
   8   3   3 45.6000 6.12000   1
   8  -3   3 44.5500 6.43000   1
   4 -11  -3 367.000 23.1200   1
   4  11  -3 375.530 19.8600   1
   4  11  -3 369.320 22.0500   1
   2 -12  -3 230.080 17.4500   1
   2  12  -3 263.580 17.0400   1
   2 -12  -3 299.600 18.6200   1
   2  12  -3 259.130 15.1200   1
   6   9  -1 139.970 8.79000   1
   6   9  -1 135.790 10.4900   1
   6  -9  -1 136.520 11.5500   1
  -6   5  -9 114.320 10.3600   1
  -6  -5  -9 128.190 10.9600   1
   6  -5   9 128.160 9.66000   1
   6   5   9 121.160 9.43000   1
   5  -9  -9 93.5400 9.39000   1
   5   9  -9 77.0400 7.66000   1
   5   9  -9 95.6800 8.38000   1
   0 -10 -11 1704.92 83.8800   1
   0  10 -11 1551.80 76.2300   1
   0  10  11 1636.16 79.2000   1
   0 -10  11 1611.41 77.6400   1
   7   6   4 30.2400 5.20000   1
   7  -6   4 25.7300 5.39000   1
  -1  11  -8 469.940 26.1500   1
   1  11   8 495.310 27.7700   1
   1 -11   8 529.660 27.3500   1
  -1  12  -4 1041.97 50.8700   1
   1 -12   4 1017.74 53.9200   1
   1  12   4 1073.79 53.3900   1
   1 -12   4 1055.89 53.2500   1
   8   5  -2 137.120 10.7200   1
   8   5  -2 161.240 9.23000   1
   8  -5  -2 154.990 11.4800   1
   8   3  -9 3.03000 3.11000   1
   8  -3  -9 -0.7100 3.50000   1
   8  -3  -9 6.65000 3.58000   1
   8   3  -9 2.36000 3.41000   1
   8   5  -4 131.190 8.36000   1
   8  -5  -4 117.830 9.82000   1
   8   5  -4 121.450 9.53000   1
  -4   0 -15 1.84000 3.90000   1
   4   0  15 2.80000 2.75000   1
   3  11  -7 236.100 15.9900   1
   3 -11  -7 250.870 17.8800   1
   3 -11  -7 246.840 17.4200   1
   3  11  -7 260.840 14.9800   1
  -3  -9 -10 1184.82 63.2200   1
  -3   9 -10 1162.48 58.5100   1
  -3   9 -10 1298.05 62.1500   1
   3   9  10 1253.90 60.5700   1
   3  -9  10 1214.02 59.7800   1
   7  -4 -12 -1.3300 3.05000   1
   7  -4 -12 3.21000 3.55000   1
   7   4 -12 -1.1900 2.94000   1
  -1   9  13 32.4600 6.26000   1
  -1  -9  13 34.4000 4.65000   1
   1   9 -13 31.0700 5.59000   1
   5  10  -5 528.220 28.0700   1
   5  10  -5 482.340 25.7400   1
   5 -10  -5 517.340 29.0900   1
   5   1 -17 5.68000 3.91000   1
   5  -1 -17 3.47000 3.84000   1
  -2   7 -14 22.9900 4.71000   1
   2   7  14 39.1500 5.63000   1
   2  -7  14 26.7300 4.48000   1
  -2   7 -14 32.4400 5.22000   1
  -2  -7 -14 27.7600 7.10000   1
   0  -3 -18 753.720 36.1400   1
   0   3 -18 754.540 41.8100   1
   0  -3 -18 827.930 45.0800   1
   0   3 -18 709.300 36.6800   1
   8  -2   4 10.6900 4.58000   1
   8   2   4 10.6800 4.45000   1
   6   9  -4 522.960 27.6800   1
   6   9  -4 514.690 25.7800   1
   6  -9  -4 491.710 28.1200   1
  -1  -1 -18 49.4500 8.63000   1
  -1   1 -18 50.8400 5.45000   1
  -1  -1 -18 54.1000 5.38000   1
  -1   1 -18 46.1800 7.92000   1
   0  12  -5 217.910 14.7800   1
   0 -12   5 270.470 16.9700   1
   0  12   5 242.900 16.6000   1
   0 -12   5 259.990 16.3700   1
   0  -5 -17 196.860 11.7100   1
   0   5 -17 193.990 12.9100   1
   0  -5 -17 220.690 17.6500   1
   0   5 -17 215.770 14.6600   1
   6   3 -15 5.55000 3.57000   1
   6  -3 -15 7.18000 3.73000   1
   4   0 -18 8.77000 3.87000   1
   2  12   2 788.820 39.3300   1
  -2  12  -2 835.440 40.6400   1
   2 -12   2 831.260 42.7000   1
   2 -12   2 854.160 43.6700   1
   2  12   2 763.110 42.2000   1
  -2 -10  11 10.4900 3.32000   1
   2  10 -11 17.3300 4.35000   1
  -2 -10  11 11.0500 3.43000   1
  -2  10  11 10.7100 5.14000   1
   5   7 -13 256.860 15.4900   1
   5  -7 -13 259.890 15.5400   1
   5  -7 -13 263.580 15.3500   1
  -6   2 -11 4.85000 4.27000   1
  -6  -2 -11 5.99000 4.27000   1
   6   2  11 -0.6000 3.17000   1
   6  -2  11 2.95000 3.31000   1
  -3  10  -8 -7.3500 2.82000   1
  -3 -10  -8 -0.2600 3.18000   1
   3 -10   8 2.99000 4.11000   1
   3  10   8 -2.4500 3.90000   1
   8  -2 -10 236.190 14.0700   1
   8  -2 -10 233.080 14.3800   1
   8   2 -10 256.240 13.9100   1
   8   2 -10 228.800 14.0800   1
   1  12  -5 75.3400 7.25000   1
   1  12  -5 62.4100 8.07000   1
  -1  12   5 70.8600 9.03000   1
  -4   8 -10 699.950 35.3100   1
  -4  -8 -10 576.510 37.4700   1
   4  -8  10 724.380 35.8800   1
  -4   8 -10 751.600 37.4600   1
   4   8  10 745.690 36.1400   1
   3   3 -18 416.000 21.8000   1
   3  -3 -18 381.040 21.0200   1
   2  -6  15 161.270 10.5100   1
  -2   6 -15 189.590 12.5000   1
   2   6  15 180.890 11.8000   1
  -2   6 -15 145.250 10.8800   1
  -2  -6 -15 174.000 15.4600   1
   4   1  15 221.030 12.9200   1
  -4   1 -15 216.150 15.9600   1
  -4  -1 -15 226.940 16.8500   1
   6  -6   8 968.350 46.6000   1
  -6  -6  -8 923.380 49.1500   1
   6   6   8 895.270 45.9000   1
   7   5 -11 546.930 27.3800   1
   7  -5 -11 531.170 27.9500   1
   7   5 -11 547.610 27.6400   1
   7  -5 -11 528.940 27.6500   1
   6   9   0 595.620 30.1600   1
   6   9   0 529.290 27.2400   1
   6  -9   0 580.180 30.9000   1
   3 -11   5 252.930 16.6000   1
   3  11   5 246.360 16.2000   1
  -3  11  -5 237.690 15.3900   1
   8  -5  -1 155.610 11.7200   1
   8   5  -1 157.260 11.2300   1
  -6  -4 -10 11.6000 4.77000   1
  -6   4 -10 9.21000 4.20000   1
   6  -4  10 9.55000 4.22000   1
   6   4  10 8.15000 3.71000   1
   2  11   7 46.1500 6.97000   1
   2 -11   7 50.6300 6.91000   1
  -2  11  -7 31.6300 5.55000   1
   4  11   1 36.8600 6.74000   1
   4 -11   1 24.1900 6.37000   1
   4   8 -13 -4.7200 3.31000   1
   4  -8 -13 4.60000 4.05000   1
   8  -5  -5 22.3000 5.15000   1
   8   5  -5 8.98000 2.47000   1
   8   5  -5 21.1600 4.59000   1
   4  11  -4 244.430 14.4000   1
   4 -11  -4 255.380 17.7400   1
   4  11  -4 246.950 16.4000   1
   4   1 -18 193.500 12.7000   1
   4  -1 -18 205.100 12.7600   1
  -4  -4 -14 15.4200 5.69000   1
   4  -4  14 13.0000 3.73000   1
  -4   4 -14 18.1700 5.09000   1
  -4   4 -14 21.7600 4.44000   1
   4   4  14 24.8800 4.45000   1
   8  -4   2 0.32000 4.31000   1
   8   4   2 9.78000 4.35000   1
   6  -7 -11 549.830 31.1300   1
   6   7 -11 657.710 31.0100   1
   6   7 -11 624.820 31.2400   1
  -7  -4  -7 440.640 26.0300   1
   7   4   7 465.750 23.9400   1
   7  -4   7 418.550 23.8300   1
  -1 -11   9 344.020 20.1900   1
  -1 -11   9 388.040 20.8400   1
   1  11  -9 323.420 19.4300   1
  -1  11   9 353.720 21.8200   1
   8  -4  -8 61.6700 6.58000   1
   8   4  -8 55.1200 5.68000   1
   8  -4  -8 56.6900 6.18000   1
   8   4  -8 52.0700 5.81000   1
   7  -7  -7 602.960 32.0200   1
   7   7  -7 619.580 31.5400   1
   7   7  -7 618.040 30.5700   1
   5  -4 -16 76.9300 7.33000   1
   5   4 -16 74.2300 7.48000   1
   7  -3 -13 99.0400 8.41000   1
   7   3 -13 90.3300 8.08000   1
   7  -3 -13 108.790 7.84000   1
  -2   9  13 -4.0500 4.19000   1
   2   9 -13 -2.4000 3.07000   1
  -2  -9  13 -0.2800 2.84000   1
  -2  -9  13 -0.3300 2.83000   1
   2 -12  -4 246.570 16.4600   1
   2  12  -4 186.490 14.3400   1
   2  12  -4 204.670 12.9600   1
   2 -12  -4 197.090 15.1400   1
   4   4 -17 399.110 21.8700   1
   4  -4 -17 403.490 21.6600   1
  -3   7 -13 235.760 14.7100   1
  -3  -7 -13 235.960 16.8300   1
   3   7  13 233.600 14.2200   1
   3  -7  13 218.840 13.6600   1
  -3   7 -13 200.240 13.7000   1
   3  -5 -17 194.060 12.3500   1
   3   5 -17 204.590 13.1500   1
   3  -8 -14 539.110 29.5400   1
   3  -8 -14 567.430 29.1600   1
   3   8 -14 482.220 27.3800   1
  -3  -6 -14 99.1100 11.3200   1
  -3   6 -14 107.530 8.82000   1
  -3   6 -14 120.870 9.66000   1
   3   6  14 105.970 8.54000   1
   5 -10   2 0.60000 4.47000   1
   5  10   2 0.79000 3.99000   1
   5  10   2 2.40000 2.33000   1
   0  -9 -13 393.370 24.1700   1
   0   9  13 370.570 21.5600   1
   0   9 -13 332.810 20.3100   1
   0  -9  13 382.450 20.0800   1
   6   9  -5 126.320 8.99000   1
   6   9  -5 121.820 10.2200   1
   6  -9  -5 141.180 11.3300   1
  -2   8 -13 754.660 35.6800   1
  -2   8 -13 576.400 36.8200   1
   2   8  13 775.140 37.1200   1
  -2  -8 -13 784.450 40.7400   1
   7  -5   6 12.8000 4.71000   1
  -7  -5  -6 13.7600 4.82000   1
   7   5   6 10.8900 3.75000   1
   6   8  -9 122.510 9.49000   1
   6  -8  -9 118.980 9.83000   1
   6   8  -9 108.830 8.68000   1
   7   7   2 69.7700 7.16000   1
   7  -7   2 53.5200 7.38000   1
   0 -11  -9 224.520 15.2900   1
   0 -11   9 233.610 14.8600   1
   0  11   9 222.960 15.7700   1
   0 -11   9 238.980 14.7600   1
   0  11  -9 225.270 14.2300   1
   1  -7  15 1.52000 2.84000   1
  -1   7 -15 4.64000 3.55000   1
   1   7  15 0.51000 4.12000   1
  -1  -7 -15 4.68000 5.26000   1
  -1   7 -15 0.95000 3.31000   1
   4 -10   6 7.14000 4.66000   1
  -4  10  -6 6.32000 3.73000   1
   4  10   6 2.74000 4.12000   1
   7   0 -14 286.790 16.6000   1
   4 -10  -9 215.090 16.2800   1
   4  10  -9 240.920 15.2500   1
   4  10  -9 249.000 14.5400   1
   8   0   5 0.18000 3.43000   1
   5  -2 -17 576.660 28.8700   1
   5   2 -17 546.070 28.8500   1
   1   4 -18 248.000 16.4700   1
   1   4 -18 223.460 13.8300   1
   1  -4 -18 206.960 12.9700   1
  -1   2 -18 74.4800 9.41000   1
  -1   2 -18 70.5400 6.60000   1
  -1  -2 -18 70.0200 5.98000   1
  -1  -2 -18 60.0000 9.98000   1
   8  -5   0 13.4000 4.67000   1
   8   5   0 21.6100 4.99000   1
   5 -10  -6 9.91000 5.12000   1
   5  10  -6 6.92000 3.37000   1
   5  10  -6 2.09000 4.37000   1
   5  -8   8 217.500 15.1500   1
  -5  -8  -8 237.590 15.5600   1
   5   8   8 232.130 14.9700   1
  -5   8  -8 258.430 15.0500   1
   6   0 -16 69.5300 7.11000   1
   2  12   3 271.750 17.1000   1
   2 -12   3 215.990 16.2400   1
   2  12   3 255.120 14.2800   1
  -2  12  -3 256.390 15.4000   1
   2 -12   3 231.770 16.5700   1
   2   4 -18 68.8100 6.90000   1
   2  -4 -18 65.3300 6.19000   1
   2   4 -18 57.9700 7.61000   1
   6   9   1 98.1100 8.93000   1
   6  -9   1 91.3200 9.56000   1
   2   0 -19 5.65000 3.48000   1
   8   0 -11 3.86000 3.48000   1
   8   0 -11 -0.1500 3.31000   1
   8   5  -6 44.5900 5.76000   1
   8  -5  -6 39.4800 6.08000   1
   8   5  -6 44.4800 5.06000   1
   1   0 -19 7.39000 3.35000   1
   1   0 -19 16.1000 5.77000   1
   7   3   8 266.930 16.0800   1
  -7  -3  -8 285.280 18.5000   1
  -7   3  -8 264.060 18.0200   1
   7  -3   8 291.130 16.4800   1
   7   1 -14 7.03000 3.81000   1
   7  -1 -14 5.52000 3.94000   1
   4  11   2 793.580 41.5300   1
   4  11   2 814.980 38.1800   1
   4 -11   2 774.380 41.8500   1
   4   2  15 313.290 17.2500   1
  -4   2 -15 319.380 20.5000   1
  -4  -2 -15 323.950 21.6800   1
   1   6  16 313.560 17.9700   1
  -1  -6 -16 295.100 22.1300   1
  -1   6 -16 293.480 17.2400   1
  -1   6 -16 305.630 18.7000   1
   8   1   5 58.4500 6.62000   1
   8  -1   5 67.8700 7.01000   1
   4 -11  -5 62.9400 8.99000   1
   4  11  -5 67.8600 6.69000   1
   4  11  -5 97.9600 8.97000   1
   5   3  13 -4.9400 2.58000   1
   5  -3  13 5.65000 3.27000   1
  -5  -3 -13 3.60000 4.58000   1
  -5   3 -13 -1.2300 4.02000   1
  -2  -3 -17 5.68000 5.57000   1
  -2   3 -17 -5.7100 3.22000   1
  -2   3 -17 -0.0400 4.18000   1
   2   3  17 0.98000 2.91000   1
  -1  12  -5 154.160 11.5100   1
   1 -12   5 187.270 13.1900   1
   1 -12   5 182.680 13.1600   1
   1  12   5 162.750 12.8900   1
   1   8  14 464.020 27.3200   1
  -1  -8 -14 538.660 31.7100   1
  -1   8 -14 537.230 27.9900   1
  -1   8 -14 483.480 26.4700   1
   1  -8  14 529.670 26.2500   1
   3  -3  16 571.530 28.3500   1
  -3  -3 -16 540.930 34.4800   1
  -3   3 -16 607.700 28.9400   1
  -3   3 -16 547.580 32.4300   1
  -5  -9  -6 597.340 32.1400   1
   5   9   6 611.580 31.6400   1
   5  -9   6 587.670 32.0200   1
   6   1 -16 260.820 16.2000   1
   6  -1 -16 289.920 16.5400   1
   4   2 -18 19.9100 4.72000   1
   4  -2 -18 21.4000 4.64000   1
   2   1 -19 26.7700 4.93000   1
   2  -1 -19 33.0600 4.88000   1
   8   1 -11 109.390 8.89000   1
   8  -1 -11 115.580 8.97000   1
   8   1 -11 123.130 8.55000   1
   8  -1 -11 114.010 8.65000   1
  -2   5 -16 386.690 21.6700   1
  -2  -5 -16 404.650 27.3900   1
   2   5  16 399.600 21.7200   1
  -2   5 -16 442.040 24.4400   1
   1   1 -19 333.170 22.9600   1
   1  -1 -19 321.590 18.5000   1
   1   1 -19 360.780 18.9800   1
   1  -1 -19 403.540 24.8200   1
   7   0   9 3.36000 3.48000   1
  -7   0  -9 -0.0200 3.92000   1
  -3   8 -12 731.330 35.0800   1
   3   8  12 772.630 36.1900   1
  -3   8 -12 569.250 36.1800   1
   3  -8  12 731.250 35.2300   1
  -3  -8 -12 689.200 38.6600   1
   7  -6 -10 364.560 20.6500   1
   7  -6 -10 357.060 20.5100   1
   7   6 -10 390.190 20.2300   1
   7   6 -10 377.160 20.2100   1
   2  11  -9 96.1100 8.50000   1
   2 -11  -9 115.530 11.0500   1
   2  11  -9 104.660 9.35000   1
   2 -11  -9 108.180 10.4000   1
  -2  11   9 121.450 11.0800   1
  -6  -7  -7 144.280 10.9900   1
   6   7   7 141.620 10.4900   1
   6  -7   7 130.270 10.5800   1
  -2  10 -10 51.1700 6.38000   1
  -2 -10 -10 44.6700 6.53000   1
   2 -10  10 37.4800 5.90000   1
   2  10  10 38.7200 6.82000   1
   8  -3   4 375.260 21.2800   1
   8   3   4 372.710 20.9400   1
   6   9  -6 890.830 42.4000   1
   6   9  -6 877.230 44.2900   1
   6  -9  -6 851.810 44.9000   1
   3   5  15 731.310 38.3300   1
  -3  -5 -15 727.780 44.0800   1
  -3   5 -15 815.430 38.4600   1
   3  -5  15 781.630 37.9500   1
  -3   5 -15 811.030 41.9600   1
   0 -12   6 588.540 30.3800   1
   0  12  -6 509.340 28.3800   1
   0 -12   6 567.330 30.6000   1
   0  12   6 540.660 30.5300   1
   6   8   5 106.360 9.11000   1
  -6  -8  -5 100.100 8.61000   1
   6  -8   5 95.4500 9.15000   1
   2 -12  -5 50.6300 8.13000   1
   2 -12  -5 51.2000 8.07000   1
   2  12  -5 57.0000 7.59000   1
   2  12  -5 43.9200 5.83000   1
   6  -5 -14 106.630 9.06000   1
   6  -5 -14 124.140 8.56000   1
   6   5 -14 118.010 9.44000   1
   1  12  -6 1102.30 55.1500   1
   1  12  -6 1148.65 57.5700   1
  -1  12   6 1212.67 58.6800   1
  -1 -10 -11 301.590 19.1900   1
   1  10  11 297.050 18.1500   1
   1 -10  11 295.290 17.4100   1
  -1  10 -11 280.490 17.0200   1
  -6   3 -11 18.7100 5.43000   1
   6  -3  11 21.3100 4.56000   1
  -6  -3 -11 21.4400 5.94000   1
   6   3  11 17.7800 4.06000   1
   3  11  -8 139.180 11.2000   1
   3  11  -8 141.170 10.4600   1
   3 -11  -8 174.410 13.8600   1
   3 -11  -8 146.610 12.9600   1
  -7   1  -9 661.010 37.7000   1
   7   1   9 712.410 34.5700   1
   7  -1   9 686.530 34.5000   1
  -7  -1  -9 635.450 37.5400   1
   8  -3 -10 42.9500 5.27000   1
   8   3 -10 31.2300 4.96000   1
   8  -3 -10 31.6800 5.02000   1
   8   3 -10 35.2500 4.91000   1
   5   8 -12 321.350 17.2400   1
   5   8 -12 286.730 16.7500   1
   5  -8 -12 266.600 17.3600   1
   5  -6  11 139.340 10.1200   1
  -5   6 -11 146.700 10.2000   1
   5   6  11 117.420 9.23000   1
  -5  -6 -11 130.360 11.4900   1
  -5   6 -11 115.800 10.3100   1
   7   6   5 101.150 8.74000   1
  -7  -6  -5 107.920 9.29000   1
   7  -6   5 104.620 9.45000   1
   6  -6 -13 6.50000 3.53000   1
   6   6 -13 1.40000 3.22000   1
   6  -6 -13 7.01000 3.67000   1
   5  10   3 175.000 12.8700   1
   5 -10   3 167.250 13.1000   1
  -1   7  16 -0.7100 4.10000   1
   1  -7 -16 1.42000 2.98000   1
   1   7 -16 1.53000 3.11000   1
   1   7 -16 1.86000 3.78000   1
   7  -7  -8 16.0800 4.83000   1
   7   7  -8 5.66000 3.79000   1
   7   7  -8 15.5400 4.01000   1
   8  -4   3 14.5500 5.03000   1
   8   4   3 11.7900 4.51000   1
   8  -5   1 72.2000 7.74000   1
   8   5   1 69.3900 7.07000   1
   5  -9 -10 743.220 38.6300   1
   5   9 -10 737.590 37.6000   1
   5   9 -10 724.450 36.6400   1
   8   5  -7 321.290 17.8000   1
   8  -5  -7 305.720 17.5600   1
   8  -5  -7 304.380 18.2000   1
   8   5  -7 326.760 17.2100   1
   7  -2 -14 268.900 16.4600   1
   7   2 -14 288.040 16.3400   1
   8   4  -9 330.140 18.5800   1
   8  -4  -9 327.440 19.1600   1
   8   4  -9 369.820 19.0300   1
   8  -4  -9 352.130 19.1800   1
   6   9   2 81.8000 8.37000   1
   6  -9   2 78.0400 8.58000   1
   8  -2   5 535.770 28.2700   1
   8   2   5 525.540 27.9500   1
   3 -11   6 269.620 17.1900   1
  -3  11  -6 252.060 15.8500   1
   3  11   6 258.440 17.1200   1
   5   5  12 444.540 23.5900   1
  -5   5 -12 450.800 23.3000   1
  -5   5 -12 425.190 25.7900   1
  -5  -5 -12 416.050 26.4200   1
   5  -5  12 458.900 23.7500   1
  -2   7  16 16.8400 4.92000   1
   2  -7 -16 12.6800 3.74000   1
   2   7 -16 13.5900 4.49000   1
   2   7 -16 13.6900 4.34000   1
   7  -7   3 472.390 25.8400   1
   7   7   3 451.790 24.9900   1
   0   4 -18 27.5200 5.84000   1
   0   4 -18 23.6200 4.93000   1
   0  -4 -18 17.7500 4.03000   1
   0  -4 -18 32.6000 8.10000   1
   3 -12  -1 5.97000 4.88000   1
   3  12  -1 1.00000 4.46000   1
   3  12  -1 1.43000 2.85000   1
  -2  12  -4 680.120 34.1100   1
   2  12   4 627.920 35.3200   1
   2 -12   4 676.700 35.6500   1
   2   9  12 266.250 16.1800   1
  -2  -9 -12 236.650 17.0200   1
   2  -9  12 216.720 14.6600   1
  -2   9 -12 268.230 15.0100   1
  -2   9 -12 224.860 14.8400   1
   3  10 -11 316.320 17.9700   1
   3 -10 -11 286.530 19.8800   1
   3 -10 -11 292.540 19.7400   1
   3  10 -11 326.980 18.3700   1
   6  -2 -16 37.3800 5.60000   1
   6   2 -16 41.0800 5.68000   1
   6   4 -15 196.320 12.7900   1
   6  -4 -15 197.920 13.0800   1
   4  11   3 365.270 18.7600   1
   4 -11   3 380.570 22.3200   1
   4  11   3 347.010 21.9100   1
   2   2 -19 629.010 31.0300   1
   2  -2 -19 596.700 30.5000   1
   8   2 -11 447.090 22.2900   1
   8  -2 -11 426.200 22.9100   1
   8  -2 -11 428.940 22.4900   1
   8   2 -11 399.050 22.3300   1
   5  10  -7 708.740 35.5200   1
   5 -10  -7 723.850 38.5200   1
   5  10  -7 723.340 37.4000   1
   3   0 -19 2.36000 3.25000   1
   1  -2 -19 316.850 21.1900   1
   1   2 -19 314.720 16.2600   1
   1  -2 -19 242.050 15.0400   1
   1   2 -19 251.190 18.8900   1
   1  -8 -15 90.1600 8.05000   1
   1   8 -15 151.590 9.75000   1
   1   8 -15 129.550 9.90000   1
   4  11  -6 276.110 16.2100   1
   4  11  -6 300.610 18.1600   1
   4 -11  -6 279.970 19.3000   1
   3  12  -2 24.0700 5.89000   1
   3 -12  -2 26.5300 6.86000   1
   3 -12  -2 22.9100 6.46000   1
   3  12  -2 19.7600 4.17000   1
   1 -11   9 2.26000 4.01000   1
   1  11   9 -5.7700 3.61000   1
  -1  11  -9 -1.7000 3.06000   1
   1  -6 -17 142.940 9.43000   1
   1   6 -17 148.680 11.2100   1
   1   6 -17 132.930 10.4800   1
   3  12   0 275.570 14.9400   1
   3  12   0 230.280 16.9300   1
   3 -12   0 268.130 18.0200   1
   0   0 -19 6.09000 3.47000   1
   0   0 -19 1.06000 4.35000   1
   3   4 -18 0.90000 3.52000   1
   3  -4 -18 3.98000 3.37000   1
   5  -7  10 23.3000 5.09000   1
  -5   7 -10 27.6800 5.06000   1
   5   7  10 22.8200 4.77000   1
  -5  -7 -10 21.6500 5.49000   1
  -5   7 -10 24.3300 5.30000   1
  -4   9  -9 254.780 15.6900   1
   4   9   9 282.650 16.2500   1
  -4  -9  -9 228.370 15.9100   1
   4  -9   9 243.370 15.8600   1
  -4   6 -13 101.510 8.50000   1
   4   6  13 99.1300 8.23000   1
   4  -6  13 86.5600 7.78000   1
  -4  -6 -13 94.5900 10.5300   1
  -4   6 -13 105.750 9.31000   1
   3  -9 -13 136.410 12.0100   1
   3  -9 -13 159.510 12.7900   1
   3   9 -13 153.460 10.9600   1
   5  -3 -17 26.3500 5.16000   1
   5   3 -17 23.2000 4.65000   1
  -1  10  12 15.2900 5.28000   1
  -1 -10  12 10.4200 3.81000   1
   1  10 -12 18.7700 4.78000   1
  -1 -10  12 15.6500 4.39000   1
   7   8  -3 216.650 12.5400   1
   7   8  -3 225.230 14.3600   1
   7  -8  -3 219.770 15.1500   1
  -1  -5 -17 844.360 47.2000   1
   1   5  17 798.010 40.0900   1
  -1   5 -17 818.650 43.2700   1
  -1   5 -17 757.180 39.2200   1
   7   8  -2 67.9500 7.53000   1
   7   8  -2 72.9500 5.95000   1
   7  -8  -2 72.6300 8.16000   1
  -1   3 -18 918.390 44.4500   1
  -1   3 -18 941.140 50.0200   1
  -1  -3 -18 893.130 52.3200   1
   4   9 -12 294.870 17.6100   1
   4  -9 -12 290.550 18.6500   1
   4   9 -12 307.460 17.4400   1
  -4  -7 -12 81.3500 9.51000   1
   4   7  12 86.6700 8.08000   1
  -4   7 -12 86.5100 8.39000   1
   4  -7  12 101.460 8.19000   1
  -4   7 -12 96.8800 8.30000   1
   2   6 -17 15.3800 4.68000   1
   2  -6 -17 21.8700 4.27000   1
   2   6 -17 25.0700 5.03000   1
   4  -6 -16 692.790 34.1800   1
   4   6 -16 663.920 34.2900   1
   3  -1 -19 95.6400 7.94000   1
   3   1 -19 82.2700 7.76000   1
   2 -11   8 100.380 9.05000   1
  -2  11  -8 75.3800 7.97000   1
   2  11   8 94.9300 9.34000   1
  -7  -2  -9 53.6600 7.54000   1
   7  -2   9 36.7300 5.47000   1
   7   2   9 39.8900 5.75000   1
  -7   2  -9 42.0500 7.08000   1
   1   9  13 68.1300 7.64000   1
  -1  -9 -13 64.8800 8.87000   1
  -1   9 -13 61.6200 6.09000   1
  -1   9 -13 71.2300 7.22000   1
   1  -9  13 46.6100 5.80000   1
   9   0  -3 3.43000 2.22000   1
   9   0  -3 -1.3500 4.02000   1
   4  -7 -15 195.070 12.8500   1
   4   7 -15 193.890 12.8700   1
   4  -7 -15 201.860 12.8000   1
  -2   8  15 139.850 10.9800   1
   2  -8 -15 118.740 9.09000   1
   2   8 -15 136.630 9.72000   1
   2   8 -15 105.290 9.76000   1
   0  -1 -19 385.350 25.5400   1
   0   1 -19 332.680 19.4400   1
   0  -1 -19 365.700 19.2700   1
   0   1 -19 395.290 24.4600   1
   3  12  -3 67.1500 6.60000   1
   3  12  -3 60.0500 8.05000   1
   3 -12  -3 65.3300 8.83000   1
   3 -12  -3 61.7000 9.26000   1
  -4   3 -15 16.2800 5.43000   1
   4  -3  15 7.12000 2.69000   1
   4   3  15 30.3100 4.26000   1
  -4  -3 -15 19.7700 6.24000   1
   5   0  14 529.110 26.6900   1
  -5   0 -14 503.180 30.5200   1
   7   4 -13 384.260 20.9800   1
   7  -4 -13 351.750 21.0400   1
   7  -4 -13 413.250 20.6100   1
   9   0  -4 3.33000 4.24000   1
   9   0  -4 1.33000 2.84000   1
   7   8  -4 364.450 20.4300   1
   7  -8  -4 350.180 20.9500   1
   7  -5 -12 359.760 20.2100   1
   7   5 -12 364.300 19.7600   1
   7  -5 -12 358.410 19.6400   1
   6   0  12 505.660 25.4300   1
  -6   0 -12 453.220 28.5100   1
   6   8 -10 63.6100 6.37000   1
   6  -8 -10 46.6100 6.72000   1
   6   8 -10 56.5700 6.58000   1
   6   9  -7 23.1800 4.61000   1
   6   9  -7 16.8000 5.36000   1
   6  -9  -7 33.3100 6.52000   1
   7   8  -1 -1.1600 3.85000   1
   7   8  -1 1.95000 2.54000   1
   7  -8  -1 4.18000 4.24000   1
   3  12   1 109.650 8.21000   1
   3  12   1 112.310 10.4300   1
   3 -12   1 119.110 11.1800   1
  -3 -10  -9 81.4200 7.98000   1
  -3  10  -9 83.1700 8.16000   1
   3  10   9 85.6200 9.14000   1
   3 -10   9 97.8100 8.72000   1
   1 -12   6 108.670 10.0000   1
   1  12   6 119.610 10.6800   1
  -1  12  -6 106.320 9.43000   1
   1 -12   6 121.840 10.7600   1
   4  -3 -18 322.560 17.9500   1
   4   3 -18 317.520 18.1600   1
   9   0  -2 624.550 30.1900   1
   9   0  -2 617.330 32.3000   1
   0  -7 -16 58.1700 9.65000   1
   0   7  16 67.7600 7.57000   1
   0  -7 -16 66.3100 5.82000   1
   0   7 -16 70.8200 7.26000   1
   5   6 -15 41.8500 5.94000   1
   5  -6 -15 47.8800 6.20000   1
   2 -12  -6 177.500 14.0900   1
   2 -12  -6 142.690 12.5300   1
   2  12  -6 130.140 11.5900   1
   2  12  -6 150.120 10.4600   1
   9  -1  -3 358.300 19.0300   1
   9  -1  -3 248.530 16.4900   1
   9   1  -3 374.990 17.3900   1
   9   1  -3 333.440 18.7500   1
   4  10   7 242.780 16.7400   1
   4 -10   7 246.760 16.5900   1
  -4  10  -7 273.980 16.4100   1
  -4 -10  -7 279.920 16.1000   1
  -5  -1 -14 147.730 13.3800   1
   5   1  14 150.050 10.0900   1
   5  -1  14 159.720 10.2500   1
  -5   1 -14 152.730 13.1600   1
   9  -1  -4 172.150 12.1800   1
   9  -1  -4 181.670 10.8300   1
   9   1  -4 172.770 12.1600   1
  -1 -11  10 727.800 37.6700   1
  -1  11  10 775.750 39.6200   1
  -1 -11  10 749.570 38.3700   1
   1  11 -10 698.000 36.7100   1
   6  -7 -12 15.2300 4.43000   1
   6  -7 -12 18.9700 4.67000   1
   6   7 -12 17.3800 4.42000   1
   9   0  -5 -2.9000 2.59000   1
   9   0  -5 2.32000 4.11000   1
   6   1  12 188.140 11.7500   1
  -6  -1 -12 188.800 14.5400   1
  -6   1 -12 152.210 13.3100   1
   6  -1  12 191.160 11.8800   1
   0  10  12 10.3200 4.84000   1
   0 -10 -12 10.6500 4.89000   1
   0  10 -12 6.94000 4.02000   1
   0 -10  12 -0.9000 1.88000   1
   4 -10 -10 18.6900 5.87000   1
   4  10 -10 21.2100 4.67000   1
   4  10 -10 21.4500 5.41000   1
  -6   5 -10 220.320 15.4400   1
  -6  -5 -10 204.850 15.2800   1
   6   5  10 228.860 13.8200   1
   6  -5  10 219.180 14.0600   1
  -2  10  12 135.800 11.9500   1
   2  10 -12 121.890 10.2600   1
  -2 -10  12 152.360 10.0800   1
  -2 -10  12 134.890 9.81000   1
   8   6  -3 84.7200 6.58000   1
   8   6  -3 89.3500 7.99000   1
   8  -6  -3 86.0800 8.55000   1
  -3  -9 -11 90.5500 9.24000   1
  -3   9 -11 99.3500 8.18000   1
  -3   9 -11 83.5400 8.34000   1
   3   9  11 107.760 9.54000   1
   3  -9  11 99.5300 8.54000   1
   4   5  14 334.450 18.8700   1
   4  -5  14 331.360 18.6700   1
  -4   5 -14 327.960 21.0000   1
  -4  -5 -14 350.090 23.1000   1
  -4   5 -14 368.230 19.3500   1
   8  -5   2 64.5400 7.48000   1
   8   5   2 75.4000 7.40000   1
   9  -1  -2 114.100 9.46000   1
   9  -1  -2 113.840 7.70000   1
   9   1  -2 109.980 9.34000   1
   9   1  -2 120.290 7.93000   1
   0  -8 -15 351.130 19.1300   1
   0   8  15 378.280 21.4000   1
   0  -8 -15 348.180 24.4000   1
   0   8 -15 403.450 21.3400   1
   0   8 -15 357.960 20.3800   1
   7   5   7 31.9800 5.18000   1
  -7  -5  -7 16.6800 5.06000   1
   7  -5   7 18.5400 5.11000   1
  -6   6  -9 126.910 10.5500   1
   6  -6   9 113.890 9.66000   1
   6   6   9 119.420 9.23000   1
  -6  -6  -9 114.810 10.4400   1
   8   0   6 1070.63 52.6900   1
   7   4   8 64.4500 6.83000   1
   7  -4   8 76.2300 7.48000   1
  -7  -4  -8 76.3200 8.53000   1
  -7   4  -8 54.1900 7.71000   1
   7   8  -5 185.170 11.7000   1
   7   8  -5 194.510 13.0400   1
   7  -8  -5 201.330 13.9100   1
   8   6  -2 109.430 8.95000   1
   8  -6  -2 99.4900 9.25000   1
   8  -5  -8 303.020 17.6600   1
   8   5  -8 311.630 16.7900   1
   8  -5  -8 274.370 16.9600   1
   8   5  -8 320.270 17.4200   1
   5  -5 -16 83.7300 7.61000   1
   5   5 -16 81.1000 7.87000   1
   8  -6  -4 227.420 14.2900   1
   8   6  -4 196.470 11.9400   1
   8   6  -4 204.950 13.1800   1
  -1  12   7 164.520 13.3000   1
   1  12  -7 171.160 12.5300   1
   1  12  -7 168.440 11.5400   1
  -1 -12   7 145.540 12.0200   1
  -1 -12   7 167.420 12.5700   1
   9  -1  -5 347.870 20.6500   1
   9   1  -5 347.810 19.3500   1
   9   1  -5 381.190 20.8500   1
   9  -1  -5 415.010 19.9100   1
   4   5 -17 121.330 9.61000   1
   4  -5 -17 112.860 9.01000   1
   5 -10   4 5.05000 4.64000   1
   5  10   4 6.92000 4.43000   1
   3 -12  -4 412.500 26.1500   1
   3 -12  -4 399.660 25.5100   1
   3  12  -4 459.640 25.1300   1
   3  12  -4 443.060 22.9600   1
   5  -4  13 153.990 11.0000   1
   5   4  13 199.330 11.5700   1
  -5  -4 -13 154.480 13.9600   1
  -5   4 -13 165.520 13.1300   1
  -2   4 -17 533.320 26.5700   1
  -2   4 -17 505.060 29.4600   1
   2   4  17 484.760 26.1700   1
  -2  -4 -17 540.590 32.8300   1
   7   8   0 28.5600 5.69000   1
   7  -8   0 31.8100 6.43000   1
   6   9   3 5.04000 4.52000   1
   6  -9   3 11.5100 4.96000   1
   5  -7 -14 63.1600 7.13000   1
   5  -7 -14 71.7100 6.79000   1
   5   7 -14 69.7600 7.49000   1
   3   0  17 -3.9300 2.46000   1
  -3   0 -17 -2.6400 3.97000   1
   9   0  -1 2.39000 4.10000   1
   9   0  -1 2.70000 2.73000   1
   0 -11 -10 313.470 18.8500   1
   0  11  10 281.040 18.4800   1
   0 -11  10 300.270 17.5700   1
   0  11 -10 262.120 16.6600   1
   0 -12   7 78.6700 8.43000   1
   0  12  -7 82.7000 7.78000   1
   0 -12   7 85.8200 8.91000   1
   0  12   7 68.7000 8.57000   1
   8   0 -12 244.900 14.8300   1
   8   0 -12 247.530 14.2000   1
   3  -4  16 211.830 12.2400   1
  -3   4 -16 222.900 13.2600   1
  -3  -4 -16 206.620 17.8100   1
  -3   4 -16 204.980 14.9100   1
   0   6  17 280.410 16.4400   1
   0   6 -17 286.630 17.3400   1
   0   6 -17 259.420 15.8600   1
   0  -6 -17 311.630 21.2400   1
   0  -6 -17 227.010 14.2400   1
  -2   0 -18 553.450 33.3400   1
   3   2 -19 380.980 20.8300   1
   3  -2 -19 379.070 20.4900   1
   7   7  -9 66.1200 6.61000   1
   7  -7  -9 58.2000 6.91000   1
   7   7  -9 59.5800 6.34000   1
   8   1   6 51.1600 6.44000   1
   8  -1   6 49.5600 6.36000   1
   3  12   2 1177.76 54.0300   1
   3 -12   2 1122.91 58.0000   1
   3  12   2 1118.71 57.4700   1
   4   8  11 475.830 27.3100   1
  -4   8 -11 528.700 28.5800   1
  -4  -8 -11 497.350 29.4600   1
  -4   8 -11 511.300 27.1500   1
   4  -8  11 550.520 27.6600   1
   7  -3 -14 6.02000 4.06000   1
   7   3 -14 7.54000 3.97000   1
   0   2 -19 8.12000 3.58000   1
   0   2 -19 12.3700 5.53000   1
   0  -2 -19 7.27000 3.55000   1
   0  -2 -19 12.0400 6.30000   1
  -1   9  14 1067.22 51.8400   1
   1   9 -14 980.260 49.5800   1
   5   9   7 144.870 10.7600   1
   5  -9   7 122.240 10.5400   1
  -5  -9  -7 122.260 9.78000   1
   9   0  -6 983.910 48.3000   1
   9   0  -6 976.450 46.6700   1
   7  -6 -11 17.4300 4.67000   1
   7   6 -11 15.7200 4.37000   1
   7  -6 -11 11.1200 4.16000   1
   7   6 -11 17.4000 4.30000   1
   4  11   4 581.150 33.4000   1
   4 -11   4 673.950 34.1500   1
   4  11   4 615.910 30.0300   1
   8   3   5 59.0200 6.55000   1
   8  -3   5 53.6100 6.57000   1
  -2  12  -5 8.65000 4.40000   1
   2  12   5 8.51000 4.75000   1
   2 -12   5 11.5100 5.09000   1
   4  -8 -14 43.2800 6.26000   1
   4  -8 -14 42.7600 5.89000   1
   4   8 -14 41.2600 6.22000   1
   8   6  -1 30.2100 5.51000   1
   8  -6  -1 37.4000 6.35000   1
   4  11  -7 263.200 16.4700   1
   4 -11  -7 232.330 17.5200   1
   4  11  -7 252.500 15.0300   1
   3  -1  17 53.7400 5.21000   1
  -3   1 -17 69.5600 9.06000   1
   3   1  17 62.5100 5.46000   1
  -3  -1 -17 60.6600 9.45000   1
   9  -1  -1 4.16000 4.26000   1
   9   1  -1 6.93000 4.01000   1
   9  -1  -1 6.24000 2.75000   1
   9   1  -1 7.84000 2.90000   1
   8   1 -12 29.5700 4.44000   1
   8  -1 -12 31.0600 4.74000   1
   8  -1 -12 23.9000 4.98000   1
   8   1 -12 22.6800 5.00000   1
   3  -7 -16 53.8400 6.33000   1
   3   7 -16 73.8800 7.31000   1
   8   4   4 45.7100 6.09000   1
   8  -4   4 53.2400 6.57000   1
   8   6  -5 19.9300 4.66000   1
   8  -6  -5 18.0700 5.24000   1
   1  -5 -18 38.7500 4.88000   1
   1   5 -18 41.6100 6.69000   1
   1   5 -18 31.0600 5.47000   1
  -6  -8  -6 37.9100 5.86000   1
   6   8   6 58.1100 6.79000   1
   6  -8   6 26.6800 6.14000   1
   3  11  -9 1.50000 3.27000   1
   3  11  -9 7.33000 4.16000   1
   3 -11  -9 5.38000 5.13000   1
   3 -11  -9 5.74000 5.24000   1
   6   3 -16 429.180 23.9300   1
   6  -3 -16 477.940 24.5500   1
   2  -5 -18 83.8300 7.14000   1
   2   5 -18 77.9800 7.64000   1
   2   5 -18 86.9300 8.82000   1
   2  -3 -19 37.4700 5.27000   1
   2   3 -19 41.1600 5.90000   1
   2   3 -19 40.4000 7.04000   1
   8  -3 -11 27.7700 5.01000   1
   8   3 -11 31.6800 5.07000   1
   8  -3 -11 31.1000 4.82000   1
   8   3 -11 36.6700 4.65000   1
  -2   1 -18 54.5200 8.65000   1
  -2  -1 -18 29.2100 7.89000   1
   1  -3 -19 38.4100 8.39000   1
   1  -3 -19 30.5700 4.94000   1
   1   3 -19 41.5100 7.48000   1
   1   3 -19 31.4200 5.20000   1
   5 -10  -8 54.9300 8.11000   1
   5  10  -8 46.6500 5.92000   1
   5  10  -8 36.4900 6.37000   1
  -6  -4 -11 8.83000 4.74000   1
  -6   4 -11 -4.0000 3.93000   1
   6   4  11 2.37000 3.39000   1
   6  -4  11 -1.2400 3.50000   1
   7   7   4 5.05000 4.15000   1
   7  -7   4 3.46000 4.40000   1
  -5   8  -9 560.810 29.2900   1
   5   8   9 560.590 29.6800   1
  -5  -8  -9 548.990 31.1300   1
   5  -8   9 566.160 29.8500   1
   8  -4 -10 42.5000 5.49000   1
   8  -4 -10 42.5100 5.78000   1
   8   4 -10 36.3900 5.06000   1
   8   4 -10 30.7800 5.04000   1
   9   2  -3 -1.8100 3.95000   1
   9   2  -3 2.73000 2.66000   1
   9  -2  -3 9.86000 3.07000   1
   9  -2  -3 8.22000 4.32000   1
   2 -11 -10 413.050 26.4100   1
   2  11 -10 455.980 25.0000   1
   2  11 -10 452.620 24.5100   1
  -2  11  10 511.490 27.2300   1
  -5   2 -14 104.910 10.6600   1
   5  -2  14 109.370 8.43000   1
  -5  -2 -14 101.760 10.9700   1
   5   2  14 102.810 8.04000   1
   9  -2  -4 -1.1000 2.75000   1
   9   2  -4 -2.7300 2.34000   1
   9   2  -4 -1.8200 3.81000   1
   9  -2  -4 -0.9800 3.75000   1
   9   1  -6 4.35000 4.16000   1
   9  -1  -6 1.92000 4.05000   1
   9   1  -6 5.15000 3.25000   1
   9  -1  -6 2.10000 2.91000   1
   6  -2  12 113.490 8.87000   1
  -6   2 -12 124.610 11.0400   1
  -6  -2 -12 109.420 11.0500   1
   6   2  12 110.970 8.85000   1
   3  -6 -17 37.0100 5.35000   1
   3   6 -17 38.9700 6.06000   1
   5   0 -18 751.970 37.4200   1
   7   8  -6 112.780 8.19000   1
   7   8  -6 100.860 8.99000   1
   7  -8  -6 102.600 9.57000   1
   7   6   6 223.310 14.3800   1
  -7  -6  -6 214.240 15.1600   1
   7  -6   6 249.950 15.0700   1
  -2   9  14 417.250 24.0600   1
   2   9 -14 407.570 22.7600   1
   7   0 -15 3.18000 3.48000   1
   9   2  -2 90.5400 6.70000   1
   9   2  -2 88.9200 8.24000   1
   9  -2  -2 91.4200 8.40000   1
   7   3   9 12.8200 4.21000   1
  -7   3  -9 5.36000 4.40000   1
   7  -3   9 12.7600 4.05000   1
  -7  -3  -9 14.8400 5.48000   1
   9   0   0 350.060 20.1300   1
   6   9  -8 46.0300 5.82000   1
   6   9  -8 37.1300 6.25000   1
   6  -9  -8 47.6900 7.29000   1
  -2   7 -15 397.510 21.8300   1
  -2  -7 -15 398.450 25.4700   1
  -2   7 -15 360.630 20.3400   1
   2   7  15 336.870 20.6500   1
   2  -7  15 362.080 19.6600   1
   7   8   1 238.580 14.9200   1
   7  -8   1 212.720 15.3200   1
  -6  -7  -8 3.66000 3.77000   1
   6   7   8 -0.4100 3.61000   1
   6  -7   8 -0.1700 3.65000   1
   3  11   7 54.8700 7.55000   1
   3 -11   7 41.1400 6.91000   1
  -3  11  -7 44.3600 6.50000   1
   9  -2  -5 160.350 11.2500   1
   9  -2  -5 165.120 10.2100   1
   9   2  -5 133.710 9.53000   1
   9   2  -5 177.050 11.4400   1
   0  13   0 3.58000 4.48000   1
   0  13   0 7.33000 3.71000   1
   3  12  -5 11.5300 5.11000   1
   3 -12  -5 15.1500 5.81000   1
   3 -12  -5 13.4900 5.62000   1
   3  12  -5 4.35000 3.53000   1
   5   1 -18 52.8500 6.29000   1
   5  -1 -18 44.0200 6.28000   1
   3  -8 -15 560.960 31.5500   1
   3  -8 -15 533.280 30.7700   1
   3  -8 -15 623.080 29.8500   1
   3   8 -15 595.820 30.3900   1
   5  -9 -11 7.85000 4.79000   1
   5   9 -11 14.6000 4.22000   1
   5   9 -11 8.58000 4.27000   1
   8   6   0 505.090 27.4400   1
   8  -6   0 531.170 28.1900   1
   0   9  14 565.260 30.5900   1
   0  -9 -14 569.710 33.8000   1
   0  -9  14 565.680 28.8000   1
   0   9 -14 563.230 29.4700   1
   7   1 -15 69.9200 7.40000   1
   7  -1 -15 72.6100 7.49000   1
   8  -6  -6 574.850 31.2500   1
   8   6  -6 622.830 29.6400   1
   8   6  -6 588.040 30.7400   1
   0  13   1 201.030 12.9500   1
   0  13  -1 202.290 13.1300   1
   0  13  -1 198.640 14.7100   1
   0  13   1 189.340 14.5000   1
   8  -2   6 120.090 10.0500   1
   8   2   6 160.070 10.7300   1
   9  -1   0 85.5500 8.26000   1
   9  -1   0 87.7300 6.30000   1
   9   1   0 79.9600 8.10000   1
   9   0  -7 -1.0400 3.04000   1
   9   0  -7 4.96000 4.18000   1
   2  12  -7 105.300 8.75000   1
   2 -12  -7 105.520 11.1800   1
   2  12  -7 97.4700 9.49000   1
   2 -12  -7 94.6000 10.1600   1
   3  12   3 35.0300 4.62000   1
   3  12   3 44.2700 7.51000   1
   3 -12   3 42.1700 7.53000   1
  -3  12  -3 40.1700 6.54000   1
   5  -4 -17 464.920 25.1200   1
   5   4 -17 482.100 25.2400   1
  -2  -8 -14 461.340 27.1200   1
   2   8  14 413.930 23.4800   1
  -2   8 -14 406.050 22.4300   1
   2  -8  14 398.980 21.9300   1
  -3   2 -17 673.520 37.3300   1
  -3  -2 -17 667.760 38.7800   1
   3   2  17 636.330 32.3500   1
   3  -2  17 645.300 31.9500   1
   9  -2  -1 239.420 12.7500   1
   9   2  -1 222.700 14.5000   1
   9  -2  -1 214.940 14.5300   1
   8  -2 -12 33.3000 4.67000   1
   8   2 -12 30.8800 5.27000   1
   8  -2 -12 20.9000 4.87000   1
  -4   0 -16 561.360 33.2900   1
  -3   7 -14 57.9800 6.89000   1
  -3   7 -14 55.8200 6.56000   1
  -3  -7 -14 60.5300 8.95000   1
   3   7  14 47.9300 6.34000   1
  -1   4 -18 68.9400 6.89000   1
  -1  -4 -18 64.4600 10.4900   1
  -1   4 -18 66.2900 8.32000   1
  -2  10 -11 36.6100 5.91000   1
   2 -10  11 40.5800 5.95000   1
  -2 -10 -11 37.8300 6.56000   1
   2  10  11 42.8400 6.83000   1
   8   5   3 512.590 26.3000   1
   8  -5   3 465.240 26.6400   1
  -2   2 -18 198.740 12.1800   1
  -2   2 -18 184.850 15.0600   1
  -2  -2 -18 179.550 16.7500   1
   2   6  16 3.80000 3.02000   1
  -2   6 -16 -0.3200 3.58000   1
  -2   6 -16 0.37000 3.03000   1
  -2  -6 -16 4.25000 5.11000   1
  -7   0 -10 37.1900 6.93000   1
   7   0  10 31.8100 5.30000   1
   1 -12   7 1.62000 4.25000   1
   1 -12   7 -1.3000 3.53000   1
  -1  12  -7 0.75000 3.33000   1
   1  12   7 -1.7500 3.99000   1
   5  -8 -13 175.530 12.6300   1
   5   8 -13 184.680 12.0900   1
   9   1  -7 35.0000 5.02000   1
   9  -1  -7 39.7000 5.13000   1
   9  -1  -7 34.3400 5.65000   1
   9   1  -7 35.1300 5.64000   1
   4   0 -19 -0.6400 3.43000   1
   8  -5  -9 128.650 9.65000   1
   8  -5  -9 104.570 8.66000   1
   8   5  -9 99.9200 8.20000   1
   8   5  -9 105.880 8.31000   1
   0  13   2 11.1600 5.41000   1
   0  13  -2 5.39000 3.43000   1
   0  13  -2 5.12000 4.99000   1
   4   4  15 717.400 34.9200   1
  -4   4 -15 693.660 38.4800   1
  -4  -4 -15 663.570 40.3200   1
   9   2  -6 173.900 10.9700   1
   9  -2  -6 170.270 11.9300   1
   9  -2  -6 185.880 11.2400   1
   9   2  -6 178.280 11.9900   1
   1  10  12 2.33000 3.99000   1
  -1 -10 -12 -0.3000 4.16000   1
   1 -10  12 9.52000 3.90000   1
  -1  10 -12 2.37000 3.78000   1
   1  13   0 6.43000 5.03000   1
   1 -13   0 5.23000 4.26000   1
   1  13   0 1.85000 3.02000   1
   1 -13   0 6.71000 4.52000   1
  -1  13   0 4.39000 3.85000   1
   0  -5 -18 442.690 29.0100   1
   0   5 -18 424.610 25.4300   1
   0  -5 -18 413.550 21.6100   1
   0   5 -18 429.130 22.8500   1
  -4  -1 -16 8.32000 5.55000   1
   4  -1  16 4.19000 2.03000   1
  -4   1 -16 4.86000 4.99000   1
   4   1  16 1.79000 2.25000   1
   6   9   4 223.370 14.8600   1
   6  -9   4 217.980 14.9900   1
   1 -13  -1 4.41000 4.10000   1
   1  13  -1 4.96000 3.46000   1
   1 -13  -1 0.93000 4.45000   1
   1  13  -1 6.75000 4.93000   1
   6   0 -17 -4.2100 3.55000   1
  -1   0 -19 1.87000 3.07000   1
  -1   0 -19 5.65000 4.75000   1
   3   6  15 25.9000 4.78000   1
  -3  -6 -15 31.6200 7.67000   1
   3  -6  15 28.6900 4.55000   1
  -3   6 -15 23.7600 5.05000   1
  -3   6 -15 31.5500 5.38000   1
   6  -6 -14 640.400 33.3700   1
   6  -6 -14 739.130 34.5800   1
   6   6 -14 644.900 33.7300   1
   6   5 -15 261.500 15.6800   1
   6  -5 -15 256.470 15.7100   1
   4   4 -18 25.1100 5.19000   1
   4  -4 -18 23.0700 4.93000   1
   6   8 -11 10.1000 3.86000   1
   6   8 -11 15.0600 4.80000   1
   6  -8 -11 15.8000 4.97000   1
   3   3 -19 13.4400 4.26000   1
   3  -3 -19 23.3500 4.70000   1
   7  -1  10 234.560 15.0400   1
  -7  -1 -10 256.600 17.5100   1
   7   1  10 248.250 15.1200   1
  -7   1 -10 260.040 17.5700   1
   1 -11  10 14.4600 4.72000   1
  -1  11 -10 17.3600 4.51000   1
  -1 -11 -10 12.3500 4.71000   1
   1  11  10 6.55000 4.74000   1
   5  11  -2 92.5700 9.50000   1
   5  11  -2 79.1500 6.86000   1
   5 -11  -2 73.6200 9.74000   1
   3 -10 -12 91.7700 10.3500   1
   3 -10 -12 88.7100 9.99000   1
   3  10 -12 109.740 8.84000   1
   3  10 -12 95.2000 8.60000   1
   5 -10   5 302.870 19.0400   1
   5  10   5 300.390 18.4500   1
   4  -1 -19 498.070 25.2400   1
   4   1 -19 454.130 25.0200   1
   7   8  -7 10.2700 3.74000   1
   7   8  -7 20.3000 4.87000   1
   7  -8  -7 16.2200 5.34000   1
   0   3 -19 50.1900 7.89000   1
   0   3 -19 36.5800 5.46000   1
   0  -3 -19 48.2100 9.14000   1
   0  -3 -19 43.1500 4.92000   1
   3  -5 -18 398.680 21.8000   1
   3   5 -18 422.090 22.5800   1
   5  11  -1 7.65000 4.91000   1
   5  11  -1 9.14000 2.67000   1
   5 -11  -1 13.1900 5.66000   1
  -1  -7 -16 67.4900 10.1200   1
  -1   7 -16 56.3000 6.73000   1
  -1   7 -16 55.2200 6.60000   1
   2  11   9 167.250 12.6600   1
   2 -11   9 187.770 12.8000   1
  -2  11  -9 156.190 11.8600   1
   1  13   1 344.830 21.6500   1
  -1  13  -1 360.490 20.3600   1
   1  13   1 374.110 19.7400   1
   1 -13   1 359.580 22.2500   1
   1 -13   1 337.250 22.0800   1
  -3   8 -13 212.200 13.9300   1
  -3  -8 -13 236.310 16.7000   1
   3   8  13 211.530 14.3500   1
   3  -8  13 212.900 13.8400   1
  -3   8 -13 230.310 14.4200   1
   5  -2 -18 85.4800 7.78000   1
   5   2 -18 83.9900 7.84000   1
   9   0   1 -2.4600 3.91000   1
   5  11  -3 134.870 9.18000   1
   5  11  -3 117.260 10.9200   1
   5 -11  -3 113.940 11.8200   1
   6  -1 -17 439.290 23.6900   1
   6   1 -17 441.750 23.8900   1
  -1   1 -19 168.700 14.9100   1
  -1   1 -19 166.120 10.7500   1
  -1  -1 -19 186.390 16.1500   1
   1 -13  -2 24.4400 6.17000   1
   1  13  -2 28.0200 6.32000   1
   1  13  -2 32.3900 5.29000   1
  -1  13   2 20.8200 6.30000   1
   1 -13  -2 22.1500 5.79000   1
   4 -11   5 22.0900 6.01000   1
   4  11   5 33.1700 6.78000   1
  -4  11  -5 24.2400 5.74000   1
   1  12  -8 417.720 23.0000   1
  -1 -12   8 438.840 24.4500   1
  -1  12   8 432.930 25.3700   1
  -1 -12   8 394.960 23.6800   1
   8   6   1 6.59000 4.27000   1
   8  -6   1 18.1500 5.03000   1
   7  -2 -15 380.210 20.6500   1
   7   2 -15 355.220 20.1700   1
   4  11  -8 366.470 21.8900   1
   4  11  -8 385.510 20.8100   1
   4 -11  -8 376.280 23.5800   1
   7   8   2 230.290 15.1200   1
   7  -8   2 238.100 15.8800   1
  -1  -8 -15 629.680 36.8500   1
   1   8  15 606.370 32.2800   1
  -1   8 -15 590.020 31.1100   1
  -1   8 -15 622.520 33.0300   1
  -2  12  -6 222.780 14.4600   1
   2  12   6 227.750 15.7400   1
   2 -12   6 218.730 15.1500   1
   8  -6  -7 -1.7000 3.91000   1
   8   6  -7 5.03000 3.23000   1
   8   6  -7 0.02000 3.48000   1
   9  -2   0 80.3700 8.30000   1
   9   2   0 96.1400 8.34000   1
   9  -2   0 96.3800 6.81000   1
   9   3  -3 11.2500 4.24000   1
   9   3  -3 13.1600 3.24000   1
   9  -3  -3 11.2800 4.77000   1
   9  -3  -3 7.49000 3.09000   1
   7   7 -10 79.3700 7.19000   1
   7   7 -10 58.8100 6.52000   1
   7  -7 -10 54.5900 6.72000   1
   6  10  -2 13.8600 5.11000   1
   6  10  -2 8.35000 3.08000   1
   6 -10  -2 16.2700 5.46000   1
   4  -9  10 197.830 13.0800   1
   4   9  10 183.920 13.1300   1
  -4  -9 -10 167.270 12.8100   1
  -4   9 -10 182.350 12.6700   1
   5  -3  14 56.4000 5.89000   1
  -5   3 -14 56.7000 7.96000   1
   5   3  14 54.1800 5.87000   1
  -5  -3 -14 52.9400 8.59000   1
   7  -5 -13 400.180 21.2500   1
   7  -5 -13 394.400 21.9200   1
   7   5 -13 400.540 21.7600   1
   9  -3  -4 425.770 22.4000   1
   9   3  -4 445.250 22.0100   1
   9  -3  -4 421.300 23.8000   1
   9   3  -4 445.650 23.7300   1
   4 -10   8 7.20000 4.57000   1
   4  10   8 9.11000 4.98000   1
  -4  10  -8 9.25000 3.91000   1
  -4 -10  -8 5.08000 3.81000   1
   0 -12   8 -5.0400 3.53000   1
   0 -12   8 2.27000 4.02000   1
   0  12  -8 1.96000 3.36000   1
   0  12   8 -4.1000 4.00000   1
  -6   3 -12 548.740 31.3600   1
   6  -3  12 549.900 28.0300   1
   6   3  12 522.230 27.8700   1
  -6  -3 -12 534.000 31.8200   1
   3  12  -6 75.5800 8.54000   1
   3 -12  -6 95.6600 10.7500   1
   3  12  -6 62.6900 7.06000   1
   3 -12  -6 71.1800 9.25000   1
   6  10  -3 777.990 38.7000   1
   6  10  -3 700.310 35.6400   1
   6 -10  -3 743.180 39.2300   1
  -5  -6 -12 3.44000 4.66000   1
  -5   6 -12 2.55000 3.55000   1
   5  -6  12 -0.5100 3.63000   1
   5   6  12 0.10000 3.36000   1
  -5   6 -12 8.56000 4.54000   1
   5  11   0 225.250 12.6900   1
   5  11   0 236.300 15.7800   1
   5 -11   0 188.740 15.5600   1
   0  13  -3 705.650 37.7800   1
   0  13   3 772.120 38.6400   1
   0  13  -3 699.240 35.6400   1
   0 -13   3 633.710 37.4200   1
   0 -13   3 731.540 38.8200   1
   9  -1   1 351.900 20.1700   1
   9   1   1 353.400 20.2400   1
   4  -9 -13 67.3700 8.18000   1
   4   9 -13 61.8200 7.30000   1
   4 -10 -11 518.650 30.1000   1
   4  10 -11 547.630 28.6600   1
   4  10 -11 536.990 28.1200   1
   6  10  -1 175.650 10.8700   1
   6  10  -1 189.660 13.4100   1
   6 -10  -1 185.880 14.1100   1
   9  -3  -2 246.680 13.7800   1
   9   3  -2 240.480 15.0000   1
   9  -3  -2 245.320 15.5900   1
   9   0  -8 271.440 16.4700   1
   9   0  -8 292.420 16.1700   1
   5  10  -9 32.6800 5.47000   1
   5 -10  -9 35.3500 7.15000   1
   5  10  -9 35.8600 6.12000   1
   1  13   2 22.6700 4.57000   1
  -1  13  -2 18.4100 4.93000   1
   1 -13   2 19.3200 5.58000   1
   1 -13   2 16.1400 5.67000   1
   1  13   2 22.3800 6.18000   1
   5  11  -4 579.850 28.9600   1
   5  11  -4 567.350 31.4400   1
   5 -11  -4 585.060 32.8700   1
   7  -4 -14 52.0300 6.72000   1
   7   4 -14 49.9800 6.17000   1
   9  -2  -7 295.240 17.4000   1
   9  -2  -7 295.110 16.8000   1
   9   2  -7 323.160 17.7200   1
   9   2  -7 293.140 16.5900   1
  -3 -10 -10 63.4600 7.17000   1
   3  10  10 50.2900 7.58000   1
   3 -10  10 48.5400 6.58000   1
  -3  10 -10 58.7300 6.92000   1
   8  -4   5 525.060 27.8100   1
   8   4   5 503.540 27.2800   1
   9   3  -5 23.2700 5.00000   1
   9  -3  -5 22.9900 5.13000   1
   9  -3  -5 22.9200 4.04000   1
  -1  10  13 545.030 29.7600   1
  -1 -10  13 521.790 27.4300   1
   1  10 -13 528.230 27.8800   1
   3  12   4 0.56000 2.04000   1
  -3  12  -4 -2.6800 3.69000   1
   3 -12   4 -0.9900 4.53000   1
   3  12   4 3.54000 4.53000   1
  -1  11  11 12.8000 5.35000   1
  -1 -11  11 5.32000 4.02000   1
   1  11 -11 10.6700 4.40000   1
  -1 -11  11 0.76000 3.49000   1
   5  -7  11 639.790 35.3100   1
  -5   7 -11 709.890 35.1500   1
  -5  -7 -11 668.070 38.1700   1
  -5   7 -11 712.350 37.7300   1
   5   7  11 726.770 35.7000   1
  -7  -7  -5 204.300 13.8600   1
   7   7   5 228.050 13.8000   1
   7  -7   5 181.060 13.6100   1
   8   0   7 -0.8400 3.42000   1
  -8   0  -7 -3.5800 3.72000   1
  -1  -6 -17 169.450 15.7300   1
  -1   6 -17 154.440 11.8200   1
  -1   6 -17 141.450 10.8000   1
   1   6  17 163.980 11.5100   1
   3  -9 -14 129.740 11.5000   1
   3  -9 -14 114.200 10.7800   1
   3   9 -14 135.030 10.5400   1
   6  -7 -13 3.86000 3.73000   1
   6  -7 -13 3.47000 3.71000   1
   6   7 -13 2.47000 3.82000   1
  -4  -2 -16 92.0900 11.2800   1
   4   2  16 94.8900 7.51000   1
  -4   2 -16 97.1800 10.4200   1
   1  13  -3 342.930 21.7200   1
  -1  13   3 389.420 22.7100   1
   1  13  -3 340.690 19.8200   1
   6  10  -4 4.36000 4.05000   1
   6  10  -4 7.88000 3.25000   1
   6 -10  -4 6.93000 5.37000   1
  -2  -9 -13 -2.8700 4.27000   1
   2   9  13 -0.2900 3.79000   1
  -2   9 -13 6.20000 4.07000   1
   2  -9  13 3.48000 3.76000   1
  -2   9 -13 0.86000 3.33000   1
   6   4 -16 6.69000 3.63000   1
   6  -4 -16 -1.1800 3.65000   1
   2   4 -19 520.990 31.4000   1
   2  -4 -19 540.670 27.3600   1
   2   4 -19 554.340 28.1800   1
   8   4 -11 506.630 24.4300   1
   8  -4 -11 430.210 24.4400   1
   8  -4 -11 451.970 24.7600   1
   8   4 -11 481.520 24.6200   1
   6   9  -9 2.30000 3.47000   1
   6   9  -9 2.36000 4.35000   1
   6  -9  -9 6.17000 4.80000   1
   9   1  -8 143.640 10.7400   1
   9  -1  -8 158.980 10.5700   1
   9  -1  -8 153.970 11.1700   1
   9   1  -8 158.600 10.5200   1
   7   2  10 63.1600 6.82000   1
  -7   2 -10 66.6100 8.51000   1
  -7  -2 -10 64.0100 8.91000   1
   7  -2  10 68.8100 7.13000   1
   8  -3   6 16.8400 4.54000   1
   8   3   6 17.8700 4.54000   1
   1   4 -19 120.680 9.57000   1
   1   4 -19 128.850 11.7200   1
   1  -4 -19 134.670 13.7100   1
   1  -4 -19 119.900 8.96000   1
   7   5   8 6.89000 3.57000   1
  -7  -5  -8 15.3800 5.24000   1
   7  -5   8 6.55000 4.53000   1
   4   2 -19 20.0800 4.91000   1
   4  -2 -19 33.2300 5.21000   1
   8   0 -13 -0.4800 3.18000   1
   3  11 -10 65.9400 7.09000   1
   3 -11 -10 47.6600 8.30000   1
   3  11 -10 60.6000 7.32000   1
   3 -11 -10 62.8400 9.35000   1
   7  -6 -12 58.1000 6.43000   1
   7   6 -12 59.6800 6.72000   1
   7  -6 -12 56.6700 6.74000   1
   6  10   0 2.55000 2.58000   1
   6  10   0 2.96000 4.51000   1
   6 -10   0 1.51000 4.46000   1
   5  -5  13 433.920 23.3800   1
   5   5  13 418.980 23.3700   1
  -5   5 -13 447.560 25.9200   1
  -5  -5 -13 435.770 26.9900   1
  -5   5 -13 451.760 23.3500   1
   2   5  17 235.500 14.2100   1
  -2   5 -17 241.580 14.3300   1
  -2   5 -17 211.650 15.6900   1
  -2  -5 -17 245.020 19.0700   1
   8  -1   7 521.390 27.8200   1
  -8  -1  -7 467.420 30.0000   1
   8   1   7 572.860 28.0300   1
   6   8   7 329.390 19.0500   1
   6  -8   7 341.680 19.8200   1
  -6  -8  -7 304.200 19.3600   1
  -3  -3 -17 3.07000 5.18000   1
  -3   3 -17 6.67000 4.36000   1
   3   3  17 -4.8300 2.90000   1
   9  -3  -1 13.9400 4.79000   1
   9   3  -1 16.3200 4.89000   1
   9  -3  -1 8.06000 2.59000   1
   8  -3 -12 239.550 15.2300   1
   8  -3 -12 253.990 14.4700   1
   8   3 -12 248.440 14.8600   1
   5  11   1 359.720 18.3300   1
   5  11   1 354.210 21.3000   1
   5 -11   1 331.350 21.8100   1
   6  -2 -17 302.930 17.7300   1
   6   2 -17 308.580 17.8300   1
   3  -5  16 405.640 21.6800   1
   3   5  16 391.130 22.2100   1
  -3   5 -16 444.790 25.1000   1
  -3  -5 -16 371.610 26.9200   1
  -3   5 -16 474.020 23.0800   1
  -1   2 -19 564.520 28.1700   1
  -1   2 -19 568.480 33.0200   1
  -1  -2 -19 506.000 33.8700   1
  -5   9  -8 438.750 24.0900   1
   5   9   8 446.200 24.3100   1
  -5  -9  -8 415.750 24.7600   1
   5  -9   8 441.200 24.5300   1
   2   0 -20 551.170 28.1300   1
  -2   3 -18 191.650 12.3500   1
  -2   3 -18 190.700 14.5900   1
  -2  -3 -18 194.840 17.3300   1
   0  11  11 110.450 10.2100   1
   0 -11 -11 113.650 10.1100   1
   0  11 -11 91.0600 8.71000   1
   0 -11  11 89.8800 8.33000   1
  -7   4  -9 121.900 11.2200   1
   7  -4   9 127.700 10.1400   1
   7   4   9 130.090 9.65000   1
  -7  -4  -9 144.490 12.0000   1
   1  -7 -17 8.63000 3.44000   1
   1   7 -17 1.33000 2.15000   1
   1   7 -17 12.4100 4.52000   1
   8  -1 -13 309.640 17.1000   1
   8   1 -13 271.520 16.5700   1
   1   0 -20 68.6800 6.51000   1
   1   0 -20 56.8300 9.15000   1
   9  -3  -6 11.1900 3.45000   1
   9   3  -6 11.5500 4.53000   1
   9  -3  -6 17.5700 4.45000   1
   9   3  -6 12.3200 3.47000   1
   2 -12  -8 628.070 34.6900   1
   2  12  -8 592.790 32.7800   1
   2 -12  -8 610.740 34.9900   1
   2  12  -8 630.540 31.7700   1
  -2  10  13 977.950 49.6500   1
  -2 -10  13 973.230 48.0700   1
   2  10 -13 924.460 47.1800   1
  -2 -10  13 978.740 47.2000   1
  -4   7 -13 659.330 35.3200   1
  -4   7 -13 765.980 38.3500   1
   4   7  13 735.700 36.2400   1
   4  -7  13 669.470 35.5300   1
  -4  -7 -13 687.780 39.7000   1
   5  11  -5 170.800 11.4300   1
   5  11  -5 180.010 13.5700   1
   5 -11  -5 194.490 14.6000   1
  -6   6 -10 79.8200 8.21000   1
   6   6  10 61.4700 6.93000   1
   6  -6  10 70.8800 7.33000   1
  -6  -6 -10 56.2500 8.01000   1
   9  -2   1 -0.2400 3.72000   1
   9   2   1 -2.9000 3.85000   1
   9  -2   1 9.07000 2.82000   1
  -1  -9 -14 88.5200 10.3600   1
   1   9  14 86.2400 8.65000   1
   1  -9  14 87.1500 7.38000   1
  -1   9 -14 75.6500 7.89000   1
   1 -13   3 561.510 31.1100   1
  -1  13  -3 540.840 28.3700   1
   1 -13   3 517.170 30.0300   1
   1  13   3 527.330 30.1700   1
   8   5   4 124.030 10.0400   1
   8  -5   4 139.110 10.6600   1
  -1   8  16 237.440 15.5100   1
   1  -8 -16 228.070 13.3900   1
   1   8 -16 243.470 14.9300   1
   1   8 -16 215.660 14.3700   1
   7   8  -8 136.790 10.0800   1
   7   8  -8 137.840 9.54000   1
   7  -8  -8 115.870 10.4000   1
   0  10  13 4.02000 4.54000   1
   0 -10 -13 -4.3000 3.81000   1
   0  10 -13 3.95000 3.41000   1
   0 -10  13 -1.6800 3.32000   1
   6  10  -5 5.08000 3.27000   1
   6  10  -5 0.83000 4.51000   1
   6 -10  -5 1.95000 4.65000   1
   0  13   4 3.13000 4.96000   1
   0  13  -4 -0.1100 3.27000   1
   0 -13   4 -2.2800 3.97000   1
   0 -13   4 3.51000 4.18000   1
   2  -7 -17 523.850 24.2700   1
   2   7 -17 360.470 25.6200   1
   2   7 -17 522.280 25.5300   1
   2  -1 -20 6.15000 3.65000   1
   2   1 -20 6.58000 3.80000   1
   4  -7 -16 -4.1100 3.07000   1
   4   7 -16 -0.2000 3.79000   1
  -4   6 -14 80.9900 8.03000   1
  -4  -6 -14 85.8400 10.4300   1
  -4   6 -14 93.2000 8.86000   1
   4  -6  14 93.7300 7.62000   1
   4   6  14 80.9200 7.66000   1
   8  -6   2 251.390 16.2200   1
   8   6   2 259.380 15.8600   1
   4  12  -1 8.12000 3.17000   1
   4 -12  -1 9.72000 5.72000   1
   4  12  -1 4.82000 5.04000   1
   4  12  -2 27.4200 4.61000   1
   4  12  -2 34.0800 6.76000   1
   4 -12  -2 19.4900 6.68000   1
   9   0   2 14.7700 4.61000   1
  -7  -6  -7 6.68000 4.40000   1
   7  -6   7 4.87000 4.20000   1
   7   6   7 4.09000 3.91000   1
  -2 -11  11 313.370 17.8900   1
  -2 -11  11 281.620 17.3000   1
  -6  -5 -11 243.710 16.5300   1
   6   5  11 219.110 13.9000   1
  -6   5 -11 238.890 15.7200   1
   6  -5  11 195.020 13.8500   1
   3  11   8 66.5500 8.24000   1
  -3  11  -8 73.3300 7.87000   1
   3 -11   8 75.4400 8.20000   1
   8   5 -10 36.6400 5.03000   1
   8   5 -10 28.0900 4.92000   1
   8  -5 -10 29.7400 5.32000   1
   8  -5 -10 25.0300 5.10000   1
   3   9  12 50.5400 7.22000   1
   3  -9  12 52.7400 6.45000   1
  -3   9 -12 45.4300 6.43000   1
  -3  -9 -12 55.2600 7.76000   1
  -3   9 -12 62.0800 6.58000   1
   8  -6  -8 8.89000 4.49000   1
   8   6  -8 9.79000 3.62000   1
   8   6  -8 10.8900 4.04000   1
   5  -6 -16 391.670 21.4200   1
   5   6 -16 370.400 21.1200   1
   1   1 -20 92.6600 7.54000   1
   1   1 -20 71.7400 9.87000   1
   1  -1 -20 81.9800 7.03000   1
   1  -1 -20 62.9200 10.0100   1
   4  -6 -17 23.4400 4.92000   1
   4   6 -17 23.3700 5.31000   1
   1  13  -4 -3.4400 3.28000   1
  -1  13   4 7.41000 5.20000   1
   1  13  -4 2.32000 4.56000   1
   2  -8 -16 15.6600 4.05000   1
  -2   8  16 1.63000 4.56000   1
   2   8 -16 6.00000 4.05000   1
   2   8 -16 13.7700 4.09000   1
   5  -3 -18 69.1800 7.11000   1
   5   3 -18 41.4900 6.30000   1
   7   8   3 87.5300 8.60000   1
   7  -8   3 91.0500 9.33000   1
   2 -13  -1 289.660 19.7600   1
   2  13  -1 319.760 19.5600   1
   2  13  -1 287.550 16.7700   1
   2 -13  -1 294.950 19.8800   1
  -6   0 -13 -2.4600 4.32000   1
   6   0  13 2.17000 3.32000   1
   6   9   5 80.1700 8.20000   1
  -6  -9  -5 78.3300 7.50000   1
   6  -9   5 75.2000 8.42000   1
   4  12   0 366.410 21.6600   1
   4  12   0 347.960 18.8300   1
   4 -12   0 346.560 22.0800   1
   2  13   0 12.3500 5.41000   1
   2 -13   0 18.4200 5.93000   1
   2 -13   0 21.9200 6.06000   1
   2  13   0 14.9600 4.03000   1
   4  12  -3 30.7900 6.38000   1
   4 -12  -3 26.2700 7.23000   1
   4  12  -3 21.8600 4.33000   1
   6  10   1 132.490 11.0500   1
   6 -10   1 126.090 11.5900   1
   7  -3 -15 15.5600 4.93000   1
   7   3 -15 22.4400 4.74000   1
   9  -2  -8 42.5700 5.51000   1
   9   2  -8 44.2200 6.11000   1
   9  -2  -8 43.5300 5.94000   1
   9   2  -8 46.6400 5.47000   1
   9   1   2 22.5900 5.36000   1
   9  -1   2 23.0600 5.23000   1
   5  -7 -15 493.280 25.9200   1
   5  -7 -15 521.050 26.7600   1
   5   7 -15 474.720 26.1800   1
  -1  12  -8 335.080 19.7300   1
   1  12   8 357.470 21.3400   1
   1 -12   8 342.820 20.5100   1
   9  -3   0 212.120 12.4300   1
   9  -3   0 236.480 14.6700   1
   9   3   0 231.600 14.6100   1
   2  13  -2 8.18000 5.19000   1
   2 -13  -2 10.5900 5.74000   1
   2 -13  -2 14.4800 5.70000   1
   2  13  -2 9.88000 3.81000   1
   3 -12  -7 24.0500 6.70000   1
   3 -12  -7 31.2500 7.74000   1
   3  12  -7 36.2400 5.42000   1
   3  12  -7 24.3600 5.77000   1
   5  -8  10 787.630 42.4800   1
  -5   8 -10 858.060 42.0400   1
  -5   8 -10 883.960 44.7700   1
  -5  -8 -10 821.880 45.0400   1
   5   8  10 855.740 42.8000   1
   5   9 -12 1.84000 3.50000   1
   5  -9 -12 1.20000 4.62000   1
  -8  -2  -7 255.180 16.5100   1
   8   2   7 209.920 13.9800   1
   8  -2   7 224.010 14.3600   1
   9   0  -9 -2.1300 2.95000   1
   9   0  -9 -0.6100 3.80000   1
   1   6 -18 575.960 30.5000   1
   1   6 -18 531.340 27.8800   1
   1  -6 -18 496.270 26.4700   1
   5  11   2 491.950 27.3500   1
   5 -11   2 470.200 27.6100   1
  -6  -1 -13 11.3000 5.02000   1
   6  -1  13 9.59000 3.86000   1
  -6   1 -13 6.32000 5.02000   1
   6   1  13 8.06000 3.64000   1
  -4  -8 -12 224.400 16.4100   1
  -4   8 -12 255.910 15.6500   1
  -4   8 -12 220.520 14.7200   1
   4   8  12 238.810 14.9700   1
   4  -8  12 223.460 14.6700   1
   8   7  -3 536.310 25.8200   1
   8   7  -3 520.610 27.7300   1
   8  -7  -3 499.440 28.4100   1
   5  10   6 8.49000 4.67000   1
   5 -10   6 12.4700 5.11000   1
   2   6 -18 797.070 39.4200   1
   2   6 -18 858.040 43.3400   1
   2  -6 -18 726.610 38.2000   1
   2 -13   1 346.910 23.6800   1
   2  13   1 398.010 23.5800   1
   2  13   1 415.200 21.3600   1
   2 -13   1 415.490 24.2500   1
   3  -4 -19 410.310 22.6800   1
   3   4 -19 452.480 23.4500   1
   6  -7   9 316.980 18.3000   1
  -6  -7  -9 298.550 18.9200   1
   6   7   9 274.420 17.3800   1
   5   0  15 -3.6100 2.57000   1
  -5   0 -15 2.48000 4.37000   1
  -4  11  -6 -4.3200 3.10000   1
   4  11   6 7.65000 4.87000   1
   4 -11   6 -2.0700 4.27000   1
   9   3  -7 -0.7200 2.71000   1
   9  -3  -7 4.03000 3.05000   1
   9  -3  -7 0.14000 3.83000   1
   9   3  -7 1.69000 3.78000   1
   8   7  -2 5.87000 4.24000   1
   8  -7  -2 10.0700 4.93000   1
   8  -2 -13 -0.7100 3.61000   1
   8   2 -13 4.33000 3.58000   1
   4  -8 -15 449.010 23.6000   1
   4  -8 -15 392.950 22.7100   1
   4   8 -15 414.170 22.9800   1
   8   7  -4 44.1600 4.98000   1
   8   7  -4 44.8100 6.17000   1
   8  -7  -4 51.2400 7.19000   1
   0  -4 -19 35.5300 8.23000   1
   0   4 -19 21.2600 5.97000   1
   0  -4 -19 23.4700 4.40000   1
   0   4 -19 26.4600 5.21000   1
   4  11  -9 199.420 13.2100   1
   4 -11  -9 206.910 15.6900   1
   4  11  -9 207.760 14.2800   1
   5  -5 -17 12.2000 4.15000   1
   5   5 -17 16.3300 4.63000   1
  -3  12  -5 53.3700 6.99000   1
   3  12   5 51.9200 7.67000   1
   3 -12   5 40.9700 7.44000   1
   3   0 -20 364.900 20.1100   1
   2  12   7 73.9700 8.84000   1
  -2  12  -7 82.0000 8.33000   1
   2 -12   7 104.490 9.45000   1
   4 -12   1 36.3900 7.32000   1
   4  12   1 38.2400 6.91000   1
   4  12   1 26.1200 4.17000   1
   9  -1  -9 437.340 24.2500   1
   9   1  -9 471.140 24.0500   1
   9   1  -9 426.790 24.0100   1
   9  -1  -9 488.640 24.2000   1
  -4  -3 -16 9.15000 5.52000   1
   4   3  16 12.4900 3.77000   1
   4  -3  16 -1.7700 2.30000   1
  -4   3 -16 6.98000 4.77000   1
   6  10  -6 -1.1500 3.01000   1
   6  10  -6 0.29000 4.46000   1
   6 -10  -6 2.31000 4.62000   1
   4  12  -4 239.200 16.3100   1
   4 -12  -4 229.680 17.4700   1
   4  12  -4 235.480 14.1000   1
  -1   5 -18 391.310 22.8100   1
  -1   5 -18 332.820 19.9900   1
  -1  -5 -18 384.310 26.0200   1
   5  11  -6 6.66000 3.50000   1
   5  11  -6 -2.1700 4.26000   1
   5 -11  -6 -4.3800 4.97000   1
   0  -7 -17 164.690 15.4000   1
   0  -7 -17 174.520 10.3600   1
   0   7  17 154.070 11.8600   1
   0   7 -17 162.260 11.9700   1
   0   7 -17 159.780 11.6000   1
   2   2 -20 75.2900 7.09000   1
   2  -2 -20 69.4800 6.76000   1
   2   2 -20 55.7600 8.55000   1
   2  13  -3 30.9500 6.63000   1
   2 -13  -3 32.6700 7.08000   1
   2  13  -3 27.7000 5.06000   1
   2 -13  -3 34.5000 7.32000   1
   0  -8 -16 263.180 14.9000   1
   0  -8 -16 280.730 20.1200   1
   0   8 -16 275.820 16.7700   1
   0   8 -16 271.180 16.3200   1
   7  -3  10 488.440 27.5100   1
   7   3  10 550.390 27.7400   1
  -7   3 -10 512.360 30.5400   1
  -7  -3 -10 550.580 31.1200   1
   1  -9 -15 50.6200 5.72000   1
  -1   9  15 73.6900 8.01000   1
   1   9 -15 57.5000 7.20000   1
   5  -1  15 4.01000 3.13000   1
  -5   1 -15 1.02000 4.18000   1
   5   1  15 4.82000 3.31000   1
  -5  -1 -15 5.85000 5.35000   1
  -1 -12   9 36.4900 6.11000   1
  -1  12   9 48.3600 7.71000   1
  -1 -12   9 35.0200 6.05000   1
   1  12  -9 44.0400 6.12000   1
   1  13   4 8.26000 5.03000   1
   1 -13   4 3.48000 4.43000   1
  -1  13  -4 3.28000 4.09000   1
   1 -13   4 7.88000 5.09000   1
   9   4  -3 260.340 15.6400   1
   9  -4  -3 262.480 16.0000   1
   9  -4  -3 232.610 14.0900   1
   4   3 -19 -5.0100 3.05000   1
   4  -3 -19 1.53000 3.38000   1
   1   2 -20 17.2300 6.12000   1
   1  -2 -20 9.24000 5.76000   1
   1  -2 -20 13.0500 3.82000   1
   1   2 -20 12.9600 4.24000   1
  -4  -5 -15 220.450 17.0600   1
   4   5  15 215.520 13.4700   1
   4  -5  15 195.100 12.7200   1
  -4   5 -15 232.360 13.9700   1
  -4   5 -15 217.500 15.2300   1
   5  -4  14 143.610 9.88000   1
  -5  -4 -14 131.880 12.9200   1
   5   4  14 151.040 10.2100   1
  -5   4 -14 136.470 11.6200   1
   9  -4  -4 1.40000 2.62000   1
   9  -4  -4 0.55000 4.18000   1
   9   4  -4 3.30000 2.80000   1
   9   4  -4 2.00000 3.51000   1
   6  -8 -12 146.340 11.2400   1
   6   8 -12 146.130 10.7300   1
   7  -7 -11 371.750 21.7600   1
   7   7 -11 407.440 21.6800   1
   7   7 -11 421.300 21.7500   1
   7  -7 -11 379.750 21.8500   1
  -6  -4 -12 0.43000 4.65000   1
   6   4  12 2.83000 3.51000   1
  -6   4 -12 4.53000 4.30000   1
   6  -4  12 2.14000 3.52000   1
   8   7  -1 196.770 13.1000   1
   8  -7  -1 184.710 13.3900   1
   7   0 -16 281.690 16.9200   1
   7   9  -3 55.4800 5.50000   1
   7   9  -3 40.0100 6.72000   1
   7  -9  -3 53.6000 7.85000   1
   3  -1 -20 35.5200 5.51000   1
   3   1 -20 42.5700 5.66000   1
   7   9  -2 456.830 25.2400   1
   7   9  -2 444.320 22.7300   1
   7  -9  -2 452.480 26.0600   1
   8   7  -5 -0.0700 3.85000   1
   8   7  -5 -0.3000 1.37000   1
   8  -7  -5 2.34000 4.58000   1
   6   3 -17 2.45000 3.67000   1
   6  -3 -17 2.77000 4.02000   1
  -1   3 -19 3.33000 4.65000   1
  -1   3 -19 -1.5500 3.34000   1
  -1  -3 -19 7.70000 5.77000   1
   0  13  -5 4.16000 3.54000   1
   0  13   5 5.23000 5.08000   1
   0 -13   5 12.6400 5.11000   1
   0 -13   5 7.75000 4.61000   1
   4  -5 -18 184.050 11.8100   1
   4   5 -18 151.920 11.8200   1
   0   0 -20 290.950 21.1200   1
   0   0 -20 279.300 15.9000   1
   9   4  -2 77.1600 7.61000   1
   9  -4  -2 72.1000 7.83000   1
   9  -4  -2 66.1000 5.94000   1
   5 -10 -10 3.09000 5.00000   1
   5  10 -10 0.37000 3.15000   1
   5  10 -10 0.37000 4.15000   1
   9  -2   2 6.88000 4.69000   1
   9   2   2 4.82000 4.50000   1
   2  13   2 4.44000 4.65000   1
   2 -13   2 12.5400 5.44000   1
   2 -13   2 8.83000 5.22000   1
  -2  13  -2 6.47000 3.86000   1
   2  13   2 11.4600 3.64000   1
   0  12  -9 17.5900 4.71000   1
   0  12   9 32.0900 6.55000   1
   0 -12   9 18.9800 5.41000   1
   0 -12   9 23.7100 5.39000   1
  -1  13   5 574.440 31.9100   1
   1  13  -5 558.930 29.1900   1
   1  13  -5 550.240 31.1400   1
   6  10   2 31.9300 6.54000   1
   6 -10   2 41.4800 7.42000   1
   2  -9 -15 89.8800 7.63000   1
  -2   9  15 80.2200 8.62000   1
   2   9 -15 81.0200 8.20000   1
   7   9  -4 9.10000 4.51000   1
   7   9  -4 -0.8000 1.75000   1
   7  -9  -4 4.89000 5.11000   1
   9  -4  -5 82.2900 8.44000   1
   9   4  -5 91.0000 8.20000   1
   9  -4  -5 105.230 7.87000   1
   6   9 -10 188.510 12.3600   1
   6  -9 -10 176.830 13.3100   1
   6   9 -10 172.500 12.6900   1
   3  -7 -17 639.200 34.0800   1
   3   7 -17 694.510 34.9900   1
   3   7 -17 725.340 37.5400   1
   7   1 -16 164.380 11.7900   1
   7  -1 -16 165.390 11.9100   1
   5  -8 -14 -2.2500 3.42000   1
   5  -8 -14 -6.0400 3.68000   1
   5   8 -14 3.64000 3.77000   1
   9  -3   1 2.84000 4.08000   1
   9   3   1 5.41000 4.21000   1
   9  -3   1 6.02000 2.66000   1
   2  11  10 603.420 32.1200   1
  -2  11 -10 552.750 30.4200   1
   2 -11  10 603.170 31.2500   1
   7   9  -1 77.8400 8.18000   1
   7  -9  -1 80.7600 9.25000   1
  -6   2 -13 269.320 19.1600   1
  -6  -2 -13 316.070 20.6200   1
   6  -2  13 299.850 16.9400   1
   6   2  13 291.400 16.7800   1
  -2 -10 -12 10.2200 5.05000   1
   2  10  12 18.8200 5.48000   1
   2 -10  12 15.2700 4.61000   1
  -2  10 -12 23.5600 4.88000   1
   7  -7   6 8.20000 4.45000   1
   7   7   6 15.9400 4.47000   1
  -7  -7  -6 22.5900 5.05000   1
   1  11  11 344.580 21.4500   1
  -1 -11 -11 369.070 22.2000   1
  -1  11 -11 334.330 20.2500   1
   1 -11  11 383.970 20.8200   1
   8   6   3 15.8000 4.84000   1
   8  -6   3 16.8300 5.33000   1
   0  -1 -20 89.1800 7.40000   1
   0   1 -20 75.5800 10.4300   1
   0   1 -20 86.3700 7.47000   1
   0  -1 -20 77.6000 11.0800   1
   7  -8  -9 146.570 11.5500   1
   7   8  -9 147.000 10.4400   1
   7   8  -9 157.760 11.3800   1
   8  -4   6 16.5400 5.02000   1
   8   4   6 20.8500 4.64000   1
   9   0   3 -2.4900 3.63000   1
   8   6  -9 1.94000 3.85000   1
   8  -6  -9 2.78000 3.26000   1
   8  -6  -9 4.62000 4.21000   1
   8   6  -9 0.23000 3.13000   1
   4  12   2 231.830 16.9500   1
   4 -12   2 265.720 17.8400   1
   4  10   9 179.860 13.4400   1
   4 -10   9 167.480 12.9400   1
  -4 -10  -9 184.690 12.8100   1
  -4  10  -9 187.790 12.9700   1
   2 -13  -4 2.86000 4.97000   1
   2 -13  -4 -0.0100 4.38000   1
   2  13  -4 1.79000 4.32000   1
   2  13  -4 -2.7000 3.05000   1
   4  12  -5 136.120 11.3300   1
   4  12  -5 125.800 9.46000   1
   4 -12  -5 110.960 11.7500   1
   3 -10 -13 151.270 13.1600   1
   3 -10 -13 133.770 12.3500   1
   3  10 -13 164.160 11.3700   1
  -3  -4 -17 823.420 49.9300   1
  -3   4 -17 910.980 42.9800   1
  -3   4 -17 877.140 47.4300   1
   9  -4  -1 682.930 36.4400   1
   9   4  -1 729.230 36.3400   1
   0  -6 -18 65.0000 11.0500   1
   0   6 -18 112.190 9.59000   1
   0   6 -18 92.1500 8.33000   1
   9   2  -9 3.95000 3.51000   1
   9   2  -9 9.81000 4.24000   1
   9  -2  -9 4.42000 4.09000   1
   9  -2  -9 10.8700 4.06000   1
   5  11   3 136.100 11.5900   1
   5 -11   3 131.550 11.9200   1
   8   4 -12 55.4300 6.62000   1
   8  -4 -12 55.9400 6.34000   1
   8  -4 -12 69.8400 7.28000   1
   3  -8 -16 261.630 16.7500   1
   3  -8 -16 248.190 15.3400   1
   3  -8 -16 263.220 16.3500   1
   3   8 -16 247.540 15.8100   1
   4 -10 -12 8.55000 5.35000   1
   4  10 -12 7.77000 3.95000   1
   4  10 -12 0.02000 3.82000   1
   8   7   0 4.20000 3.85000   1
   8  -7   0 1.88000 4.15000   1
   7   0  11 -2.1000 3.44000   1
  -7   0 -11 -3.4000 3.98000   1
   6  -6 -15 49.3900 6.59000   1
   6   6 -15 62.2800 6.95000   1
  -2  -4 -18 136.870 14.7500   1
  -2   4 -18 133.150 11.4700   1
  -2   4 -18 120.940 9.54000   1
   8  -7  -6 -2.6600 4.34000   1
   8   7  -6 1.45000 3.14000   1
   8   7  -6 2.10000 3.88000   1
   9   3  -8 202.600 12.7900   1
   9  -3  -8 200.270 12.6300   1
   9  -3  -8 194.140 13.2200   1
   9   3  -8 201.930 12.2700   1
   0  -9 -15 21.1900 6.08000   1
   0  -9 -15 12.9700 3.76000   1
   0   9  15 14.7500 5.07000   1
   0   9 -15 20.9900 5.10000   1
   5  -2  15 496.800 25.0200   1
  -5  -2 -15 447.230 29.2400   1
  -5   2 -15 487.900 28.7100   1
   5   2  15 473.440 24.8900   1
   7   8   4 19.3500 5.36000   1
   7  -8   4 16.6200 5.53000   1
   7   9  -5 67.5900 7.71000   1
   7   9  -5 73.4900 6.68000   1
   7  -9  -5 67.7400 8.61000   1
  -1 -10 -13 428.190 25.3700   1
   1  10  13 406.370 23.3900   1
  -1  10 -13 378.230 21.9700   1
   7  -5 -14 -1.9000 3.71000   1
   7   5 -14 1.15000 3.79000   1
   9   1   3 258.620 16.0700   1
   9  -1   3 269.560 16.3600   1
   3   6 -18 172.300 11.9200   1
   3  -6 -18 165.840 11.4200   1
   9  -4  -6 27.3500 5.38000   1
   9  -4  -6 34.5700 5.07000   1
   9   4  -6 40.5300 5.76000   1
   9   4  -6 48.7500 5.07000   1
   2 -12  -9 92.6100 10.6400   1
   2  12  -9 88.0200 8.49000   1
   2 -12  -9 94.0600 10.0100   1
   2  12  -9 98.7000 9.34000   1
  -3   0 -18 429.160 27.5000   1
   8  -5   5 74.3700 7.96000   1
   8   5   5 77.9100 7.70000   1
   7   9   0 228.680 14.6200   1
   7  -9   0 205.440 15.2900   1
   6  10  -7 758.130 37.0700   1
   6  10  -7 760.880 39.1800   1
   6 -10  -7 723.290 39.8600   1
   8   3   7 0.22000 3.53000   1
   8  -3   7 7.70000 4.03000   1
  -8  -3  -7 2.34000 4.08000   1
   3  -2 -20 191.280 12.0400   1
   3   2 -20 179.480 12.4300   1
   5   0 -19 0.74000 3.62000   1
   3 -11 -11 336.090 21.9500   1
   3 -11 -11 306.380 21.3000   1
   3  11 -11 349.350 19.8300   1
   3  11 -11 345.880 19.3200   1
  -7  -1 -11 49.1300 8.12000   1
  -7   1 -11 54.5800 8.09000   1
   7   1  11 54.8600 6.24000   1
   7  -1  11 57.3800 6.35000   1
   6   5 -16 239.500 15.3000   1
   6  -5 -16 253.110 15.5300   1
   2  13   3 30.3000 6.81000   1
  -2  13  -3 37.6700 6.27000   1
   2 -13   3 36.7100 6.87000   1
   2 -13   3 35.2700 7.42000   1
   2  13   3 24.6700 4.82000   1
   2   5 -19 113.370 10.5400   1
   2  -5 -19 112.770 8.57000   1
   2   5 -19 104.570 9.20000   1
   8   5 -11 45.2500 5.99000   1
   8   5 -11 51.9300 5.71000   1
   8  -5 -11 51.9600 6.39000   1
   8  -5 -11 51.6500 6.38000   1
  -2  -7 -16 20.9100 7.06000   1
   2   7  16 22.5900 5.10000   1
  -2   7 -16 17.9300 4.50000   1
  -2   7 -16 13.7200 4.41000   1
   5  11  -7 -5.0000 4.26000   1
   5  11  -7 -2.3200 3.01000   1
   5 -11  -7 1.92000 4.87000   1
  -8   0  -8 40.0300 7.42000   1
   8   0   8 37.2100 5.93000   1
   1   5 -19 481.860 26.1300   1
   1  -5 -19 457.410 24.8800   1
   1  -5 -19 541.540 32.5000   1
   1   5 -19 519.650 29.2000   1
  -4   9 -11 30.8000 5.70000   1
   4  -9  11 42.5400 6.11000   1
   4   9  11 20.1500 5.46000   1
  -4   9 -11 14.7500 3.96000   1
  -4  -9 -11 27.6400 5.82000   1
   3 -12  -8 280.360 19.6700   1
   3  12  -8 307.360 17.2200   1
   3  12  -8 263.020 17.7700   1
   3 -12  -8 297.290 20.0100   1
   9   0 -10 258.630 15.3800   1
   9   0 -10 258.180 15.5600   1
   8   3 -13 8.52000 4.06000   1
   8  -3 -13 4.75000 3.86000   1
  -2   0 -19 -0.2900 4.87000   1
   2   8  15 78.1700 8.02000   1
  -2  -8 -15 69.1000 10.0400   1
  -2   8 -15 75.8400 7.53000   1
  -2   8 -15 55.7600 6.64000   1
   2  -8  15 73.5200 6.68000   1
   7  -6 -13 22.1600 5.05000   1
   7   6 -13 27.0100 5.27000   1
   7  -6 -13 29.0100 4.94000   1
   6   8   8 420.750 23.2300   1
   6  -8   8 388.300 23.3200   1
  -6  -8  -8 416.860 24.1200   1
  -3  -1 -18 6.92000 5.08000   1
  -3   1 -18 4.63000 5.03000   1
   4  -9 -14 539.880 30.4700   1
   4   9 -14 582.210 29.7600   1
  -1  11  12 -0.1000 4.25000   1
   1  11 -12 4.13000 3.98000   1
  -1 -11  12 0.99000 2.01000   1
  -1 -11  12 -1.3800 2.02000   1
   1 -13   5 623.920 34.0900   1
   1 -13   5 632.110 33.5300   1
   1  13   5 594.970 33.5200   1
  -1  13  -5 598.630 31.7100   1
   7   2 -16 132.170 10.2700   1
   7  -2 -16 132.700 10.5600   1
   5  -4 -18 23.8500 5.31000   1
   5   4 -18 17.6600 4.96000   1
   5  -1 -19 514.430 27.1500   1
   5   1 -19 524.880 27.3300   1
   6   9   6 523.260 27.5200   1
  -6  -9  -6 477.080 27.3800   1
   6  -9   6 492.730 27.6800   1
   8   0 -14 23.6300 4.92000   1
  -3  -7 -15 600.840 35.4100   1
   3   7  15 575.260 30.6800   1
  -3   7 -15 597.700 32.4100   1
  -3   7 -15 567.970 30.1100   1
   6  -7 -14 2.98000 3.75000   1
   6   7 -14 3.61000 3.85000   1
   6  -7 -14 4.11000 3.55000   1
  -3  10 -11 619.210 33.6000   1
  -3 -10 -11 679.810 36.3800   1
   3  10  11 710.880 35.7000   1
   3 -10  11 633.180 34.2900   1
   2   3 -20 700.200 33.2500   1
   2  -3 -20 627.810 32.2300   1
   2   3 -20 614.610 37.1900   1
   0  -2 -20 90.2300 7.85000   1
   0   2 -20 124.470 8.96000   1
   0  -2 -20 114.190 13.4400   1
   0   2 -20 125.670 12.2700   1
   7   4 -15 554.690 29.9400   1
   7  -4 -15 621.450 30.7300   1
   8   1   8 122.830 9.75000   1
   8  -1   8 114.010 9.65000   1
  -8  -1  -8 122.070 11.5200   1
  -8   1  -8 129.110 11.6800   1
   7  -5   9 326.780 18.6600   1
   7   5   9 290.010 17.7000   1
  -7   5  -9 310.510 20.0600   1
  -7  -5  -9 311.070 20.1100   1
   5  -9   9 115.580 9.86000   1
  -5   9  -9 104.870 9.43000   1
   5   9   9 92.0000 9.22000   1
  -5  -9  -9 104.450 9.37000   1
   9   4   0 57.9200 6.83000   1
   9  -4   0 61.2100 7.44000   1
   9   1 -10 195.260 12.3700   1
   9  -1 -10 188.620 12.2800   1
   9  -1 -10 165.210 12.0500   1
   9   1 -10 184.090 11.8500   1
   1   3 -20 979.960 52.1100   1
   1  -3 -20 966.250 53.9500   1
   1  -3 -20 917.190 44.9800   1
   1   3 -20 917.020 45.6800   1
  -2  -1 -19 -3.2200 4.50000   1
  -2   1 -19 -2.5300 4.34000   1
   6   0 -18 1129.54 54.6100   1
   3  12   6 546.770 29.8400   1
  -3  12  -6 483.980 28.1200   1
   3 -12   6 556.380 29.7600   1
   6  10   3 561.630 30.7200   1
   6 -10   3 578.110 31.4900   1
  -3  -8 -14 123.060 12.1500   1
   3   8  14 113.120 9.77000   1
  -3   8 -14 111.610 9.49000   1
  -3   8 -14 129.190 9.87000   1
   3  -8  14 112.770 8.99000   1
   8  -1 -14 79.3200 8.03000   1
   8   1 -14 87.5600 7.96000   1
   7   9  -6 791.330 38.4600   1
   7   9  -6 777.370 40.2300   1
   7  -9  -6 789.050 41.1900   1
   0 -13   6 114.190 10.2300   1
   0  13   6 127.690 11.5400   1
   0  13  -6 106.730 9.43000   1
   0 -13   6 94.1300 10.1200   1
   2  13  -5 746.280 38.1100   1
   2 -13  -5 808.860 42.5600   1
   2  13  -5 765.770 40.6300   1
   2 -13  -5 758.140 41.6500   1
   3  11   9 292.910 18.7400   1
  -3  11  -9 293.660 18.0500   1
   3 -11   9 305.660 18.5800   1
   1  13  -6 -1.4400 4.26000   1
  -1  13   6 -2.8800 4.61000   1
   1  13  -6 6.63000 3.71000   1
   8   7   1 45.8600 6.34000   1
   8  -7   1 41.1300 6.79000   1
   4  12   3 5.09000 2.83000   1
   4 -12   3 -4.5300 4.81000   1
   4  12   3 2.26000 5.03000   1
   9  -3   2 637.530 32.5000   1
   9   3   2 590.570 32.0100   1
   4 -12  -6 517.260 31.2300   1
   4  12  -6 553.340 29.9400   1
   4  12  -6 542.050 27.9400   1
   7   6   8 288.220 17.3300   1
   7  -6   8 279.190 17.6800   1
  -7  -6  -8 317.090 19.2800   1
   1 -12   9 172.030 13.2000   1
   1  12   9 190.770 14.0700   1
  -1  12  -9 190.660 12.7000   1
   8   7  -7 625.720 31.0400   1
   8   7  -7 641.000 32.3400   1
   8  -7  -7 601.140 32.7700   1
   9  -4  -7 271.740 16.2100   1
   9   4  -7 303.480 16.1400   1
   9   4  -7 290.660 16.9600   1
   9  -4  -7 271.330 16.9300   1
   9   2   3 229.420 15.1600   1
   9  -2   3 252.110 15.6300   1
  -4  11  -7 233.160 15.4200   1
   4  11   7 260.900 16.7100   1
   4 -11   7 232.990 16.2000   1
  -1  10  14 56.5300 7.84000   1
   1  10 -14 39.1300 6.24000   1
   7   9   1 8.76000 4.67000   1
   7  -9   1 5.48000 4.66000   1
   5  10   7 -3.9900 3.61000   1
   5 -10   7 1.82000 4.19000   1
   0 -11 -12 179.530 13.3600   1
   0  11  12 136.130 12.0400   1
   0  11 -12 149.110 11.2500   1
   0 -11  12 164.410 11.1500   1
  -5   6 -13 3.21000 3.65000   1
   5   6  13 2.94000 3.70000   1
  -5   6 -13 1.12000 3.97000   1
   5  -6  13 -7.9300 3.43000   1
  -5  -6 -13 -1.0600 4.39000   1
   6  -1 -18 4.96000 4.26000   1
   6   1 -18 2.08000 4.04000   1
  -2  -6 -17 14.6700 6.85000   1
  -2   6 -17 23.0700 4.78000   1
  -2   6 -17 14.7900 4.84000   1
   2   6  17 1.67000 2.73000   1
  -5  -7 -12 39.1400 7.13000   1
   5  -7  12 44.1500 6.29000   1
  -5   7 -12 39.0900 6.53000   1
   5   7  12 41.1700 5.86000   1
  -5   7 -12 36.4300 5.96000   1
   4  11 -10 62.0600 7.03000   1
   4 -11 -10 52.6700 8.53000   1
   4  11 -10 50.9600 6.94000   1
   4   4  16 187.850 11.5200   1
  -4  -4 -16 142.610 15.1400   1
  -4   4 -16 172.850 13.3300   1
   3  -9 -15 27.0800 6.38000   1
   3  -9 -15 22.7400 4.95000   1
   3  -9 -15 25.6400 6.37000   1
   3   9 -15 35.7200 6.29000   1
   3   6  16 342.350 18.9100   1
  -3  -6 -16 320.810 23.3300   1
   3  -6  16 314.210 17.8600   1
  -3   6 -16 356.650 19.1300   1
  -3   6 -16 315.340 20.2400   1
   6   3  13 14.0400 4.10000   1
   6  -3  13 11.9400 4.19000   1
  -6   3 -13 3.92000 4.90000   1
  -6  -3 -13 12.8800 5.66000   1
  -2  11  12 343.530 19.4200   1
  -2 -11  12 253.610 16.2100   1
  -2 -11  12 235.260 16.3200   1
   2  11 -12 341.140 17.5400   1
  -7  -2 -11 253.290 18.0800   1
   7  -2  11 304.560 16.2100   1
   7   2  11 243.810 15.4100   1
  -7   2 -11 229.090 17.3600   1
   4   0  17 4.83000 2.76000   1
  -4   0 -17 -0.1200 4.26000   1
  -7   4 -10 25.9200 6.25000   1
   7  -4  10 33.5300 5.56000   1
  -7  -4 -10 34.3900 7.02000   1
   7   4  10 37.4600 5.58000   1
   2  12   8 548.070 30.5400   1
   2 -12   8 578.470 30.4200   1
  -2  12  -8 528.330 29.1300   1
   4  -4 -19 28.1800 5.38000   1
   4   4 -19 35.7300 5.83000   1
  -1  -8 -16 290.450 21.8300   1
   1   8  16 332.280 18.9100   1
  -1   8 -16 291.800 17.8100   1
  -3  -2 -18 250.170 19.7100   1
  -3   2 -18 252.870 18.3700   1
   5  11   4 24.2400 6.30000   1
   5 -11   4 6.70000 5.26000   1
   4   0 -20 229.470 14.3300   1
   2   9  14 151.520 12.0800   1
  -2  -9 -14 174.710 14.3000   1
  -2   9 -14 174.490 11.4900   1
  -2   9 -14 152.960 11.3000   1
   1   7  17 542.080 30.0500   1
  -1  -7 -17 576.380 35.6900   1
  -1   7 -17 598.470 31.7800   1
  -1   7 -17 561.410 29.4200   1
   5  -2 -19 87.0800 8.22000   1
   5   2 -19 79.7800 7.88000   1
   9   3  -9 15.1700 4.02000   1
   9  -3  -9 15.3600 4.15000   1
   9  -3  -9 18.1700 4.99000   1
   9   3  -9 17.4800 4.63000   1
   8  -6   4 134.480 10.9100   1
   8   6   4 115.390 9.87000   1
   3  13  -1 310.240 19.6200   1
   3  13  -1 293.780 17.0200   1
   3 -13  -1 308.850 20.4500   1
   6  -4 -17 154.510 11.0100   1
   6   4 -17 136.750 10.4800   1
  -1   4 -19 702.780 37.6500   1
  -1  -4 -19 808.950 45.9000   1
  -1   4 -19 806.260 42.6000   1
  -2  13  -4 75.7100 8.48000   1
   2 -13   4 84.3400 9.55000   1
   2  13   4 74.9000 9.08000   1
   4  -1  17 49.7700 5.33000   1
  -4   1 -17 64.8600 9.11000   1
  -4  -1 -17 65.9400 9.70000   1
  -2  10  14 6.24000 4.64000   1
   2  10 -14 1.06000 3.94000   1
   8   2   8 4.67000 3.79000   1
  -8  -2  -8 10.7000 5.05000   1
   8  -2   8 15.1600 4.78000   1
   3  -5 -19 63.6100 6.85000   1
   3   5 -19 64.9100 7.38000   1
   3  13  -2 -0.8900 2.95000   1
   3 -13  -2 2.52000 4.75000   1
   3 -13  -2 4.06000 5.29000   1
   3  13  -2 8.18000 5.17000   1
   5  -9 -13 60.2500 7.66000   1
   5   9 -13 58.8700 7.33000   1
   5   3  15 4.06000 3.35000   1
  -5   3 -15 4.16000 4.76000   1
  -5  -3 -15 4.70000 4.95000   1
   5  -3  15 1.97000 3.47000   1
  -6   6 -11 20.8700 5.22000   1
  -6  -6 -11 20.8400 5.56000   1
   6   6  11 29.1700 5.06000   1
   6  -6  11 21.0400 5.28000   1
   8  -6 -10 429.170 23.0600   1
   8   6 -10 428.250 22.6000   1
   8  -6 -10 395.190 22.8900   1
   8   6 -10 426.680 22.3000   1
   9   2 -10 134.200 9.92000   1
   9  -2 -10 136.670 9.92000   1
   9  -2 -10 136.760 10.1100   1
   9   2 -10 140.840 10.2000   1
   7   8 -10 332.260 18.2000   1
   7  -8 -10 296.940 18.9700   1
   7   8 -10 336.210 18.8300   1
   3 -13   0 9.31000 5.44000   1
   3  13   0 8.99000 5.30000   1
   3  13   0 5.67000 3.35000   1
   6 -10  -8 30.4200 7.00000   1
   6  10  -8 12.6900 5.03000   1
   6  10  -8 24.6700 4.95000   1
   0  -5 -19 340.770 25.0100   1
   0   5 -19 335.780 19.5900   1
   0   5 -19 358.950 22.0100   1
  -2  -2 -19 462.660 31.1400   1
  -2   2 -19 495.120 29.7400   1
  -1  12  10 175.350 13.6200   1
  -1 -12  10 149.870 11.6500   1
   1  12 -10 149.610 11.1200   1
  -1 -12  10 156.690 11.6000   1
   9   0   4 402.560 22.5800   1
   7  -7 -12 22.6600 4.95000   1
   7  -7 -12 33.6800 5.48000   1
   7   7 -12 29.3400 5.54000   1
   4   1 -20 177.640 12.0400   1
   4  -1 -20 181.490 12.2900   1
   3  -3 -20 58.1700 6.64000   1
   3   3 -20 61.9100 7.07000   1
   9  -4   1 60.5900 7.50000   1
   9   4   1 61.4100 6.99000   1
   8   2 -14 26.3400 5.36000   1
   8  -2 -14 22.2200 5.48000   1
   5 -10 -11 440.410 26.4000   1
   5  10 -11 479.900 24.8400   1
   5  10 -11 439.230 24.8900   1
   0  10  14 -3.7800 3.66000   1
   0 -10 -14 3.14000 4.45000   1
   0  10 -14 0.80000 3.81000   1
   0 -10  14 5.16000 3.57000   1
   6   9 -11 30.3100 5.55000   1
   6  -9 -11 19.8400 5.71000   1
   6   9 -11 22.4300 5.20000   1
   5  11  -8 223.440 15.0400   1
   5 -11  -8 210.730 16.4600   1
   5  11  -8 219.460 13.8000   1
   9  -5  -3 198.630 14.4300   1
   9   5  -3 235.430 14.3500   1
   7   9  -7 52.4300 6.07000   1
   7   9  -7 55.4600 7.08000   1
   7  -9  -7 52.1100 7.55000   1
   3 -13  -3 151.830 13.0400   1
   3  13  -3 137.020 10.0000   1
   3 -13  -3 137.370 13.3500   1
   3  13  -3 139.740 12.1200   1
   5  -5  14 44.3100 5.82000   1
  -5   5 -14 42.9600 7.15000   1
  -5  -5 -14 40.2200 8.01000   1
   5   5  14 42.0600 5.67000   1
   9  -5  -4 221.250 14.6000   1
   9   5  -4 242.600 12.9000   1
   9   5  -4 208.010 14.2600   1
   9  -1   4 63.5100 7.56000   1
   9   1   4 72.6300 7.50000   1
  -6   5 -12 79.3200 8.90000   1
  -6  -5 -12 84.1600 9.88000   1
   6  -5  12 75.8800 7.63000   1
   6   5  12 79.7700 7.57000   1
  -3  -9 -13 44.2000 7.76000   1
   3   9  13 53.9500 7.21000   1
  -3   9 -13 41.3100 5.74000   1
   3  -9  13 58.0100 6.56000   1
  -3   9 -13 49.0500 6.64000   1
   5   8  11 61.4600 7.36000   1
   5  -8  11 51.4400 7.08000   1
  -5  -8 -11 54.3500 7.77000   1
  -5   8 -11 73.6100 7.64000   1
  -5   8 -11 77.5600 7.93000   1
   6  -2 -18 261.820 16.3800   1
   6   2 -18 281.900 16.6200   1
   7   8   5 35.1700 6.07000   1
   7  -8   5 24.4700 6.26000   1
   7  -3 -16 388.660 21.2200   1
   7   3 -16 348.670 20.3300   1
  -6   7 -10 85.8000 8.46000   1
   6   7  10 65.5200 7.41000   1
   6  -7  10 66.9800 7.87000   1
  -6  -7 -10 76.1100 8.63000   1
   0  12  10 607.610 32.0800   1
   0  12 -10 538.000 29.8300   1
   0 -12  10 588.450 30.7500   1
   6   8 -13 222.820 14.4800   1
   6  -8 -13 241.820 14.9400   1
   6  -8 -13 220.960 14.6700   1
  -1   0 -20 632.110 38.1700   1
   3 -13   1 92.4400 10.1600   1
   3  13   1 76.1200 6.90000   1
   3  13   1 66.0000 8.81000   1
   1 -13   6 36.2200 6.92000   1
   1  13   6 33.5700 6.85000   1
   1 -13   6 49.4900 7.38000   1
  -1  13  -6 30.5300 5.97000   1
   0   3 -20 280.610 16.2000   1
   0   3 -20 289.030 19.7500   1
   0  -3 -20 263.000 15.3900   1
   0  -3 -20 290.150 22.0300   1
  -4   7 -14 51.7000 6.98000   1
  -4   7 -14 47.3400 6.44000   1
   4  -7  14 62.3200 6.59000   1
   4   7  14 52.6600 6.55000   1
  -4  -7 -14 57.5200 8.88000   1
   8   7   2 6.19000 4.57000   1
   8  -7   2 -0.8000 4.65000   1
   9   5  -2 189.690 12.7200   1
   9  -5  -2 190.510 13.2100   1
   9   4  -8 58.0300 6.39000   1
   9   4  -8 53.7800 5.79000   1
   9  -4  -8 42.2200 5.56000   1
   9  -4  -8 54.3800 6.61000   1
  -7  -7  -7 18.4500 5.22000   1
   7  -7   7 19.7400 5.80000   1
   7   7   7 27.6600 5.14000   1
   7   9   2 48.7700 6.84000   1
   7  -9   2 41.3300 6.99000   1
   1   9  15 2.66000 4.42000   1
  -1  -9 -15 1.50000 4.73000   1
  -1   9 -15 3.46000 3.94000   1
   2  13  -6 0.06000 3.21000   1
   2 -13  -6 0.88000 4.79000   1
   2  13  -6 2.94000 4.45000   1
   2 -13  -6 -3.9900 3.95000   1
   8  -7  -8 79.6900 8.10000   1
   8   7  -8 71.7400 6.80000   1
   8   7  -8 71.1700 7.43000   1
   5  -7 -16 17.5200 4.79000   1
   5   7 -16 24.2300 5.48000   1
   4  12   4 358.500 21.0300   1
   4 -12   4 291.810 20.4400   1
   9   5  -5 165.840 10.0100   1
   9   5  -5 158.270 11.3500   1
   9  -5  -5 141.230 11.5800   1
   9  -5  -5 160.910 10.5500   1
   4  -7 -17 282.840 16.0300   1
   4   7 -17 239.440 15.7400   1
   5   6 -17 19.4400 5.40000   1
   5  -6 -17 14.2300 4.58000   1
   8  -4   7 141.610 10.9400   1
  -8  -4  -7 147.370 11.8900   1
   8   4   7 115.560 9.86000   1
   4 -12  -7 1.19000 5.34000   1
   4  12  -7 3.63000 4.54000   1
   4  12  -7 -0.8500 3.06000   1
  -1   1 -20 4.44000 3.71000   1
  -1   1 -20 -5.2900 4.57000   1
  -1  -1 -20 8.73000 5.68000   1
   9   0 -11 -0.7600 3.73000   1
   9   0 -11 2.76000 4.09000   1
   6  10   4 -1.0200 3.94000   1
   6 -10   4 -0.6500 4.60000   1
  -1   6 -18 289.750 18.8900   1
  -1  -6 -18 328.710 23.2900   1
  -1   6 -18 290.390 17.4300   1
   3  12  -9 198.860 14.2300   1
   3 -12  -9 182.290 15.5200   1
   3 -12  -9 228.270 16.5400   1
   3  12  -9 203.920 13.1600   1
   4  -2  17 268.660 15.6700   1
  -4   2 -17 295.240 20.0000   1
  -4  -2 -17 316.440 21.3800   1
   8  -5   6 27.4700 5.78000   1
   8   5   6 26.9100 5.41000   1
   9  -3   3 20.5200 5.10000   1
   9   3   3 23.6800 5.43000   1
   1  -8 -17 452.400 22.9300   1
  -1   8  17 443.500 24.9500   1
   1   8 -17 430.230 24.9700   1
   1   8 -17 438.110 24.2600   1
   8  -4 -13 5.20000 3.83000   1
   8  -4 -13 5.00000 4.04000   1
   8   4 -13 5.77000 3.68000   1
   2 -12 -10 188.700 14.3100   1
   2 -12 -10 156.950 13.8900   1
  -2 -12  10 170.410 12.2000   1
  -2 -12  10 159.310 11.8300   1
   2  12 -10 155.980 11.7600   1
  -4  -6 -15 4.79000 5.30000   1
   4   6  15 2.07000 3.46000   1
  -4   6 -15 4.32000 3.75000   1
  -4   6 -15 4.48000 3.87000   1
   4  -6  15 1.36000 3.35000   1
   1  13  -7 86.0000 8.41000   1
  -1 -13   7 81.4500 8.79000   1
  -1  13   7 93.8400 10.1000   1
  -1 -13   7 92.1000 9.45000   1
   4   8  13 0.08000 3.61000   1
  -4   8 -13 8.67000 4.08000   1
  -4  -8 -13 12.9800 5.09000   1
   4  -8  13 6.19000 4.45000   1
  -4   8 -13 6.28000 4.16000   1
   3 -13  -4 6.95000 5.19000   1
   3 -13  -4 6.07000 5.81000   1
   3  13  -4 3.46000 3.19000   1
   3  13  -4 11.7600 5.27000   1
   4   2 -20 98.2300 8.75000   1
   4  -2 -20 95.2400 8.43000   1
   3   5  17 6.19000 3.12000   1
  -3  -5 -17 0.56000 5.70000   1
  -3   5 -17 2.66000 4.46000   1
  -3   5 -17 2.39000 3.73000   1
   9  -5  -1 7.41000 4.89000   1
   9   5  -1 4.40000 4.12000   1
   0 -13   7 592.240 34.1800   1
   0 -13   7 652.930 33.9900   1
   0  13   7 634.930 34.7500   1
   0  13  -7 624.500 32.3800   1
   8  -5 -12 318.970 18.3300   1
   8   5 -12 322.820 18.2300   1
   8  -5 -12 329.260 18.9500   1
   9   1 -11 61.1100 6.37000   1
   9   1 -11 64.2300 6.89000   1
   9  -1 -11 47.5000 6.15000   1
   9  -1 -11 51.6800 6.35000   1
   1  -7 -18 164.130 11.0300   1
   1   7 -18 184.890 12.5300   1
   1   7 -18 189.710 13.1400   1
  -2 -11 -11 284.870 18.0700   1
   2  11  11 279.590 17.8300   1
   2 -11  11 288.510 17.2800   1
  -2  11 -11 256.540 16.7300   1
   2  -8 -17 211.070 13.1600   1
   2   8 -17 218.350 14.2500   1
   7   3  11 5.71000 3.64000   1
  -7   3 -11 6.74000 5.11000   1
  -7  -3 -11 6.43000 5.09000   1
   7  -3  11 3.88000 3.92000   1
   2   4 -20 34.0600 5.66000   1
   2  -4 -20 22.8100 4.80000   1
   2   4 -20 26.5600 6.15000   1
   4  -6 -18 55.9800 6.74000   1
   4   6 -18 52.4300 6.87000   1
   4  -8 -16 362.090 20.1700   1
   4   8 -16 340.670 20.1400   1
  -6   0 -14 590.850 36.6800   1
   6   0  14 676.000 32.6800   1
   2  -7 -18 71.6300 6.93000   1
   2   7 -18 72.5600 7.95000   1
  -2   5 -18 85.4100 7.85000   1
  -2   5 -18 73.9500 8.73000   1
  -2  -5 -18 91.7300 12.5200   1
   3 -13   2 3.53000 4.86000   1
   3  13   2 -0.3100 2.79000   1
   3  13   2 -7.5500 3.94000   1
  -4 -10 -10 81.6700 8.14000   1
   4 -10  10 85.6500 8.68000   1
  -4  10 -10 83.0700 8.52000   1
   4  10  10 71.8200 8.69000   1
   1  -4 -20 -0.7500 3.38000   1
   1   4 -20 5.25000 4.70000   1
   1  -4 -20 5.90000 5.67000   1
   1   4 -20 6.49000 3.75000   1
   9   5  -6 10.4800 4.46000   1
   9   5  -6 5.79000 3.23000   1
   9  -5  -6 11.8500 4.77000   1
   9  -5  -6 6.87000 3.31000   1
   3 -12   7 151.410 11.9700   1
   3  12   7 146.220 12.1400   1
  -3  12  -7 109.960 10.6000   1
  -3  -3 -18 156.490 15.8200   1
  -3   3 -18 160.060 13.6500   1
   3   3  18 158.750 10.4800   1
   9  -2   4 311.230 18.6700   1
   9   2   4 308.950 18.4100   1
   2  13   5 858.870 44.6000   1
  -2  13  -5 797.440 42.4600   1
   2 -13   5 905.430 44.7400   1
   1  11  12 549.500 28.2900   1
  -1 -11 -12 500.090 28.9100   1
   1 -11  12 471.350 26.4300   1
  -1  11 -12 464.360 26.3000   1
  -6  -9  -7 25.1800 5.34000   1
   6   9   7 17.3600 5.07000   1
   6  -9   7 26.9500 6.25000   1
   5   3 -19 17.7100 5.07000   1
   5  -3 -19 20.9800 4.84000   1
   4 -10 -13 4.61000 4.89000   1
   4  10 -13 -3.8100 3.35000   1
  -6  -1 -14 -1.2100 3.95000   1
  -6   1 -14 3.66000 4.36000   1
   6   1  14 -0.7900 3.23000   1
   6  -1  14 3.88000 3.61000   1
   9   4   2 44.1700 6.56000   1
   9  -4   2 47.5800 6.90000   1
   5  -8 -15 24.1800 5.10000   1
   5  -8 -15 26.1100 5.25000   1
   5   8 -15 26.9700 5.24000   1
   8  -3   8 227.480 15.1000   1
  -8  -3  -8 245.960 17.0800   1
   8   3   8 255.910 15.3800   1
   7   0 -17 -1.6100 3.36000   1
   3 -11 -12 417.600 25.0100   1
   3 -11 -12 377.860 24.3500   1
   3  11 -12 404.700 22.2000   1
   3  11 -12 379.900 22.0400   1
   5  11   5 169.950 13.0700   1
   5 -11   5 152.330 12.9100   1
   9   3 -10 324.730 17.7500   1
   9  -3 -10 313.780 18.2800   1
   9  -3 -10 322.860 18.0600   1
   9   3 -10 302.080 17.7300   1
  -2  -3 -19 9.01000 6.81000   1
  -2   3 -19 9.66000 4.26000   1
  -2   3 -19 9.15000 5.19000   1
   5  -5 -18 6.03000 4.26000   1
   5   5 -18 18.1700 4.88000   1
   3 -10 -14 31.8500 6.89000   1
   3 -10 -14 22.3200 6.56000   1
   3  10 -14 30.7600 5.68000   1
  -1   2 -20 252.600 15.2200   1
  -1   2 -20 255.770 19.0000   1
  -1  -2 -20 272.730 20.8100   1
   2   0 -21 -3.4500 3.16000   1
   1  -9 -16 444.530 24.0000   1
   1   9 -16 489.260 25.5700   1
   7   9  -8 271.950 17.5000   1
   7   9  -8 298.480 16.7900   1
   7  -9  -8 287.020 18.4600   1
   6   4  13 430.120 22.9500   1
  -6  -4 -13 418.360 26.5900   1
  -6   4 -13 408.830 25.5200   1
   6  -4  13 424.760 22.8800   1
  -2 -10 -13 591.690 32.5900   1
   2  10  13 526.730 30.0500   1
  -2  10 -13 491.190 28.6900   1
   2 -10  13 599.010 29.3900   1
   8   3 -14 492.570 25.9100   1
   8  -3 -14 484.110 26.1400   1
   8   8  -3 1.27000 3.93000   1
   8  -8  -3 9.75000 5.56000   1
   7   5 -15 23.3500 5.21000   1
   7  -5 -15 38.1200 6.14000   1
   6  10  -9 192.160 13.2500   1
   6 -10  -9 172.130 13.8400   1
   6  10  -9 170.610 11.9900   1
   6   8   9 246.210 15.6500   1
   6  -8   9 235.810 15.9800   1
  -6  -8  -9 238.780 16.4100   1
   7  -1 -17 402.160 22.3800   1
   7   1 -17 394.810 22.2300   1
   9  -5   0 81.1700 8.35000   1
   9   5   0 76.1700 8.01000   1
   7  -6 -14 661.490 34.2000   1
   7   6 -14 671.580 33.8600   1
   8  -8  -2 13.3400 5.16000   1
   8   8  -2 13.2600 5.01000   1
   6 -11  -2 82.7000 10.0300   1
   6  11  -2 74.4000 9.14000   1
   8  -8  -4 319.300 19.6800   1
   8   8  -4 304.200 16.8200   1
   8   8  -4 313.880 18.4800   1
   8   0   9 -6.6900 3.51000   1
  -8   0  -9 -2.0600 3.92000   1
  -4  11  -8 421.480 23.2800   1
   4  11   8 438.380 24.6300   1
   4 -11   8 368.610 23.1400   1
   8   6   5 64.3300 7.10000   1
   8  -6   5 65.0900 7.95000   1
   1   0 -21 -1.0700 4.96000   1
   1   0 -21 -1.9900 3.39000   1
   6  -3 -18 9.82000 4.49000   1
   6   3 -18 16.6300 4.69000   1
   6 -11  -3 65.1900 9.30000   1
   6  11  -3 64.1800 6.13000   1
   6  11  -3 77.5700 8.75000   1
   3  13  -5 185.370 12.4000   1
   3 -13  -5 197.040 16.0600   1
   3  13  -5 185.050 14.1100   1
   3 -13  -5 186.360 15.1900   1
   2  -9 -16 694.780 34.2000   1
   2   9 -16 668.530 35.0600   1
   7   9   3 45.9400 6.78000   1
   7  -9   3 44.0000 7.20000   1
   9   4  -9 32.1100 5.33000   1
   9   4  -9 20.8000 4.54000   1
   9  -4  -9 29.8600 4.86000   1
   9  -4  -9 29.2300 5.65000   1
   9   2 -11 293.780 16.4700   1
   9  -2 -11 275.650 16.5200   1
   9   2 -11 271.000 16.0600   1
   9  -2 -11 270.800 16.2100   1
   2   1 -21 418.990 22.4800   1
   2  -1 -21 431.380 22.2300   1
   2   1 -21 377.730 26.5600   1
   4 -11 -11 34.2200 7.47000   1
   4  11 -11 35.7800 6.13000   1
   4  11 -11 42.4900 6.26000   1
  -5   0 -16 228.310 17.6100   1
   5   0  16 252.410 14.2700   1
   5  10   8 103.570 9.63000   1
   5 -10   8 92.5900 9.29000   1
   0   8  17 280.110 16.3200   1
   0  -8 -17 234.990 19.1500   1
   0   8 -17 225.810 15.3000   1
   0   8 -17 246.200 15.7800   1
   8   7   3 483.830 26.5000   1
   8  -7   3 491.410 27.2000   1
   6  -6 -16 4.89000 4.04000   1
   6   6 -16 6.30000 4.07000   1
   6  11  -1 45.2000 5.07000   1
   6  11  -1 45.4000 7.57000   1
   6 -11  -1 56.8500 8.59000   1
   2  -6 -19 87.9700 7.67000   1
   2   6 -19 72.0900 8.16000   1
   2   6 -19 90.3700 9.45000   1
   8   6 -11 67.8500 6.94000   1
   8  -6 -11 65.0800 7.24000   1
   8  -6 -11 57.5800 7.07000   1
   8   6 -11 65.9000 6.75000   1
   1  12  10 373.210 22.5400   1
   1 -12  10 366.750 21.7300   1
  -1  12 -10 381.630 21.2000   1
   5 -12  -2 297.030 19.6100   1
   5  12  -2 275.150 18.5400   1
   5  12  -2 270.160 15.6100   1
   1  -6 -19 42.6300 8.84000   1
   1  -6 -19 49.6300 5.66000   1
   1   6 -19 49.9500 7.25000   1
   1   6 -19 47.2300 6.63000   1
   5  11  -9 209.880 13.2500   1
   5  11  -9 188.780 13.9400   1
   5 -11  -9 200.120 15.7100   1
  -5  -4 -15 545.620 33.4000   1
   5  -4  15 568.500 28.5600   1
  -5   4 -15 572.840 32.0000   1
   5   4  15 521.240 28.5400   1
   8   0 -15 -0.5600 3.47000   1
   9  -5  -7 3.11000 4.19000   1
   9  -5  -7 -0.9700 2.88000   1
   9   5  -7 0.39000 3.78000   1
   9   5  -7 5.24000 3.14000   1
   8   7  -9 218.890 13.1500   1
   8  -7  -9 185.160 13.6700   1
   8   7  -9 208.430 13.4900   1
   2 -13  -7 122.390 12.0000   1
   2 -13  -7 80.7500 10.3200   1
   2  13  -7 108.730 9.10000   1
   2  13  -7 104.220 9.96000   1
   3  13   3 555.040 33.8600   1
   3  13   3 645.170 31.1400   1
   3 -13   3 673.950 35.1600   1
   8   1   9 399.990 21.4600   1
  -8   1  -9 363.690 23.9100   1
   8  -1   9 375.700 21.2200   1
  -8  -1  -9 363.720 23.9800   1
   5  12  -1 45.9000 7.54000   1
   5  12  -1 43.7700 5.29000   1
   5 -12  -1 43.9900 8.56000   1
  -5   9 -10 327.040 19.3200   1
   5  -9  10 331.790 19.5300   1
   5   9  10 303.310 19.1700   1
  -5  -9 -10 314.070 20.0200   1
  -3  11 -10 676.560 34.9100   1
   3 -11  10 650.960 35.2900   1
   3  11  10 699.550 36.2800   1
   7   8 -11 79.3200 7.52000   1
   7   8 -11 79.2300 7.80000   1
   7  -8 -11 65.8100 7.67000   1
   2 -12   9 135.310 11.2400   1
  -2  12  -9 140.160 10.8100   1
   2  12   9 141.680 12.0700   1
   1   1 -21 233.130 14.3400   1
   1   1 -21 238.910 18.5300   1
   1  -1 -21 234.560 18.8000   1
   1  -1 -21 222.280 13.7700   1
   9   0   5 0.14000 4.11000   1
  -1  11  13 69.6900 8.69000   1
   1  11 -13 69.4900 7.60000   1
  -1 -11  13 72.3200 7.03000   1
  -7   0 -12 489.190 29.7400   1
   7   0  12 491.970 26.1200   1
   8  -8  -1 115.200 10.4300   1
   8   8  -1 87.0400 8.96000   1
   3  -4 -20 75.2700 7.44000   1
   3   4 -20 83.1700 8.33000   1
   0  -7 -18 137.300 14.2400   1
   0   7 -18 124.430 10.3700   1
   0   7 -18 117.960 10.0000   1
   5 -12  -3 32.1200 7.44000   1
   5  12  -3 26.6400 4.61000   1
   5  12  -3 24.1300 6.47000   1
   4  -5  16 3.54000 2.12000   1
  -4   5 -16 7.15000 4.81000   1
   4   5  16 11.5700 4.31000   1
  -4  -5 -16 10.1200 6.12000   1
  -1 -10 -14 14.8600 5.74000   1
   1  10  14 14.5700 5.01000   1
  -1  10 -14 9.26000 4.41000   1
   1 -10  14 12.5100 4.15000   1
   6  11  -4 144.240 12.3200   1
   6  11  -4 151.360 9.98000   1
   6 -11  -4 137.300 12.7200   1
   8   8  -5 350.000 20.1500   1
   8  -8  -5 335.150 20.8400   1
  -5  -1 -16 35.4300 7.54000   1
   5  -1  16 27.6900 4.52000   1
   5   1  16 29.0800 4.67000   1
  -5   1 -16 30.1300 6.84000   1
   4  12   5 121.270 11.0000   1
   4 -12   5 109.170 10.9900   1
   4  -9  12 379.440 22.0400   1
  -4   9 -12 369.230 21.8800   1
   4   9  12 412.180 22.7400   1
  -4  -9 -12 368.460 23.6600   1
  -4   9 -12 413.410 22.8700   1
   4   3  17 12.0500 3.68000   1
   4  -3  17 2.09000 3.33000   1
  -4  -3 -17 16.3100 6.89000   1
  -4   3 -17 6.58000 4.63000   1
   6   7 -15 368.380 21.3000   1
   6  -7 -15 391.200 21.8100   1
   6  -2  14 47.5000 5.86000   1
  -6   2 -14 57.0200 8.21000   1
   6   2  14 47.2900 5.82000   1
  -6  -2 -14 59.1500 8.99000   1
   4  12  -8 0.92000 3.41000   1
   4 -12  -8 11.1400 6.01000   1
   4  12  -8 5.78000 4.76000   1
   7  -5  10 251.830 15.6400   1
   7   5  10 235.650 15.3700   1
  -7   5 -10 263.910 17.3000   1
  -7  -5 -10 253.320 17.8500   1
   1 -13   7 901.910 46.1700   1
   1 -13   7 914.240 46.9400   1
  -1  13  -7 893.560 44.6800   1
   1  13   7 871.940 46.6700   1
  -7  -6  -9 31.3000 6.58000   1
   7   6   9 45.2800 6.39000   1
   7  -6   9 44.8000 6.76000   1
   8   1 -15 99.7000 9.16000   1
   8  -1 -15 120.210 9.65000   1
   3  10  12 6.55000 4.87000   1
  -3 -10 -12 8.55000 4.68000   1
  -3  10 -12 9.06000 4.26000   1
   3 -10  12 16.4200 4.99000   1
   4   5 -19 363.460 21.0200   1
   4  -5 -19 369.540 20.5100   1
   4  -9 -15 19.5900 5.06000   1
   4  -9 -15 23.2600 5.97000   1
   4   9 -15 19.9200 5.38000   1
   3  -7 -18 21.6000 4.78000   1
   3   7 -18 6.06000 3.10000   1
   3   7 -18 27.1700 5.41000   1
   9  -1   5 83.5900 8.22000   1
   9   1   5 85.6500 8.11000   1
   6  11   0 256.890 17.0400   1
   6 -11   0 237.670 17.1000   1
   4   3 -20 252.600 15.4300   1
   4  -3 -20 228.310 14.5300   1
   0  14   0 177.200 12.4200   1
   0  14   0 184.270 14.2800   1
   7  -1  12 21.5300 4.92000   1
  -7  -1 -12 34.2300 6.93000   1
   7   1  12 11.9600 4.36000   1
  -7   1 -12 15.8900 6.06000   1
   3  -8 -17 2.37000 3.74000   1
   3   8 -17 0.29000 3.70000   1
   7  -4 -16 -0.9200 3.85000   1
   7   4 -16 6.92000 3.95000   1
   5  12   0 258.190 16.8200   1
   5 -12   0 218.150 16.7300   1
   6  -5 -17 71.8000 7.90000   1
   6   5 -17 67.4300 7.58000   1
  -1  -5 -19 52.5900 10.5300   1
  -1   5 -19 50.2300 6.41000   1
  -1   5 -19 37.6800 7.17000   1
   6  10   5 65.3800 7.83000   1
   6 -10   5 44.8800 7.68000   1
  -7  -8  -6 264.240 16.8500   1
   7   8   6 267.310 16.6900   1
   7  -8   6 257.740 16.9700   1
   0   4 -20 46.2100 6.44000   1
   0   4 -20 52.9800 8.27000   1
   0  -4 -20 56.7500 10.5000   1
   0   9  16 4.08000 4.34000   1
   0  -9 -16 6.76000 5.43000   1
   0   9 -16 -1.2600 3.65000   1
   0  14  -1 101.420 9.04000   1
   0  14   1 94.1600 10.4700   1
   0  14   1 103.710 9.02000   1
   0  14  -1 85.2000 9.85000   1
   3   0 -21 4.93000 3.90000   1
   5  12  -4 7.07000 3.40000   1
   5  12  -4 12.9600 5.59000   1
   5 -12  -4 4.87000 5.89000   1
   7  -2 -17 8.60000 4.38000   1
   7   2 -17 12.4200 4.39000   1
   7   7 -13 282.670 17.5200   1
   7  -7 -13 327.270 18.2500   1
   7  -7 -13 287.060 17.5100   1
   6   9 -12 99.6300 9.01000   1
   6  -9 -12 102.610 9.61000   1
  -2  11  13 17.3800 5.83000   1
  -2 -11  13 21.5400 4.63000   1
  -2 -11  13 24.1700 4.72000   1
   2  11 -13 34.4900 5.90000   1
   9  -3   4 7.46000 4.47000   1
   9   3   4 9.72000 4.74000   1
   5 -10 -12 26.8200 6.62000   1
   5  10 -12 30.2400 5.55000   1
  -1  12  11 105.580 10.2200   1
   1  12 -11 87.6000 8.71000   1
  -1 -12  11 94.1800 8.73000   1
  -1 -12  11 88.0100 8.29000   1
   9  -5   1 349.690 20.8000   1
   9   5   1 348.070 20.0800   1
   2   2 -21 71.3700 9.41000   1
   2  -2 -21 53.5400 6.23000   1
   2   2 -21 51.1800 6.59000   1
   0 -11 -13 267.990 17.7800   1
   0  11  13 234.790 16.5500   1
   0  11 -13 243.160 15.7400   1
   6  11  -5 250.980 15.0700   1
   6  11  -5 262.750 17.6900   1
   6 -11  -5 275.980 18.7100   1
   8   8   0 135.060 10.8700   1
   8  -8   0 151.420 12.0700   1
  -1 -13   8 35.0400 6.51000   1
  -1 -13   8 38.2000 6.34000   1
   1  13  -8 36.1500 6.04000   1
  -1  13   8 42.6900 7.73000   1
   8   8  -6 379.800 19.9600   1
   8  -8  -6 362.630 22.1800   1
   8   8  -6 378.360 21.4300   1
   9   0 -12 396.320 21.8100   1
   3  -1 -21 82.1500 7.83000   1
   3   1 -21 90.7600 8.20000   1
   2  13   6 13.9500 5.59000   1
   2 -13   6 8.59000 5.36000   1
  -2  13  -6 13.9300 4.76000   1
   9  -4   3 234.410 15.2800   1
   9   4   3 232.510 14.8400   1
   0  14  -2 164.820 11.6100   1
   0 -14   2 158.000 13.3300   1
   0 -14   2 140.170 12.6700   1
   0  14  -2 136.010 12.5800   1
   0  14   2 168.080 13.5100   1
   3  12 -10 466.360 24.2800   1
   3 -12 -10 447.680 27.5000   1
   3 -12 -10 427.680 26.8700   1
   3  12 -10 430.210 24.9900   1
   8   2   9 85.6200 8.08000   1
  -8   2  -9 95.5500 10.4000   1
  -8  -2  -9 93.3300 10.4400   1
   8  -2   9 94.1900 8.43000   1
   0 -13   8 12.4900 5.21000   1
   0  13   8 13.4400 5.47000   1
   0 -13   8 11.3700 4.89000   1
   0  13  -8 11.3500 4.30000   1
   1   2 -21 266.410 19.0700   1
   1   2 -21 249.860 14.8800   1
   1  -2 -21 202.400 13.7200   1
   1  -2 -21 273.420 20.0800   1
   3 -13  -6 9.47000 5.96000   1
   3  13  -6 13.3000 4.48000   1
   3  13  -6 19.7000 5.86000   1
   3 -13  -6 25.6400 6.89000   1
   5   9 -14 443.480 24.8700   1
   5  -9 -14 459.450 25.4800   1
   1 -14   0 199.600 15.1000   1
   1  14   0 173.230 14.5900   1
   1  14   0 186.660 12.7900   1
   1 -14   0 219.940 15.6600   1
  -1  -3 -20 21.3800 7.57000   1
  -1   3 -20 35.9400 5.49000   1
  -1   3 -20 27.3800 6.90000   1
   5  12   1 -0.6000 2.69000   1
   5 -12   1 -5.7500 4.55000   1
   5  12   1 -3.8300 4.79000   1
   1 -14  -1 74.1200 9.77000   1
   1 -14  -1 83.2600 9.48000   1
   1  14  -1 80.0800 7.89000   1
   1  14  -1 77.7400 9.41000   1
  -5  -2 -16 36.5800 8.19000   1
  -5   2 -16 31.1500 6.90000   1
   5   2  16 49.9900 5.58000   1
   5  -2  16 41.0000 5.22000   1
   7   4  11 263.340 16.7200   1
  -7   4 -11 301.920 19.3400   1
   7  -4  11 308.200 17.3900   1
  -7  -4 -11 274.770 19.6200   1
   6 -11   1 179.910 14.7200   1
   6  11   1 205.970 14.8000   1
  -2   8 -16 0.38000 3.63000   1
  -2   8 -16 2.61000 3.55000   1
  -2  -8 -16 2.80000 5.33000   1
   2   8  16 3.32000 3.96000   1
   9   5  -8 82.8900 7.23000   1
   9  -5  -8 67.0000 7.22000   1
   9  -5  -8 89.5300 8.46000   1
   9   5  -8 89.7400 7.83000   1
   3  -6 -19 2.39000 3.72000   1
   3   6 -19 8.09000 4.24000   1
   3   6 -19 7.36000 4.43000   1
   7  -9  -9 15.9400 5.63000   1
   7   9  -9 15.6900 5.43000   1
   7   9  -9 21.6400 4.96000   1
   9  -1 -12 4.66000 4.28000   1
   9  -1 -12 1.47000 3.74000   1
   9   1 -12 4.35000 4.03000   1
  -1  10  15 27.5600 6.41000   1
   1  10 -15 21.7200 5.43000   1
   0  12 -11 196.810 13.2000   1
   0 -12  11 173.450 12.7700   1
   0  12  11 199.380 14.3600   1
   7  -7   8 65.5900 7.74000   1
  -7  -7  -8 49.7900 7.51000   1
   7   7   8 62.7300 7.14000   1
   8   2 -15 331.440 19.0900   1
   8  -2 -15 329.280 19.3200   1
   0   6 -19 7.68000 4.51000   1
   0   6 -19 4.61000 3.98000   1
   0  -6 -19 1.39000 5.53000   1
   0   0 -21 4.25000 5.06000   1
   0   0 -21 11.6500 3.79000   1
   1 -14   1 7.80000 5.29000   1
  -1  14  -1 13.9300 4.80000   1
   1 -14   1 25.6000 6.25000   1
   1  14   1 17.7800 4.59000   1
   1  14   1 26.3100 6.66000   1
   3   4  18 63.2600 6.18000   1
  -3  -4 -18 45.1400 9.96000   1
  -3   4 -18 51.4500 8.00000   1
   9  -2   5 242.430 15.5600   1
   9   2   5 249.420 15.4000   1
   3 -13   4 12.2400 5.85000   1
   3  13   4 20.0900 6.09000   1
  -3  13  -4 15.9400 5.32000   1
  -5   7 -13 570.810 28.4100   1
  -5  -7 -13 501.210 31.0700   1
  -5   7 -13 530.080 30.2400   1
   5  -7  13 494.200 28.0400   1
   5   7  13 558.320 28.5600   1
   5  12  -5 59.9800 6.58000   1
   5  12  -5 77.4300 9.00000   1
   5 -12  -5 64.8000 9.69000   1
  -2   7 -17 394.960 23.8700   1
  -2   7 -17 392.920 22.2300   1
  -2  -7 -17 427.310 27.8800   1
   2   7  17 414.770 23.0100   1
   7   2  12 175.960 11.8700   1
  -7  -2 -12 156.830 14.3900   1
   7  -2  12 186.140 11.8100   1
  -7   2 -12 152.900 13.7100   1
   5   0 -20 0.65000 3.68000   1
   8  -5   7 142.760 10.9600   1
   8   5   7 146.430 10.5900   1
  -8  -5  -7 130.510 11.7900   1
   7  10  -3 366.500 21.4800   1
   7 -10  -3 375.990 22.6600   1
   7  10  -3 340.560 18.7900   1
   5  -4 -19 105.330 9.08000   1
   5   4 -19 95.2700 9.01000   1
   9  -3 -11 13.7200 4.43000   1
   9  -3 -11 11.4200 4.68000   1
   9   3 -11 4.38000 3.74000   1
   9   3 -11 4.13000 4.12000   1
   3   9 -16 466.690 26.2900   1
   3  -9 -16 479.630 27.5000   1
   3  -9 -16 482.060 25.6700   1
   3  -9 -16 514.960 28.0800   1
   7 -10  -2 15.9000 6.10000   1
   7  10  -2 4.63000 4.91000   1
  -3   7 -16 2.35000 3.78000   1
   3   7  16 2.21000 3.61000   1
   3  -7  16 3.78000 3.55000   1
  -3  -7 -16 -1.7100 5.03000   1
  -3   7 -16 -4.5100 3.57000   1
   1 -14  -2 413.250 24.4900   1
   1 -14  -2 412.310 24.9000   1
   1  14  -2 370.990 23.5200   1
   1  14  -2 366.250 21.4100   1
  -3   8 -15 15.7500 4.67000   1
  -3   8 -15 20.6200 4.92000   1
   3   8  15 14.3300 4.91000   1
  -3  -8 -15 20.3900 6.40000   1
   6  -8 -14 93.5000 8.67000   1
   6  -8 -14 108.550 9.14000   1
   6   8 -14 95.7500 8.79000   1
   5 -11   6 209.390 14.7500   1
   5  11   6 192.760 14.2900   1
  -8  -4  -8 -1.0400 4.24000   1
   8   4   8 3.95000 3.94000   1
   8  -4   8 -0.4100 3.60000   1
   2 -12 -11 13.5800 5.58000   1
  -2 -12  11 12.6800 4.24000   1
   2  12 -11 16.4700 4.63000   1
   2 -12 -11 14.3800 5.81000   1
  -2 -12  11 17.7800 4.71000   1
   7   9   4 362.680 20.7900   1
   7  -9   4 329.080 20.9700   1
   3  12   8 178.720 13.5800   1
   3 -12   8 167.120 13.0700   1
  -3  12  -8 163.610 12.2300   1
   6   0 -19 0.85000 3.83000   1
   9  -4 -10 21.7000 5.11000   1
   9  -4 -10 20.4100 4.61000   1
   9   4 -10 22.5000 4.73000   1
   9   4 -10 17.4300 4.61000   1
   9  -6  -3 -1.8100 4.35000   1
   9   6  -3 0.77000 4.15000   1
   8   5 -13 343.340 19.6600   1
   8  -5 -13 347.170 19.4900   1
   8  -5 -13 357.590 20.3900   1
   2  10 -15 71.8600 7.98000   1
  -2  10  15 74.1500 8.65000   1
  -2  -4 -19 773.750 46.0000   1
  -2   4 -19 702.630 42.0400   1
  -2   4 -19 814.790 38.2600   1
  -5   6 -14 542.230 31.4900   1
   5  -6  14 591.850 29.1400   1
  -5   6 -14 558.030 28.9800   1
  -5  -6 -14 523.930 32.7600   1
   5   6  14 535.610 29.0100   1
   9   6  -4 35.6200 5.95000   1
   9  -6  -4 31.8900 6.25000   1
   0   1 -21 39.9600 5.50000   1
   0   1 -21 26.2900 7.16000   1
   0  -1 -21 34.4300 5.07000   1
   0  -1 -21 24.6300 7.82000   1
   7  10  -4 21.2400 6.00000   1
   7 -10  -4 15.4500 6.23000   1
   7  10  -4 6.00000 3.12000   1
  -6  -6 -12 174.930 13.6600   1
   6   6  12 153.970 11.1400   1
   6  -6  12 140.800 11.2700   1
  -6   6 -12 154.130 12.2600   1
   6  10 -10 2.81000 3.80000   1
   6  10 -10 -1.8500 3.85000   1
   6 -10 -10 6.59000 5.25000   1
   5   1 -20 244.130 15.6300   1
   5  -1 -20 274.080 16.1700   1
   0 -14   3 20.5500 5.93000   1
   0  14  -3 23.3200 5.35000   1
   0 -14   3 17.0800 5.86000   1
   0  14   3 16.4100 6.10000   1
   7 -10  -1 15.7200 5.59000   1
   7  10  -1 10.8200 4.71000   1
   8   7   4 69.5400 7.66000   1
   8  -7   4 70.7200 8.52000   1
   6  11  -6 211.080 15.1100   1
   6  11  -6 212.020 13.0300   1
   6 -11  -6 197.820 15.9600   1
   8  -4 -14 11.6500 4.57000   1
   8   4 -14 10.6700 4.50000   1
   2   5 -20 258.010 18.3900   1
   2   5 -20 287.070 16.7200   1
   2  -5 -20 259.380 15.5100   1
   8   8   1 69.5300 7.99000   1
   8  -8   1 70.1700 8.60000   1
  -6  -3 -14 89.7200 11.0600   1
  -6   3 -14 102.650 10.3400   1
   6   3  14 96.8700 7.99000   1
   6  -3  14 88.9200 7.95000   1
   9  -6  -2 406.410 23.8400   1
   9   6  -2 423.950 23.2900   1
   3  -2 -21 285.370 17.0400   1
   3   2 -21 300.170 17.3700   1
   1  14   2 9.51000 5.34000   1
  -1  14  -2 5.33000 3.89000   1
   1 -14   2 3.82000 4.38000   1
   1 -14   2 6.40000 5.25000   1
   1  14   2 9.06000 4.02000   1
  -6   7 -11 532.320 29.4900   1
   6   7  11 527.670 27.6800   1
  -6  -7 -11 493.500 29.7500   1
   6  -7  11 487.300 27.6400   1
  -3   0 -19 1.73000 4.60000   1
   8   7 -10 18.8000 5.07000   1
[truncated: 439,475 more chars]
