# Supplementary material for: New monoclinic form of {O-Ethyl N-(4-nitro­phen­yl)thio­carbamato-κS}(tri-4-tolyl­phosphane-κP)gold(I): crystal structure and Hirshfeld surface analysis
Source: Acta Crystallogr E Crystallogr Commun. 2017 Sep 15;73(Pt 10):1465–71. doi: 10.1107/S2056989017012865 (PMC5730296; doi:10.1107/S2056989017012865)
Supplement: Supplementary file 2 [file e-73-01465-Isup2.hkl]

data_I                                                                          
_shelx_title '  au'                                                             
_shelx_refln_list_code          4                                               
_shelx_F_calc_maximum      414.24                                               
_exptl_crystal_F_000      1432.00                                               
_reflns_d_resolution_high  0.7113                                               
                                                                                
loop_                                                                           
 _space_group_symop_operation_xyz                                               
 'x, y, z'                                                                      
 '-x, y+1/2, -z+1/2'                                                            
 '-x, -y, -z'                                                                   
 'x, -y-1/2, z-1/2'                                                             
                                                                                
_cell_length_a     9.8815                                                       
_cell_length_b    14.0448                                                       
_cell_length_c    21.2332                                                       
_cell_angle_alpha  90.000                                                       
_cell_angle_beta   99.924                                                       
_cell_angle_gamma  90.000                                                       
                                                                                
_shelx_F_squared_multiplier     1.000                                           
                                                                                
loop_                                                                           
 _refln_index_h                                                                 
 _refln_index_k                                                                 
 _refln_index_l                                                                 
 _refln_F_squared_calc                                                          
 _refln_F_squared_meas                                                          
 _refln_F_squared_sigma                                                         
 _refln_observed_status                                                         
   2   0   0         12.41          4.53        19.75 o                         
   3   0   0      81393.16      84425.05      2703.16 o                         
   4   0   0      50954.54      55188.37      1773.21 o                         
   5   0   0      23569.19      25899.65       844.38 o                         
   6   0   0        738.67        740.37        46.88 o                         
   7   0   0       7131.92       7378.90       262.30 o                         
   8   0   0       6011.57       6132.98       227.42 o                         
   9   0   0       5628.43       5667.30       325.89 o                         
  10   0   0         61.79        154.45        73.66 o                         
  11   0   0        968.74        896.74       125.31 o                         
  12   0   0       1910.56       2211.81       193.14 o                         
  13   0   0        694.83       1006.02       146.19 o                         
   1   1   0      13582.02      15144.86       472.12 o                         
   2   1   0      20542.57      22544.41       719.50 o                         
   3   1   0      12591.48      13221.88       355.78 o                         
   4   1   0       2607.23       2886.17        91.86 o                         
   5   1   0       4822.64       5220.98       153.61 o                         
   6   1   0       2658.88       2500.98        73.15 o                         
   7   1   0       1992.06       2058.34        71.62 o                         
   8   1   0        540.65        513.00        53.36 o                         
   9   1   0       1503.72       1378.12        68.97 o                         
  10   1   0       1377.29       1335.55        97.76 o                         
  11   1   0        497.98        440.77        71.82 o                         
  12   1   0         63.04         75.31        61.40 o                         
  13   1   0        269.80        386.98        80.47 o                         
   0   2   0       3011.56       3456.66       121.51 o                         
   1   2   0      18430.74      19845.48       462.40 o                         
   2   2   0      11845.30      12708.37       299.22 o                         
   3   2   0      27616.74      29596.66       937.92 o                         
   4   2   0      24353.10      26355.80       702.82 o                         
   5   2   0       2135.12       2605.95       107.48 o                         
   6   2   0        766.33        788.02        41.59 o                         
   7   2   0       5238.30       4944.71       198.76 o                         
   8   2   0       6549.62       6734.41       174.28 o                         
   9   2   0       1644.96       1493.83        75.85 o                         
  10   2   0        133.45        104.51        56.32 o                         
  11   2   0        185.58        160.07        62.19 o                         
  12   2   0        678.98        798.67        91.33 o                         
  13   2   0        607.41        639.76        90.72 o                         
   1   3   0       4218.54       4114.91        93.78 o                         
   2   3   0      71557.82      71445.55      1651.19 o                         
   3   3   0      22088.55      23457.75       625.53 o                         
   4   3   0       2091.19       2385.80        78.13 o                         
   5   3   0      27154.68      28014.10       749.35 o                         
   6   3   0      23646.83      24040.10       648.59 o                         
   7   3   0      13487.38      13186.96       368.47 o                         
   8   3   0        137.57        125.22        49.43 o                         
   9   3   0       3872.63       3652.17       128.78 o                         
  10   3   0       7494.79       7604.43       320.55 o                         
  11   3   0       3744.77       3784.78       183.11 o                         
  12   3   0         68.27        103.59        64.76 o                         
  13   3   0        306.79        357.28        81.80 o                         
   0   4   0      20799.87      21524.24       707.82 o                         
   1   4   0        409.03        459.81        17.95 o                         
   2   4   0       5253.49       5296.26       265.62 o                         
   3   4   0       1801.64       1768.94        61.51 o                         
   4   4   0      12215.35      12927.66       354.44 o                         
   5   4   0       5416.03       5386.12       159.90 o                         
   6   4   0          0.36         -9.46        19.48 o                         
   7   4   0       2089.33       1973.96        78.71 o                         
   8   4   0       4669.35       5065.87       209.86 o                         
   9   4   0        880.58        962.79        81.46 o                         
  10   4   0          7.11        -28.80        50.96 o                         
  11   4   0        587.12        639.19        82.59 o                         
  12   4   0        358.68        469.90        80.65 o                         
  13   4   0        106.06        241.27        75.97 o                         
   1   5   0       2391.15       2411.12        53.41 o                         
   2   5   0      27020.66      26988.79       740.45 o                         
   3   5   0       4358.81       4044.66       124.27 o                         
   4   5   0        197.01        204.83        31.13 o                         
   5   5   0       1251.25       1186.65        53.72 o                         
   6   5   0       8558.16       7959.49       232.14 o                         
   7   5   0       6676.43       6635.58       201.15 o                         
   8   5   0        276.50        293.32        66.46 o                         
   9   5   0       1358.33       1273.23        93.58 o                         
  10   5   0       2769.35       2602.60       140.09 o                         
  11   5   0        804.30        856.80        89.81 o                         
  12   5   0         48.79         46.74        64.20 o                         
  13   5   0        198.62        223.37        88.56 o                         
   0   6   0      41986.07      43109.45      1403.84 o                         
   1   6   0      16729.06      17068.17       442.46 o                         
   2   6   0        346.22        375.41        24.83 o                         
   3   6   0      11982.25      11215.55       620.46 o                         
   4   6   0      33226.77      33688.49       902.12 o                         
   5   6   0      14699.04      15006.67       415.82 o                         
   6   6   0        320.57        412.44        86.22 o                         
   7   6   0      18131.93      17921.40       496.71 o                         
   8   6   0       8954.47       8387.89       318.33 o                         
   9   6   0       5788.61       5671.79       237.18 o                         
  10   6   0         54.29        -19.56        75.20 o                         
  11   6   0        611.66        618.93        84.18 o                         
  12   6   0       2232.86       2463.43       148.21 o                         
  13   6   0        654.59        659.45        98.18 o                         
   1   7   0        751.06        625.76        49.75 o                         
   2   7   0      11919.84      12690.18       278.79 o                         
   3   7   0        216.17        125.76        49.12 o                         
   4   7   0        194.30        210.03        30.12 o                         
   5   7   0       3897.89       3756.44       178.09 o                         
   6   7   0        350.62        372.25        38.28 o                         
   7   7   0        464.62        436.02        62.33 o                         
   8   7   0         10.09         49.92        45.69 o                         
   9   7   0        134.69        170.95        58.55 o                         
  10   7   0        492.42        515.56        76.86 o                         
  11   7   0        352.86        468.54        79.44 o                         
  12   7   0         18.66        116.93        70.40 o                         
   0   8   0      33030.27      34504.05      1137.42 o                         
   1   8   0      20323.27      21454.48       508.66 o                         
   2   8   0       1823.63       2030.03        66.76 o                         
   3   8   0       7379.96       7304.26       220.89 o                         
   4   8   0      16116.02      14842.55       560.48 o                         
   5   8   0       7824.14       7572.25       228.60 o                         
   6   8   0          4.33         -2.88        26.45 o                         
   7   8   0        420.99        486.88        68.99 o                         
   8   8   0       2523.06       2312.69       132.43 o                         
   9   8   0        578.38        597.90        79.45 o                         
  10   8   0          8.78         21.75        58.76 o                         
  11   8   0        384.24        384.24        77.55 o                         
  12   8   0        392.34        372.35        84.98 o                         
   1   9   0      12053.99      11745.67       300.93 o                         
   2   9   0      36639.32      36492.84       767.54 o                         
   3   9   0      19697.21      19666.95       548.45 o                         
   4   9   0       1156.44       1205.52       189.74 o                         
   5   9   0       3803.68       3649.35       197.60 o                         
   6   9   0       9344.36       9178.22       303.69 o                         
   7   9   0       3545.02       3532.55       188.12 o                         
   8   9   0        255.50        215.88        62.73 o                         
   9   9   0        760.84        884.44        94.75 o                         
  10   9   0       2167.41       2211.04       141.31 o                         
  11   9   0        678.43        735.25       217.75 o                         
  12   9   0         16.24         22.76        75.20 o                         
   0  10   0        513.01        632.68        65.44 o                         
   1  10   0       1456.83       1469.90        58.42 o                         
   2  10   0       1529.40       1394.27        65.80 o                         
   3  10   0        353.33        336.54        42.11 o                         
   4  10   0        318.84        296.70        75.95 o                         
   5  10   0        461.99        425.29        45.48 o                         
   6  10   0         26.65         38.52        32.40 o                         
   7  10   0        308.26        288.01        66.85 o                         
   8  10   0         42.05         26.52        60.44 o                         
   9  10   0          8.17         75.24        93.01 o                         
  10  10   0        165.29        161.57        69.20 o                         
  11  10   0         42.67         67.02        75.17 o                         
   1  11   0       4135.06       3607.43       104.57 o                         
   2  11   0       8366.25       7874.85       217.68 o                         
   3  11   0       2836.54       2847.64       208.87 o                         
   4  11   0        776.79        756.22        78.91 o                         
   5  11   0       4002.64       3553.63       203.42 o                         
   6  11   0       4043.26       4009.93       195.41 o                         
   7  11   0       2578.45       2433.32       145.95 o                         
   8  11   0        165.92        150.10        68.17 o                         
   9  11   0        658.74        504.72        85.31 o                         
  10  11   0       1138.35       1285.48       120.32 o                         
  11  11   0       1559.15       1648.05       137.87 o                         
   0  12   0      11958.31      11580.50       422.37 o                         
   1  12   0       1118.06       1071.04        54.52 o                         
   2  12   0         42.97         84.99        32.69 o                         
   3  12   0       4295.03       4220.91       201.10 o                         
   4  12   0       5816.29       5721.11       193.46 o                         
   5  12   0       4420.84       3881.37       324.11 o                         
   6  12   0        223.99        160.51       133.24 o                         
   7  12   0       2161.63       2153.99       145.05 o                         
   8  12   0       4724.78       4835.86       237.47 o                         
   9  12   0       1653.34       1896.23       142.88 o                         
  10  12   0          3.47         91.71        71.58 o                         
   1  13   0         90.27         74.65        28.59 o                         
   2  13   0        235.99        270.38        41.61 o                         
   3  13   0        134.73        123.05        40.67 o                         
   4  13   0          2.63         34.83        36.71 o                         
   5  13   0         24.54         48.30        61.14 o                         
   6  13   0         20.90         30.75        67.58 o                         
   7  13   0         79.16         36.04        67.39 o                         
   8  13   0         11.61         35.77        71.78 o                         
   9  13   0        130.82        205.11        85.90 o                         
  10  13   0         11.90          3.41        80.99 o                         
   0  14   0       2793.32       2919.18       151.72 o                         
   1  14   0       3296.71       3153.31       139.39 o                         
   2  14   0         48.86         56.88        34.57 o                         
   3  14   0        804.25        846.02        69.86 o                         
   4  14   0       5333.36       5136.12       184.61 o                         
   5  14   0       3911.87       3657.55       198.86 o                         
   6  14   0        408.08        395.75        87.12 o                         
   7  14   0        900.64        805.26       114.23 o                         
   8  14   0       3168.99       3331.55       200.30 o                         
   9  14   0       1238.94       1243.41       135.41 o                         
   1  15   0       2028.35       2180.86        96.31 o                         
   2  15   0       4504.54       4127.18       161.80 o                         
   3  15   0       1682.47       1879.20       100.59 o                         
   4  15   0         84.03         72.57        59.77 o                         
   5  15   0       1731.91       1665.79       138.28 o                         
   6  15   0       2375.65       2483.38       269.88 o                         
   7  15   0       1295.21       1377.17       135.26 o                         
   8  15   0          3.25        -61.23        82.23 o                         
   0  16   0          0.64        -39.90        51.22 o                         
   1  16   0         58.22        125.36        42.96 o                         
   2  16   0         25.51         49.30        44.16 o                         
   3  16   0        267.87        403.64        60.59 o                         
   4  16   0         10.39         24.08        46.21 o                         
   5  16   0        431.12        394.51        91.00 o                         
   6  16   0        144.10        116.24        83.69 o                         
   7  16   0          4.51         18.47        77.44 o                         
   8  16   0         10.04        -35.81        93.74 o                         
   1  17   0       2886.33       3015.65       148.54 o                         
   2  17   0       5752.50       5979.09       188.44 o                         
   3  17   0       2522.97       2577.75       125.18 o                         
   4  17   0        100.27         64.52        66.85 o                         
   5  17   0        716.07        817.90       116.97 o                         
   6  17   0       1317.47       1263.22       141.58 o                         
   0  18   0       3983.59       4093.75       219.91 o                         
   1  18   0       1699.34       1833.27       100.40 o                         
   2  18   0         21.95        170.36        60.85 o                         
   3  18   0       1008.49       1092.77       107.80 o                         
   4  18   0       1917.23       2072.12       267.77 o                         
   5  18   0        383.67        473.74        98.61 o                         
   1  19   0         88.67        181.39        54.16 o                         
   2  19   0         52.15        -17.49       117.62 o                         
   3  19   0         32.15        -11.25        69.09 o                         
 -13   1   1         14.12         10.89        67.43 o                         
 -12   1   1       1256.70       1364.94       108.68 o                         
 -11   1   1       2945.32       3012.82       343.87 o                         
 -10   1   1       2137.91       2043.05       215.97 o                         
  -9   1   1        123.13        104.22        26.67 o                         
  -8   1   1       3005.02       3010.13        91.43 o                         
  -7   1   1      13604.30      13852.41       634.76 o                         
  -6   1   1      20886.32      21842.47       590.70 o                         
  -5   1   1       1830.61       2121.28        73.67 o                         
  -4   1   1       7028.06       7195.82       201.58 o                         
  -3   1   1     125366.08     118462.02      3518.52 o                         
  -2   1   1     116624.05     113962.02      3688.17 o                         
  -1   1   1        986.38       1032.34        39.36 o                         
   1   1   1      53242.41      53947.08      1019.51 o                         
   2   1   1      34253.09      36265.54       794.18 o                         
   3   1   1       1298.55       1454.25        43.43 o                         
   4   1   1      12683.47      13236.87       359.40 o                         
   5   1   1      27748.64      29904.48       797.63 o                         
   6   1   1      13876.48      14849.16       408.15 o                         
   7   1   1       1036.74       1012.45        47.51 o                         
   8   1   1        541.60        506.93        34.01 o                         
   9   1   1       5761.85       5709.21       231.30 o                         
  10   1   1       3744.85       3736.14       395.19 o                         
  11   1   1        279.84        251.23        64.88 o                         
  12   1   1        234.93        380.62        76.50 o                         
  13   1   1       1067.53       1085.63       117.94 o                         
 -13   2   1        776.66        901.42       101.17 o                         
 -12   2   1        770.38        721.91        88.49 o                         
 -11   2   1         81.08         80.07        57.98 o                         
 -10   2   1        986.40        972.28        85.17 o                         
  -9   2   1       3751.40       3681.67       129.44 o                         
  -8   2   1       4269.36       4381.13       208.37 o                         
  -7   2   1        385.50        336.96        35.28 o                         
  -6   2   1      16645.59      17777.00       484.94 o                         
  -5   2   1      40490.30      44462.98      1178.82 o                         
  -4   2   1      18543.43      19717.83       528.77 o                         
  -3   2   1         85.77        106.14        14.92 o                         
  -2   2   1      15491.52      17475.81       575.36 o                         
  -1   2   1     104042.22      95281.77      3286.90 o                         
   0   2   1      26783.98      26984.20       973.52 o                         
   1   2   1       2301.81       2462.98        55.94 o                         
   2   2   1      45087.36      47142.95      1165.05 o                         
   3   2   1      44367.55      46499.51      1079.21 o                         
   4   2   1      22488.63      23846.63       636.82 o                         
   5   2   1       4284.26       4648.82       138.94 o                         
   6   2   1       5702.31       5557.99       166.02 o                         
   7   2   1      12278.95      12411.61       367.87 o                         
   8   2   1       5566.85       5574.08       175.19 o                         
   9   2   1         19.90         46.86        57.64 o                         
  10   2   1       1435.79       1439.17       100.87 o                         
  11   2   1       2799.13       3006.94       158.29 o                         
  12   2   1       1122.20       1167.74       102.23 o                         
  13   2   1         68.77        124.54        71.47 o                         
 -13   3   1          7.41          6.40        64.23 o                         
 -12   3   1         36.50         24.93        59.76 o                         
 -11   3   1          8.50          3.10        55.89 o                         
 -10   3   1          9.58         -5.62        31.05 o                         
  -9   3   1        320.35        190.59        39.79 o                         
  -8   3   1        159.08        199.19        49.09 o                         
  -7   3   1        107.15        119.10        27.19 o                         
  -6   3   1        107.89        280.11        91.06 o                         
  -5   3   1       4015.66       4217.63       129.01 o                         
  -4   3   1       2724.54       2933.18       101.70 o                         
  -3   3   1         56.09         91.49        15.69 o                         
  -2   3   1       5520.62       5837.66       203.76 o                         
  -1   3   1       3265.34       3369.93        89.68 o                         
   0   3   1       4225.15       4604.30       114.66 o                         
   1   3   1       8835.03       9831.73       256.94 o                         
   2   3   1       1608.73       1655.16        42.96 o                         
   3   3   1         60.66         54.72        12.34 o                         
   4   3   1        301.48        322.83        31.22 o                         
   5   3   1         15.40         65.95        32.34 o                         
   6   3   1        272.16        286.24        32.20 o                         
   7   3   1        264.90        279.85        31.31 o                         
   8   3   1         10.38          5.66        42.74 o                         
   9   3   1         15.60         80.03        31.88 o                         
  10   3   1        245.23        313.52        63.41 o                         
  11   3   1        632.09        542.57        98.27 o                         
  12   3   1         16.00         17.37        58.58 o                         
  13   3   1         58.76        -20.12        82.73 o                         
 -13   4   1       1581.51       1571.60       122.71 o                         
 -12   4   1       1500.31       1556.13       116.82 o                         
 -11   4   1          0.29        -18.80        51.97 o                         
 -10   4   1       3380.45       3230.30       124.12 o                         
  -9   4   1      11901.42      11444.41       416.58 o                         
  -8   4   1      13036.48      12564.10       356.93 o                         
  -7   4   1        204.81        184.40        30.52 o                         
  -6   4   1       4980.28       5058.45       155.55 o                         
  -5   4   1      17640.47      16290.20       445.09 o                         
  -4   4   1      12994.14      12866.64       352.93 o                         
  -3   4   1        978.70        952.26        53.13 o                         
  -2   4   1       4470.68       4322.27       128.16 o                         
  -1   4   1      29078.97      29161.88       670.68 o                         
   0   4   1      29517.43      30654.45       703.92 o                         
   1   4   1        228.44        231.61        19.55 o                         
   2   4   1       7685.71       7837.30       170.43 o                         
   3   4   1      42247.70      42564.86       990.94 o                         
   4   4   1      27796.21      28431.98       667.27 o                         
   5   4   1       1140.04       1142.84        49.58 o                         
   6   4   1       6133.73       6033.63       180.07 o                         
   7   4   1      31076.17      30136.25       812.13 o                         
   8   4   1      16779.30      16544.85       585.41 o                         
   9   4   1        949.39        988.07        82.78 o                         
  10   4   1        952.46        869.96        83.66 o                         
  11   4   1       2626.83       2587.43       142.39 o                         
  12   4   1       2092.96       2173.53       137.49 o                         
  13   4   1        236.42        233.62        77.73 o                         
 -13   5   1         14.73         74.70        69.58 o                         
 -12   5   1       1013.67        944.95       105.31 o                         
 -11   5   1       2999.43       3101.20       162.93 o                         
 -10   5   1       2556.17       2719.17       145.94 o                         
  -9   5   1         46.92         93.52        51.01 o                         
  -8   5   1       2620.44       2533.25       131.27 o                         
  -7   5   1      10673.33      10445.34       299.92 o                         
  -6   5   1      10658.24      10371.98       295.53 o                         
  -5   5   1        138.58        211.01        30.89 o                         
  -4   5   1       5127.17       5391.54       160.45 o                         
  -3   5   1      26397.34      27431.59       910.88 o                         
  -2   5   1      13078.47      13347.16       321.11 o                         
  -1   5   1        115.92        231.96        24.09 o                         
   0   5   1       4457.79       4388.67       115.98 o                         
   1   5   1      26712.45      27857.05       533.65 o                         
   2   5   1      26894.74      27075.75       637.87 o                         
   3   5   1       2393.98       2771.55        97.67 o                         
   4   5   1      17751.50      18330.52       437.18 o                         
   5   5   1      21362.38      22202.28       601.47 o                         
   6   5   1       9993.35       9414.79       352.15 o                         
   7   5   1       1150.09       1135.38        80.82 o                         
   8   5   1       1236.79       1144.53        84.51 o                         
   9   5   1       5999.31       5647.77       233.88 o                         
  10   5   1       2970.25       2856.01       252.56 o                         
  11   5   1        339.25        357.17        89.93 o                         
  12   5   1        148.90        177.86        70.74 o                         
  13   5   1        650.01        682.41        97.04 o                         
 -13   6   1          9.55        -13.87        67.23 o                         
 -12   6   1         22.04         64.17        68.89 o                         
 -11   6   1         21.50        -42.20        56.16 o                         
 -10   6   1         32.44        -49.22        49.22 o                         
  -9   6   1        476.85        492.42        78.03 o                         
  -8   6   1        423.15        545.24        67.38 o                         
  -7   6   1       1549.93       1473.35        78.40 o                         
  -6   6   1       1113.04       1081.77        56.61 o                         
  -5   6   1       1668.77       1809.72        73.66 o                         
  -4   6   1        833.63        926.66        84.71 o                         
  -3   6   1        286.10        315.01        29.60 o                         
  -2   6   1       2557.60       2546.28        79.61 o                         
  -1   6   1        295.59        282.70        27.61 o                         
   0   6   1       9636.62       9721.29       238.78 o                         
   1   6   1        261.27        292.70        23.99 o                         
   2   6   1        302.81        269.14        23.67 o                         
   3   6   1        470.32        447.76        27.15 o                         
   4   6   1       3800.63       3855.99       123.14 o                         
   5   6   1       3863.35       3811.20       123.45 o                         
   6   6   1        812.36        824.36        67.54 o                         
   7   6   1        283.30        451.44       130.24 o                         
   8   6   1         77.06        201.24        93.58 o                         
   9   6   1         44.73         23.94        66.62 o                         
  10   6   1         69.66        113.60        59.70 o                         
  11   6   1        102.92         22.09        61.62 o                         
  12   6   1         19.98        -16.42        59.93 o                         
 -12   7   1        594.03        552.48        90.31 o                         
 -11   7   1       1697.66       1797.20       157.12 o                         
 -10   7   1       1816.72       1654.26       114.25 o                         
  -9   7   1         96.17        159.76        56.90 o                         
  -8   7   1       3376.22       3093.21       151.60 o                         
  -7   7   1      12159.18      12540.39       358.75 o                         
  -6   7   1       7345.21       7278.00       219.87 o                         
  -5   7   1         19.78         10.55        38.95 o                         
  -4   7   1      12949.39      13761.42       622.08 o                         
  -3   7   1      29985.63      28256.74       764.95 o                         
  -2   7   1      21730.48      21499.43       515.49 o                         
  -1   7   1       7155.16       7250.35       186.55 o                         
   0   7   1       7852.74       7560.51       193.62 o                         
   1   7   1      33797.95      33719.11       647.78 o                         
   2   7   1      32098.76      31827.84       612.75 o                         
   3   7   1       5745.11       5921.76       155.66 o                         
   4   7   1       5380.23       5363.93       165.64 o                         
   5   7   1      21161.12      19960.64       577.24 o                         
   6   7   1       6668.82       6619.54       201.69 o                         
   7   7   1        604.86        457.65        70.99 o                         
   8   7   1        710.76        708.85        75.02 o                         
   9   7   1       3597.83       3532.51       169.78 o                         
  10   7   1       3285.82       3514.36       177.40 o                         
  11   7   1        167.84        206.51        67.11 o                         
  12   7   1        722.82        731.06        97.34 o                         
 -12   8   1        465.90        630.19        94.47 o                         
 -11   8   1          3.92         51.86        64.31 o                         
 -10   8   1        459.89        503.06        77.83 o                         
  -9   8   1       2094.64       1952.85       123.66 o                         
  -8   8   1       1685.06       1634.40       227.95 o                         
  -7   8   1         23.32         26.44        30.70 o                         
  -6   8   1       1958.64       1930.44        84.09 o                         
  -5   8   1      13931.15      13336.32       378.60 o                         
  -4   8   1      16813.09      17080.34       595.39 o                         
  -3   8   1       1396.58       1412.13        76.15 o                         
  -2   8   1       5199.31       5292.56       226.52 o                         
  -1   8   1      27327.12      27527.76       646.02 o                         
   0   8   1      31078.83      32325.14       755.27 o                         
   1   8   1         18.26         32.86        13.13 o                         
   2   8   1       9500.21       9790.01       201.45 o                         
   3   8   1      19591.41      19165.87       661.71 o                         
   4   8   1       7509.65       7349.39       235.40 o                         
   5   8   1        190.47        265.72        34.50 o                         
   6   8   1        290.29        290.19        37.27 o                         
   7   8   1       3463.88       3670.67       209.33 o                         
   8   8   1       1181.80       1130.48        94.77 o                         
   9   8   1         70.27        101.95        59.96 o                         
  10   8   1        159.35        124.71        65.14 o                         
  11   8   1        627.88        717.81        93.86 o                         
  12   8   1        555.17        595.18       169.50 o                         
 -12   9   1         67.47        185.12        78.60 o                         
 -11   9   1        215.64        163.98        74.71 o                         
 -10   9   1         22.85         47.61        64.48 o                         
  -9   9   1         19.32         82.76        59.32 o                         
  -8   9   1         29.13         58.61        56.42 o                         
  -7   9   1       1280.39       1281.37        99.20 o                         
  -6   9   1       2335.86       2231.48        94.22 o                         
  -5   9   1       1755.27       1444.91       202.66 o                         
  -4   9   1        814.65        799.07        55.69 o                         
  -3   9   1       2162.15       2054.86        88.36 o                         
  -2   9   1       3370.21       3382.31       184.77 o                         
  -1   9   1        195.37        206.58        30.59 o                         
   0   9   1        941.53        951.83        49.74 o                         
   1   9   1       2932.42       2769.65        85.39 o                         
   2   9   1       3931.32       3871.84        92.84 o                         
   3   9   1          9.28         -2.39        32.29 o                         
   4   9   1         15.11         10.45        28.04 o                         
   5   9   1       2046.39       1978.68        85.52 o                         
   6   9   1       1460.21       1539.09       105.65 o                         
   7   9   1         67.25        115.24        53.40 o                         
   8   9   1         61.38          5.77        88.80 o                         
   9   9   1        368.09        367.54       126.36 o                         
  10   9   1        430.32        451.51        83.96 o                         
  11   9   1        215.58        161.46        72.28 o                         
  12   9   1          3.22         11.54        74.15 o                         
 -11  10   1          0.19         51.24        75.85 o                         
 -10  10   1       1107.89       1353.57       308.65 o                         
  -9  10   1       3393.54       3325.28       177.39 o                         
  -8  10   1       3140.52       3121.57       179.22 o                         
  -7  10   1        107.08        211.45        58.31 o                         
  -6  10   1       2938.40       2957.03       117.31 o                         
  -5  10   1      16371.72      15566.91      1366.96 o                         
  -4  10   1      15063.84      14046.46       406.22 o                         
  -3  10   1        223.73        259.58        41.01 o                         
  -2  10   1       7959.91       7375.13       323.52 o                         
  -1  10   1      26924.68      27407.92       649.80 o                         
   0  10   1      20609.76      20149.13       486.12 o                         
   1  10   1       1960.07       1936.01        76.21 o                         
   2  10   1       9149.66       9331.34       218.81 o                         
   3  10   1      17065.86      17170.06       485.19 o                         
   4  10   1       7628.74       6461.10       417.99 o                         
   5  10   1        522.15        437.72        46.00 o                         
   6  10   1       2074.48       2096.89       129.48 o                         
   7  10   1       4763.35       4857.47       219.10 o                         
   8  10   1       3401.49       3249.31       171.93 o                         
   9  10   1        427.28        611.64        87.61 o                         
  10  10   1        326.64        323.78        79.63 o                         
  11  10   1       1502.51       1438.64       126.11 o                         
 -11  11   1        672.72        783.89       108.34 o                         
 -10  11   1        646.81        676.32       105.23 o                         
  -9  11   1          9.27         23.85        65.43 o                         
  -8  11   1       1460.94       1583.30       172.74 o                         
  -7  11   1       2648.58       2525.64       257.98 o                         
  -6  11   1        832.53        776.29        61.23 o                         
  -5  11   1        224.90        156.23        35.08 o                         
  -4  11   1       4317.75       4265.46       317.94 o                         
  -3  11   1       4171.47       3906.36       168.85 o                         
  -2  11   1       1240.36       1190.38        69.14 o                         
  -1  11   1         87.20         74.95        28.16 o                         
   0  11   1        804.97        848.59        53.33 o                         
   1  11   1       4154.97       3807.39       108.79 o                         
   2  11   1       3824.53       3682.43       120.72 o                         
   3  11   1        363.63        388.19        47.34 o                         
   4  11   1        407.28        509.87       102.56 o                         
   5  11   1       6118.33       5670.79       189.71 o                         
   6  11   1       3409.33       3136.71       210.95 o                         
   7  11   1        206.99        198.25        67.52 o                         
   8  11   1        911.05        921.77       100.84 o                         
   9  11   1       1615.38       1580.20       128.17 o                         
  10  11   1        580.54        584.89        92.98 o                         
  11  11   1          1.12        -37.20        69.24 o                         
 -10  12   1        188.47        192.29        86.79 o                         
  -9  12   1       1009.21       1213.26       123.18 o                         
  -8  12   1        377.03        444.69        87.11 o                         
  -7  12   1        192.37        209.44        72.97 o                         
  -6  12   1        287.65        215.40       130.00 o                         
  -5  12   1        943.39        718.70        62.56 o                         
  -4  12   1        151.21        122.64        39.33 o                         
  -3  12   1         55.86         40.46        34.88 o                         
  -2  12   1       1436.66       1517.60        79.63 o                         
  -1  12   1        619.65        679.65        47.98 o                         
   0  12   1       1287.13       1267.86        98.08 o                         
   1  12   1         57.47         57.97        26.75 o                         
   2  12   1       1457.00       1578.72        66.51 o                         
   3  12   1       1842.03       1827.89        90.46 o                         
   4  12   1        584.00        513.43        64.09 o                         
   5  12   1          7.18        -33.75        33.75 o                         
   6  12   1         57.20         79.59        61.46 o                         
   7  12   1       1341.16       1317.22       152.18 o                         
   8  12   1        846.97        674.80        96.14 o                         
   9  12   1        428.84        402.53        88.45 o                         
  10  12   1          2.65         -8.81       101.67 o                         
 -10  13   1       1476.07       1559.53       196.22 o                         
  -9  13   1          3.81         85.58        78.73 o                         
  -8  13   1       1271.10       1299.22       272.79 o                         
  -7  13   1       5961.21       5591.55       903.70 o                         
  -6  13   1       3356.43       3391.67       190.27 o                         
  -5  13   1         78.65         81.19        39.52 o                         
  -4  13   1        878.56        917.31        93.11 o                         
  -3  13   1       5008.57       4910.51       176.21 o                         
  -2  13   1       5210.65       4819.82       152.56 o                         
  -1  13   1         31.60         68.89        33.42 o                         
   0  13   1       3208.41       3211.14       111.34 o                         
   1  13   1       5866.62       5774.45       153.09 o                         
   2  13   1       6620.55       6423.73       206.16 o                         
   3  13   1       1215.66       1261.43       107.75 o                         
   4  13   1       1564.68       1545.08        86.44 o                         
   5  13   1      10134.87      10555.17       416.27 o                         
   6  13   1       7978.52       7749.17       349.61 o                         
   7  13   1        241.50        145.61        82.16 o                         
   8  13   1       1057.43       1022.85       116.75 o                         
   9  13   1       3597.59       3663.88       224.63 o                         
  10  13   1       1716.04       1876.86       274.90 o                         
  -9  14   1        879.03        994.15       126.83 o                         
  -8  14   1        761.57        925.07       173.15 o                         
  -7  14   1        411.90        570.30       103.69 o                         
  -6  14   1         30.67         52.09        67.42 o                         
  -5  14   1       1244.60       1187.26        81.48 o                         
  -4  14   1       1534.45       1551.98        90.72 o                         
  -3  14   1        309.51        355.55        53.71 o                         
  -2  14   1        572.03        507.06        60.52 o                         
  -1  14   1       1364.33       1280.81        73.17 o                         
   0  14   1       1421.99       1575.09        77.22 o                         
   1  14   1        252.15        298.29        49.90 o                         
   2  14   1        698.73        668.00        56.89 o                         
   3  14   1       1975.58       2086.94       160.41 o                         
   4  14   1       1228.70       1193.45        79.69 o                         
   5  14   1         38.34         26.33        67.58 o                         
   6  14   1        645.99        711.12       103.82 o                         
   7  14   1       2223.22       2355.01       165.63 o                         
   8  14   1        552.18        451.92       135.75 o                         
   9  14   1         51.44        -69.83        79.16 o                         
  -8  15   1        650.14        817.04       134.62 o                         
  -7  15   1        917.44       1012.17       124.54 o                         
  -6  15   1        186.95        284.20       100.54 o                         
  -5  15   1        263.19        304.18        85.18 o                         
  -4  15   1       2604.92       2635.40       122.73 o                         
  -3  15   1       2257.36       1928.96       103.45 o                         
  -2  15   1        947.52        799.49        64.08 o                         
  -1  15   1        222.58        178.71        43.13 o                         
   0  15   1        250.35        200.10        39.47 o                         
   1  15   1       1890.51       1967.96        91.52 o                         
   2  15   1       3882.10       3874.55       134.27 o                         
   3  15   1       1638.23       1609.58        93.19 o                         
   4  15   1         16.70        -39.89        39.89 o                         
   5  15   1       1190.16       1337.97       230.86 o                         
   6  15   1        941.63        778.91       106.22 o                         
   7  15   1        149.42        222.48        83.92 o                         
   8  15   1        160.23        188.09        86.08 o                         
  -8  16   1        828.82       1041.65       135.21 o                         
  -7  16   1          6.16         84.19       206.42 o                         
  -6  16   1       1033.46        968.01       158.50 o                         
  -5  16   1       4740.81       4975.53       277.81 o                         
  -4  16   1       3533.05       3635.37       151.91 o                         
  -3  16   1        195.28        191.26        64.13 o                         
  -2  16   1       2605.82       2312.31       102.44 o                         
  -1  16   1       6790.97       6764.15       204.94 o                         
   0  16   1       5537.50       5949.59       185.83 o                         
   1  16   1        316.09        374.62        62.90 o                         
   2  16   1       1795.05       1880.63       140.89 o                         
   3  16   1       4497.58       4446.34       171.68 o                         
   4  16   1       3032.51       2880.79       176.51 o                         
   5  16   1        240.91        210.15        75.08 o                         
   6  16   1        292.17        257.04        84.69 o                         
   7  16   1       1208.52       1318.86       137.36 o                         
  -7  17   1        108.86        166.39        93.81 o                         
  -6  17   1        305.57        326.65        95.63 o                         
  -5  17   1         65.62        160.55       143.76 o                         
  -4  17   1        200.58        198.50        66.24 o                         
  -3  17   1       1225.09       1258.51       101.06 o                         
  -2  17   1       1191.10       1268.62       129.13 o                         
  -1  17   1        106.00        151.80        47.47 o                         
   0  17   1        429.96        533.69        99.03 o                         
   1  17   1       1483.86       1772.57       112.72 o                         
   2  17   1        416.13        403.46        68.44 o                         
   3  17   1          0.55        -45.01        45.01 o                         
   4  17   1         21.59        -16.84        70.29 o                         
   5  17   1         87.06        123.86       121.58 o                         
   6  17   1        113.75         51.09        86.37 o                         
  -5  18   1        835.78        973.40       122.04 o                         
  -4  18   1        710.57        732.21       106.17 o                         
  -3  18   1         90.22         69.91        52.02 o                         
  -2  18   1        694.08        769.31        68.97 o                         
  -1  18   1       1726.44       1840.36       104.37 o                         
   0  18   1       1220.38       1191.45        86.12 o                         
   1  18   1         41.76         42.75        52.07 o                         
   2  18   1        741.84        832.24       148.46 o                         
   3  18   1        679.73        911.05       260.08 o                         
   4  18   1        259.25        231.53        80.48 o                         
   5  18   1          5.43        -63.56        63.56 o                         
  -3  19   1       2059.74       2118.07       118.58 o                         
  -2  19   1       1966.57       2078.35       126.54 o                         
  -1  19   1        148.22        183.79        54.57 o                         
   0  19   1       1724.67       2101.44       160.11 o                         
   1  19   1       2452.78       2576.97       123.13 o                         
   2  19   1       1943.14       1872.54       147.66 o                         
   3  19   1         44.85         22.25       104.99 o                         
 -13   0   2        412.29        397.61       115.11 o                         
 -12   0   2         37.64        -35.46        81.60 o                         
 -11   0   2       1033.90       1093.76       133.56 o                         
 -10   0   2       1039.49        933.81       118.51 o                         
  -9   0   2       9781.52      10056.99       357.07 o                         
  -8   0   2        194.08        249.59        72.12 o                         
  -7   0   2       7608.93       7701.19       400.37 o                         
  -6   0   2      17062.91      17109.72       820.16 o                         
  -5   0   2      48152.41      44737.12      6000.96 o                         
  -4   0   2       4953.61       4804.24       170.02 o                         
  -3   0   2      38475.30      42419.84      1365.15 o                         
  -2   0   2     171594.81     161183.62      5151.27 o                         
  -1   0   2     100654.14      98354.20      3146.84 o                         
   0   0   2      19081.31      14855.01       673.00 o                         
   1   0   2       3545.64       4094.49       116.41 o                         
   2   0   2      43539.85      46174.52      1540.52 o                         
   3   0   2      43328.80      45867.12      1882.11 o                         
   4   0   2      14455.96      15105.01       524.10 o                         
   5   0   2       3168.24       3173.87       136.88 o                         
   6   0   2       3265.59       2973.08       256.68 o                         
   7   0   2       9334.33       9382.05       324.45 o                         
   8   0   2        226.38        255.47        71.40 o                         
   9   0   2        231.36        239.12        74.63 o                         
  10   0   2       2353.29       2259.89       181.97 o                         
  11   0   2       4085.76       4330.37       277.65 o                         
  12   0   2        404.22        512.88       114.62 o                         
  13   0   2        185.69        239.93       105.88 o                         
 -13   1   2          6.12         43.94        63.48 o                         
 -12   1   2        371.16        323.87        77.87 o                         
 -11   1   2        586.31        655.79       114.38 o                         
 -10   1   2         20.44         93.35        53.09 o                         
  -9   1   2       1941.33       1862.85        68.78 o                         
  -8   1   2       8559.35       8652.55       275.71 o                         
  -7   1   2        770.61        756.71        95.11 o                         
  -6   1   2         13.13         -1.30        15.99 o                         
  -5   1   2       8750.29       9670.30       270.49 o                         
  -4   1   2       5434.80       5279.01       189.27 o                         
  -3   1   2       5109.78       5413.90       151.98 o                         
  -2   1   2      15535.61      18542.65       492.24 o                         
  -1   1   2        383.76        434.03        24.77 o                         
   0   1   2      32737.26      34251.87       906.24 o                         
   1   1   2      19194.65      21348.66       447.06 o                         
   2   1   2       5859.43       6274.86       140.68 o                         
   3   1   2        794.45        758.90        25.61 o                         
   4   1   2       6173.68       6233.82       141.57 o                         
   5   1   2       3657.63       3612.00       110.98 o                         
   6   1   2         30.81         42.56        19.33 o                         
   7   1   2       1477.95       1521.13        99.47 o                         
   8   1   2       1897.92       1894.37       108.91 o                         
   9   1   2        419.43        369.66        60.60 o                         
  10   1   2        629.30        611.05        99.32 o                         
  11   1   2        512.87        497.61        74.02 o                         
  12   1   2        584.05        559.83        82.91 o                         
  13   1   2        424.63        399.19        84.01 o                         
 -13   2   2        487.58        616.72        99.73 o                         
 -12   2   2          4.09         31.11        61.64 o                         
 -11   2   2        275.11        297.87        66.79 o                         
 -10   2   2       2281.45       2190.52       123.22 o                         
  -9   2   2       1447.43       1462.36        71.56 o                         
  -8   2   2       4210.19       4206.22       162.83 o                         
  -7   2   2         70.80        113.28        22.60 o                         
  -6   2   2       8098.36       8189.73       291.33 o                         
  -5   2   2      17761.98      18370.40       497.15 o                         
  -4   2   2       9390.71      10429.34       355.72 o                         
  -3   2   2         60.76         69.70        23.68 o                         
  -2   2   2       4437.26       4842.08       135.51 o                         
  -1   2   2      15724.79      16670.47       387.50 o                         
   0   2   2       8349.46       9159.90       218.05 o                         
   1   2   2      12984.92      14111.08       293.79 o                         
   2   2   2      12768.44      13035.41       251.47 o                         
   3   2   2       3037.25       2942.50        71.71 o                         
   4   2   2        507.23        491.38        25.07 o                         
   5   2   2        174.76        189.16        37.72 o                         
   6   2   2      10330.99      10017.28       282.02 o                         
   7   2   2       8889.65       8736.60       251.51 o                         
   8   2   2       3037.76       3065.02       112.42 o                         
   9   2   2        191.33         94.36        52.57 o                         
  10   2   2       1750.66       1548.41       104.94 o                         
  11   2   2       1813.91       1528.52       108.98 o                         
  12   2   2        676.84        701.57        87.18 o                         
  13   2   2          1.12        -64.16        64.16 o                         
 -13   3   2        599.54        554.95       126.93 o                         
 -12   3   2       2661.30       2679.88       150.98 o                         
 -11   3   2       3696.46       3614.88       176.22 o                         
 -10   3   2        245.93        204.64        40.70 o                         
  -9   3   2       3982.87       3955.28       137.69 o                         
  -8   3   2      12012.21      12138.38       297.07 o                         
  -7   3   2      14113.48      14471.12       402.55 o                         
  -6   3   2       1310.52       1304.62        56.97 o                         
  -5   3   2       6491.98       6566.60       190.07 o                         
  -4   3   2      53622.64      57198.50      1865.23 o                         
  -3   3   2      31421.94      34228.71      1121.53 o                         
  -2   3   2       2967.71       3220.06        96.39 o                         
  -1   3   2      24338.25      25053.80       723.85 o                         
   0   3   2      59915.37      59563.28      1776.10 o                         
   1   3   2      51009.25      51934.33       981.53 o                         
   2   3   2       7517.43       7582.66       150.77 o                         
   3   3   2      16223.12      16913.59       400.78 o                         
   4   3   2      33712.96      34233.44       800.10 o                         
   5   3   2      36985.75      37355.14       874.64 o                         
   6   3   2       6065.19       6042.24       178.13 o                         
   7   3   2       1487.96       1515.70        91.09 o                         
   8   3   2      12126.01      11245.36       406.67 o                         
   9   3   2      10323.72       9949.94       380.13 o                         
  10   3   2       1255.83       1313.81        99.87 o                         
  11   3   2         82.91        105.81        59.58 o                         
  12   3   2       1520.44       1715.44       225.92 o                         
  13   3   2        703.63        897.26       100.25 o                         
 -13   4   2        407.51        554.21        87.98 o                         
 -12   4   2          2.01         30.60        86.21 o                         
 -11   4   2        278.86        285.15        67.29 o                         
 -10   4   2        625.03        603.79        54.01 o                         
  -9   4   2       1275.99       1150.64        65.06 o                         
  -8   4   2        233.09        220.38        35.84 o                         
  -7   4   2       1294.63       1297.52        76.68 o                         
  -6   4   2       3902.98       3948.26       126.79 o                         
  -5   4   2       2045.82       1985.78        73.15 o                         
  -4   4   2         66.43         72.29        25.86 o                         
  -3   4   2        695.24        760.67        36.02 o                         
  -2   4   2        258.85        423.03        55.45 o                         
  -1   4   2      14478.06      14967.32       408.97 o                         
   0   4   2       5469.50       5570.12       145.40 o                         
   1   4   2       3817.11       3862.07        91.83 o                         
   2   4   2       9637.31      10397.34       222.75 o                         
   3   4   2       8847.52       9270.76       226.10 o                         
   4   4   2       1559.57       1629.95        52.81 o                         
   5   4   2        267.56        189.11        27.11 o                         
   6   4   2       5466.46       5461.23       164.69 o                         
   7   4   2       3688.80       3471.35       153.54 o                         
   8   4   2        125.64         81.40        76.58 o                         
   9   4   2        799.09        742.33        76.97 o                         
  10   4   2        530.85        618.30        77.63 o                         
  11   4   2        342.02        519.61        80.70 o                         
  12   4   2         15.00         16.77        60.27 o                         
  13   4   2         28.90         36.77        69.55 o                         
 -13   5   2        114.91        125.33        70.51 o                         
 -12   5   2       1282.17       1324.30       107.80 o                         
 -11   5   2       1306.19       1225.52       100.05 o                         
 -10   5   2         92.21         77.88        36.10 o                         
  -9   5   2       2964.35       3077.39       148.34 o                         
  -8   5   2       2539.62       2473.15       100.54 o                         
  -7   5   2       8937.27       9044.31       263.68 o                         
  -6   5   2        186.20        240.65        77.71 o                         
  -5   5   2       5126.18       5068.29       154.20 o                         
  -4   5   2      14654.25      15596.79       530.07 o                         
  -3   5   2      19534.73      20609.07       556.42 o                         
  -2   5   2       1916.30       1861.25        82.14 o                         
  -1   5   2       3575.74       3751.05       120.15 o                         
   0   5   2       8898.73       9553.84       232.05 o                         
   1   5   2      17963.67      17842.67       382.80 o                         
   2   5   2       6610.17       7130.34       158.17 o                         
   3   5   2       1221.09       1520.12        50.85 o                         
   4   5   2      18217.66      18578.73       443.15 o                         
   5   5   2      15968.02      16499.31       397.52 o                         
   6   5   2       5028.34       4492.84       173.30 o                         
   7   5   2       3019.14       2784.27       137.04 o                         
   8   5   2       1366.46       1140.54        87.91 o                         
   9   5   2       4122.04       3966.57       179.36 o                         
  10   5   2        448.66        530.98        95.52 o                         
  11   5   2         14.81        -34.78        51.54 o                         
  12   5   2        613.10        769.42        91.62 o                         
  13   5   2        606.93        764.85       100.09 o                         
 -13   6   2        580.84        662.09        93.44 o                         
 -12   6   2        104.93        222.71        70.48 o                         
 -11   6   2        654.77        606.65        57.89 o                         
 -10   6   2       5353.87       5110.24       221.50 o                         
  -9   6   2       7231.95       6727.87       269.71 o                         
  -8   6   2       1865.10       1697.63       104.13 o                         
  -7   6   2       5943.85       5814.30       182.17 o                         
  -6   6   2      11618.55      10820.14       778.74 o                         
  -5   6   2      18400.61      17733.97      1083.30 o                         
  -4   6   2       2536.92       2317.49       100.63 o                         
  -3   6   2        604.31        743.13        61.75 o                         
  -2   6   2      39708.39      38321.80       893.19 o                         
  -1   6   2      31315.36      32217.23       867.55 o                         
   0   6   2       3887.61       3756.95       106.28 o                         
   1   6   2       3186.47       2890.48        69.09 o                         
   2   6   2      68388.10      66976.16      1529.50 o                         
   3   6   2      36187.39      35880.89       748.72 o                         
   4   6   2       5385.94       5422.78       143.19 o                         
   5   6   2       6665.59       6495.94       169.43 o                         
   6   6   2      18135.57      17604.05       485.99 o                         
   7   6   2      18183.29      16887.37       588.91 o                         
   8   6   2       4430.13       4137.02       183.59 o                         
   9   6   2       1063.56        819.79        81.65 o                         
  10   6   2       4212.07       3942.52       187.79 o                         
  11   6   2       2814.65       2701.61       153.70 o                         
  12   6   2        464.70        474.05        97.95 o                         
 -12   7   2        155.69        280.33        77.49 o                         
 -11   7   2        205.48        267.04        72.70 o                         
 -10   7   2        262.22        277.07        65.88 o                         
  -9   7   2        124.75         47.36        55.30 o                         
  -8   7   2         23.31        126.47        52.04 o                         
  -7   7   2       3890.18       3571.36       126.04 o                         
  -6   7   2        864.39        931.84        83.68 o                         
  -5   7   2        526.30        591.53        59.92 o                         
  -4   7   2       1778.08       1873.56        96.40 o                         
  -3   7   2       4517.74       4697.23       150.38 o                         
  -2   7   2        270.64        259.51        29.31 o                         
  -1   7   2       1585.53       1348.08        71.24 o                         
   0   7   2       6098.14       6487.19       169.84 o                         
   1   7   2       2348.19       2402.47        61.92 o                         
   2   7   2       1124.85       1229.90        43.89 o                         
   3   7   2       4379.76       4117.27       110.16 o                         
   4   7   2       3766.00       3964.39       118.73 o                         
   5   7   2         34.26         27.20        23.45 o                         
   6   7   2         82.65         69.57        43.37 o                         
   7   7   2        870.64       1019.23       131.54 o                         
   8   7   2         20.14         44.12        56.58 o                         
   9   7   2       1101.25        989.04        92.52 o                         
  10   7   2         99.11        118.81        61.01 o                         
  11   7   2         49.46         73.67        65.37 o                         
  12   7   2        128.47        231.73        76.60 o                         
 -12   8   2          6.11         -2.44        77.06 o                         
 -11   8   2        212.17        124.84        67.80 o                         
 -10   8   2        828.12        750.73       142.87 o                         
  -9   8   2       1189.32       1080.33        94.07 o                         
  -8   8   2        122.20        215.31        58.19 o                         
  -7   8   2       1142.72       1157.42        65.60 o                         
  -6   8   2       8589.37       8438.15       253.95 o                         
  -5   8   2       7272.18       6347.48       339.49 o                         
  -4   8   2        779.15        766.78        50.92 o                         
  -3   8   2       5026.08       4945.70       160.68 o                         
  -2   8   2      19126.55      19669.88       478.02 o                         
  -1   8   2      33831.57      34181.32       925.09 o                         
   0   8   2       8540.04       9046.72       229.92 o                         
   1   8   2       1503.10       1501.74        46.55 o                         
   2   8   2      11657.84      11620.90       378.26 o                         
   3   8   2       9484.38       9724.83       218.70 o                         
   4   8   2       2287.17       2231.40        74.12 o                         
   5   8   2         32.60         42.75        26.54 o                         
   6   8   2       1804.39       1757.61       132.92 o                         
   7   8   2       3819.20       3789.46       177.28 o                         
   8   8   2       1156.07       1092.72        93.90 o                         
   9   8   2        217.41        221.06        64.12 o                         
  10   8   2       1529.91       1744.30       122.52 o                         
  11   8   2        931.47        934.99       100.07 o                         
  12   8   2        102.75         60.13        72.23 o                         
 -12   9   2        870.20       1026.57       114.84 o                         
 -11   9   2        844.89        890.20       102.84 o                         
 -10   9   2         69.49         80.25        66.25 o                         
  -9   9   2       1374.25       1428.09       112.09 o                         
  -8   9   2       4570.13       4163.25       206.25 o                         
  -7   9   2       7811.91       7297.30       229.47 o                         
  -6   9   2       2343.56       2407.00        98.76 o                         
  -5   9   2       4178.21       3771.33       232.36 o                         
  -4   9   2      23874.83      21698.10       718.24 o                         
  -3   9   2      29716.46      29856.12       712.89 o                         
  -2   9   2       2832.15       2846.52       104.66 o                         
  -1   9   2       5341.40       5171.56       172.46 o                         
   0   9   2      32772.75      32493.68       761.31 o                         
   1   9   2      31589.36      30931.73       599.84 o                         
   2   9   2       4221.35       4363.39       102.04 o                         
   3   9   2        624.23        602.53        38.68 o                         
   4   9   2       5567.63       5543.26       177.66 o                         
   5   9   2       6923.76       6716.93       208.25 o                         
   6   9   2       1272.98       1295.33        97.00 o                         
   7   9   2        699.01        735.61        79.15 o                         
   8   9   2       2536.34       2478.90       216.94 o                         
   9   9   2       2835.98       2829.94       159.92 o                         
  10   9   2        290.97        373.26        76.19 o                         
  11   9   2        271.09        328.65        78.71 o                         
 -11  10   2         13.52         26.51        89.12 o                         
 -10  10   2         36.58         61.05        69.30 o                         
  -9  10   2         39.38         -6.58        60.48 o                         
  -8  10   2        103.19         65.86        58.09 o                         
  -7  10   2        268.60        156.33        91.23 o                         
  -6  10   2        181.75        193.38        38.45 o                         
  -5  10   2        310.60        389.30        98.31 o                         
  -4  10   2        261.83        313.94        52.39 o                         
  -3  10   2        541.09        511.36        45.17 o                         
  -2  10   2       3185.47       3213.38       108.72 o                         
  -1  10   2       2085.50       1957.55        91.03 o                         
   0  10   2       1040.13        934.35        62.52 o                         
   1  10   2         30.38         63.99        26.38 o                         
   2  10   2       1074.25       1085.08        50.35 o                         
   3  10   2        299.93        276.52        31.16 o                         
   4  10   2        963.60        969.72        60.53 o                         
   5  10   2         30.33         24.41        29.70 o                         
   6  10   2        703.17        594.59        79.43 o                         
   7  10   2        172.20        212.66        64.79 o                         
   8  10   2        156.62        168.37        96.73 o                         
   9  10   2        256.24        195.32        69.60 o                         
  10  10   2        214.39        291.16        79.02 o                         
  11  10   2          1.65        -47.33       106.85 o                         
 -11  11   2       1225.01       1344.70       128.83 o                         
 -10  11   2        255.07        230.57        80.12 o                         
  -9  11   2        210.68        107.72        74.80 o                         
  -8  11   2       2924.89       2577.00       157.23 o                         
  -7  11   2       3421.44       3417.03       180.23 o                         
  -6  11   2       1349.69       1269.00       109.37 o                         
  -5  11   2       1365.45       1325.43        82.69 o                         
  -4  11   2       4582.31       4716.65       197.13 o                         
  -3  11   2       8640.75       8436.02       230.71 o                         
  -2  11   2       2220.31       2157.10       186.50 o                         
  -1  11   2        617.78        541.82        67.90 o                         
   0  11   2      18894.38      18229.75       445.76 o                         
   1  11   2       6914.33       7073.04       178.89 o                         
   2  11   2        294.16        289.86        33.30 o                         
   3  11   2       5315.33       5521.19       184.93 o                         
   4  11   2      12760.02      12886.17       377.75 o                         
   5  11   2       8125.56       7794.01       314.57 o                         
   6  11   2        965.42       1015.62       100.26 o                         
   7  11   2         65.94        142.30        61.76 o                         
   8  11   2       1739.10       1640.72       125.87 o                         
   9  11   2       1880.15       1905.73       138.14 o                         
  10  11   2       1309.73       1353.12       124.71 o                         
  11  11   2          4.84         84.11        80.51 o                         
 -10  12   2       1525.95       1680.46       141.49 o                         
  -9  12   2       2662.52       2530.31       208.68 o                         
  -8  12   2        181.94        254.50        80.80 o                         
  -7  12   2       1326.37       1141.29       113.45 o                         
  -6  12   2       3659.35       3118.57       246.24 o                         
  -5  12   2       4744.84       4523.17       165.12 o                         
  -4  12   2        504.94        453.07        57.83 o                         
  -3  12   2        462.76        366.86        44.64 o                         
  -2  12   2       5640.07       5515.03       166.35 o                         
  -1  12   2       9076.21       9064.89       282.25 o                         
   0  12   2       1785.46       1776.05        77.43 o                         
   1  12   2        139.16        181.10        31.84 o                         
   2  12   2      13666.09      13192.42       301.34 o                         
   3  12   2      18568.98      18490.92       527.32 o                         
   4  12   2       4139.34       4032.22       274.33 o                         
   5  12   2       3310.58       3116.41       170.68 o                         
   6  12   2       6639.37       6303.47       275.66 o                         
   7  12   2       5647.66       5762.48       261.24 o                         
   8  12   2        769.97        728.26        99.76 o                         
   9  12   2        780.40        983.70       111.92 o                         
  10  12   2       1128.13       1234.11       128.13 o                         
 -10  13   2        123.45         72.20       130.00 o                         
  -9  13   2          0.56        -72.98        72.98 o                         
  -8  13   2          3.57         11.53        70.41 o                         
  -7  13   2         71.43         72.09        72.16 o                         
  -6  13   2         45.90         63.61        68.72 o                         
  -5  13   2          2.11         12.78        40.33 o                         
  -4  13   2        374.01        344.73        51.60 o                         
  -3  13   2          3.11         44.79        33.58 o                         
  -2  13   2        221.56        172.09        39.60 o                         
  -1  13   2        418.98        432.13        42.95 o                         
   0  13   2        125.93        111.48        40.56 o                         
   1  13   2        271.63        326.61        38.33 o                         
   2  13   2        132.08        141.31        31.79 o                         
   3  13   2         48.85        -25.75        47.17 o                         
   4  13   2        179.19         98.41        66.86 o                         
   5  13   2         89.47        141.81        77.55 o                         
   6  13   2          4.13        -58.66        58.66 o                         
   7  13   2         23.68         15.60        71.20 o                         
   8  13   2          2.33         93.91       101.99 o                         
   9  13   2          0.92         -4.51       101.27 o                         
  10  13   2          1.60         43.48        80.97 o                         
  -9  14   2        856.51        974.64       126.88 o                         
  -8  14   2        100.11        355.87        93.35 o                         
  -7  14   2       1135.84       1064.02       119.44 o                         
  -6  14   2       3936.32       4041.87       213.78 o                         
  -5  14   2       2512.06       2432.37       115.90 o                         
  -4  14   2        497.91        491.99        59.75 o                         
  -3  14   2       1080.49        949.07       108.36 o                         
  -2  14   2       3887.36       3886.63       133.95 o                         
  -1  14   2       6257.19       6308.93       206.38 o                         
   0  14   2       2632.99       2500.71        97.55 o                         
   1  14   2         67.81        109.15        32.29 o                         
   2  14   2       3858.40       3865.45       117.46 o                         
   3  14   2       9589.31       9620.74       300.83 o                         
   4  14   2       2053.39       1764.50       106.23 o                         
   5  14   2        185.47        186.79        70.09 o                         
   6  14   2       4373.31       4415.03       225.05 o                         
   7  14   2       4093.42       4643.98       269.47 o                         
   8  14   2        594.62        431.88       100.68 o                         
   9  14   2        141.91         68.44       102.64 o                         
  -9  15   2        120.36        -82.24       136.32 o                         
  -8  15   2       1480.18       1561.08       148.29 o                         
  -7  15   2       2402.03       2032.58       158.91 o                         
  -6  15   2        938.04        971.11       118.62 o                         
  -5  15   2        336.16        382.44        64.80 o                         
  -4  15   2       3196.92       3230.86       138.90 o                         
  -3  15   2       4484.06       4348.61       166.96 o                         
  -2  15   2       1236.63       1139.55        73.24 o                         
  -1  15   2        762.02        759.37        62.45 o                         
   0  15   2       5243.57       5219.77       167.12 o                         
   1  15   2       3369.50       3351.22       125.34 o                         
   2  15   2        228.25        228.59        44.94 o                         
   3  15   2        744.01        747.67        69.97 o                         
   4  15   2       3629.69       3886.27       203.23 o                         
   5  15   2       2751.78       3214.26       187.57 o                         
   6  15   2        370.27        386.06        90.99 o                         
   7  15   2        258.09        376.14       165.94 o                         
   8  15   2       1377.81       1275.28       145.79 o                         
  -8  16   2        149.72         84.82        93.41 o                         
  -7  16   2        354.66        331.20       105.15 o                         
  -6  16   2         23.01         -6.02        76.08 o                         
  -5  16   2        184.66        173.88        80.17 o                         
  -4  16   2        120.93        100.85        50.81 o                         
  -3  16   2          3.53        -41.56        41.56 o                         
  -2  16   2          0.68        -35.90        35.90 o                         
  -1  16   2          2.61         37.73        39.39 o                         
   0  16   2        221.34        281.56        48.14 o                         
   1  16   2         88.35        119.23        43.87 o                         
   2  16   2          5.02        124.91        57.03 o                         
   3  16   2         16.75        -40.40        40.40 o                         
   4  16   2         61.64         74.06       151.53 o                         
   5  16   2         43.80        -12.73       130.33 o                         
   6  16   2         25.77         28.86        75.69 o                         
   7  16   2          0.84        -22.66        76.54 o                         
  -7  17   2        971.01       1103.05       261.95 o                         
  -6  17   2         70.83         27.66        85.30 o                         
  -5  17   2        691.64        669.99       106.51 o                         
  -4  17   2       4734.63       4968.43       189.94 o                         
  -3  17   2       3995.01       4006.46       165.19 o                         
  -2  17   2        453.25        486.84        69.48 o                         
  -1  17   2       1157.40       1154.10        64.79 o                         
   0  17   2       3695.35       3785.87       127.23 o                         
   1  17   2       4475.85       4402.51       181.15 o                         
   2  17   2        471.96        350.96        84.52 o                         
   3  17   2        106.86         41.53        67.38 o                         
   4  17   2       1572.13       1867.68       146.19 o                         
   5  17   2       1289.66       1318.84       128.81 o                         
   6  17   2        272.42        314.05       158.17 o                         
  -5  18   2       1892.21       1982.22       159.41 o                         
  -4  18   2        343.51        446.32        67.73 o                         
  -3  18   2        467.11        473.57       106.09 o                         
  -2  18   2       3308.02       3502.61       201.06 o                         
  -1  18   2       2662.91       2952.91       143.24 o                         
   0  18   2        369.66        469.87        85.53 o                         
   1  18   2        148.92        145.71        61.31 o                         
   2  18   2       1638.70       1773.82       136.81 o                         
   3  18   2        972.04       1036.00       200.43 o                         
   4  18   2        153.06         94.42       145.71 o                         
   5  18   2        101.74         98.99        80.27 o                         
  -3  19   2        119.52        109.85        54.43 o                         
  -2  19   2          3.09        -42.64        42.64 o                         
  -1  19   2        152.33        183.40        55.60 o                         
   0  19   2         48.36         81.74        49.85 o                         
   1  19   2          3.32          6.14        41.52 o                         
   2  19   2         68.51         42.16        96.89 o                         
   3  19   2        295.41        267.79        88.20 o                         
 -13   1   3        787.10        792.96        94.55 o                         
 -12   1   3       1427.96       1356.42       107.57 o                         
 -11   1   3        635.60        639.10        79.90 o                         
 -10   1   3        378.89        403.35        63.43 o                         
  -9   1   3       5609.92       5392.34       355.30 o                         
  -8   1   3       9155.22       8719.69       464.52 o                         
  -7   1   3       5846.43       5940.88       180.34 o                         
  -6   1   3       1899.49       2037.92       101.93 o                         
  -5   1   3      35552.88      39331.36       900.69 o                         
  -4   1   3      63616.64      69561.39      1415.12 o                         
  -3   1   3       3458.07       3443.25       101.16 o                         
  -2   1   3      30900.44      36485.09       960.41 o                         
  -1   1   3      17260.23      19552.12       450.59 o                         
   0   1   3       8528.04       9691.03       411.08 o                         
   1   1   3       6445.55       6852.15       148.76 o                         
   2   1   3       9762.04      10709.23       246.02 o                         
   3   1   3      14241.56      15156.54       323.53 o                         
   4   1   3      17219.05      18289.26       392.01 o                         
   5   1   3       3172.38       3056.10        79.31 o                         
   6   1   3        247.66        289.85        42.61 o                         
   7   1   3       3872.36       3709.09       108.15 o                         
   8   1   3       7662.65       7480.92       284.16 o                         
   9   1   3       4357.64       4275.74       185.60 o                         
  10   1   3          0.78        -46.88        46.88 o                         
  11   1   3       1962.07       1698.84       114.65 o                         
  12   1   3       2403.70       2680.56       282.10 o                         
  13   1   3        614.86        769.67       223.98 o                         
 -13   2   3        123.09        125.75        71.47 o                         
 -12   2   3        281.84        324.12       104.10 o                         
 -11   2   3       1770.92       1559.23       156.23 o                         
 -10   2   3       2413.15       2338.39        99.13 o                         
  -9   2   3         64.19         79.11        40.10 o                         
  -8   2   3       2465.56       2555.04       105.15 o                         
  -7   2   3      13047.13      13153.55       575.90 o                         
  -6   2   3      18084.65      19193.78       545.49 o                         
  -5   2   3       1405.15       1213.01        99.84 o                         
  -4   2   3       2734.03       3027.97       129.08 o                         
  -3   2   3      39121.08      43028.91      1134.01 o                         
  -2   2   3      96923.63      98961.70      2593.56 o                         
  -1   2   3      51580.48      55259.77      3437.44 o                         
   0   2   3       3979.90       4006.63       116.60 o                         
   1   2   3      31473.55      33364.65      1027.96 o                         
   2   2   3      26049.09      26636.77       561.18 o                         
   3   2   3       6219.22       5868.74       197.57 o                         
   4   2   3         74.71         95.57        11.24 o                         
   5   2   3      10375.34      10954.97       267.76 o                         
   6   2   3      21213.98      21483.49       512.36 o                         
   7   2   3       1607.75       1590.97        91.87 o                         
   8   2   3        280.79        267.38        53.62 o                         
   9   2   3       4311.89       3900.92       183.67 o                         
  10   2   3       4276.94       4390.34       197.18 o                         
  11   2   3        457.46        439.23       100.86 o                         
  12   2   3         79.83        136.22        74.07 o                         
  13   2   3        559.82        623.87       196.05 o                         
 -13   3   3         14.84        -59.45        80.22 o                         
 -12   3   3         20.93         64.14        61.79 o                         
 -11   3   3         93.57         76.25        58.12 o                         
 -10   3   3         93.40         97.58        40.57 o                         
  -9   3   3        175.54        176.51        29.58 o                         
  -8   3   3       1183.60       1155.57        60.94 o                         
  -7   3   3        404.94        425.27        37.81 o                         
  -6   3   3        949.82        854.93        60.52 o                         
  -5   3   3       2533.49       2799.94       117.09 o                         
  -4   3   3        445.00        400.65        27.84 o                         
  -3   3   3       2315.48       2546.31        80.13 o                         
  -2   3   3      18054.36      19708.86       526.83 o                         
  -1   3   3      31935.95      33968.73       900.66 o                         
   0   3   3       1781.12       1994.12        57.86 o                         
   1   3   3       3457.34       3343.78       112.34 o                         
   2   3   3        310.13        250.90        16.35 o                         
   3   3   3       2302.13       2506.14        63.13 o                         
   4   3   3       2388.30       2492.08        65.44 o                         
   5   3   3        284.00        294.91        20.80 o                         
   6   3   3        144.24        148.36        20.52 o                         
   7   3   3          2.52         18.02        38.58 o                         
   8   3   3        939.99        730.26        71.77 o                         
   9   3   3        294.26        358.02        60.18 o                         
  10   3   3        375.16        477.18        88.31 o                         
  11   3   3          2.73        -29.04        53.89 o                         
  12   3   3         56.79        173.53        67.32 o                         
  13   3   3          5.69         40.07        69.72 o                         
 -13   4   3        280.16        278.65        76.28 o                         
 -12   4   3        463.73        530.31        79.89 o                         
 -11   4   3       4059.26       3742.80       139.91 o                         
 -10   4   3       8395.03       8542.46       261.58 o                         
  -9   4   3       4075.26       4064.38       149.43 o                         
  -8   4   3        156.76        201.27        35.47 o                         
  -7   4   3       9927.91       9597.26       434.07 o                         
  -6   4   3      19970.39      20051.92       677.98 o                         
  -5   4   3       2510.71       2693.79       119.56 o                         
  -4   4   3       4853.02       4873.36       145.38 o                         
  -3   4   3      12363.78      12887.88       352.15 o                         
  -2   4   3      24689.52      24661.65       576.52 o                         
  -1   4   3      30609.65      32657.96       871.17 o                         
   0   4   3       6791.64       6760.48       198.27 o                         
   1   4   3      43648.02      43486.02       825.89 o                         
   2   4   3      60787.41      62124.61      1279.07 o                         
   3   4   3      32944.09      33493.10       640.33 o                         
   4   4   3       4092.34       4141.53       110.77 o                         
   5   4   3      36450.80      36642.63       858.62 o                         
   6   4   3      34609.32      34458.17       811.79 o                         
   7   4   3       8694.03       8702.10       322.19 o                         
   8   4   3        175.96        212.00        54.36 o                         
   9   4   3       3882.25       3779.22       172.35 o                         
  10   4   3       3290.48       3092.44       154.48 o                         
  11   4   3        772.77        892.88       108.06 o                         
  12   4   3          3.41         42.91        58.80 o                         
  13   4   3        287.49        311.70        82.85 o                         
 -13   5   3        846.94        900.71       259.52 o                         
 -12   5   3       1605.72       1581.86       115.68 o                         
 -11   5   3       1187.10       1154.89       108.28 o                         
 -10   5   3        497.62        480.19        56.44 o                         
  -9   5   3       3406.39       3540.51       297.89 o                         
  -8   5   3       5752.76       5790.91       182.25 o                         
  -7   5   3       1219.58       1219.77        65.62 o                         
  -6   5   3         48.47         57.70        22.91 o                         
  -5   5   3       8242.36       8272.62       296.93 o                         
  -4   5   3       9585.25       9474.48       267.85 o                         
  -3   5   3       1048.70       1044.31        75.08 o                         
  -2   5   3       5830.18       6079.41       157.63 o                         
  -1   5   3      39484.25      42854.25      1141.76 o                         
   0   5   3      37423.48      38464.77       900.62 o                         
   1   5   3       6971.33       7126.82       156.51 o                         
   2   5   3       4607.00       4644.23       134.10 o                         
   3   5   3      20204.18      19992.61       422.23 o                         
   4   5   3      26707.64      26927.57       635.55 o                         
   5   5   3       5163.66       5075.58       135.33 o                         
   6   5   3        564.55        554.31        62.62 o                         
   7   5   3       3453.49       3469.05       157.80 o                         
   8   5   3       8331.75       7938.76       383.29 o                         
   9   5   3       1989.30       1773.31       113.33 o                         
  10   5   3          3.97         50.40        56.60 o                         
  11   5   3        326.22        371.73        72.06 o                         
  12   5   3        447.68        557.91        94.79 o                         
 -13   6   3         18.97         69.23        73.25 o                         
 -12   6   3         51.28        115.87        75.20 o                         
 -11   6   3        115.42        105.80        41.13 o                         
 -10   6   3         16.39        -15.95        52.46 o                         
  -9   6   3         17.38         -7.93        48.61 o                         
  -8   6   3       1537.94       1400.43        70.70 o                         
  -7   6   3       4004.81       4094.89       137.10 o                         
  -6   6   3       2484.45       2313.63       114.20 o                         
  -5   6   3        473.58        451.15        36.25 o                         
  -4   6   3        222.60        256.00        41.66 o                         
  -3   6   3       3074.43       3287.10       153.78 o                         
  -2   6   3       2356.40       2484.95       127.63 o                         
  -1   6   3       4852.30       4958.99       170.57 o                         
   0   6   3       4999.86       5082.05       159.68 o                         
   1   6   3         25.71         30.06        14.65 o                         
   2   6   3      10267.67      10715.79       234.46 o                         
   3   6   3       5327.72       5227.44       123.01 o                         
   4   6   3        393.55        524.77        60.45 o                         
   5   6   3         45.66         69.19        19.53 o                         
   6   6   3        133.90        154.58        45.87 o                         
   7   6   3         51.08         40.48        43.75 o                         
   8   6   3        281.07        263.59        58.01 o                         
   9   6   3        304.41        257.29        94.30 o                         
  10   6   3        223.57        146.85       138.10 o                         
  11   6   3         22.76        -52.61        52.61 o                         
  12   6   3         31.10        -10.95        63.06 o                         
 -12   7   3       1448.19       1634.39       121.91 o                         
 -11   7   3        322.10        380.15        53.61 o                         
 -10   7   3        787.77        783.20       105.80 o                         
  -9   7   3       5438.75       5044.74       218.88 o                         
  -8   7   3       8914.55       8424.80       254.73 o                         
  -7   7   3        116.33        172.71        35.47 o                         
  -6   7   3       1758.59       1522.52       111.63 o                         
  -5   7   3      22454.86      22632.14       619.75 o                         
  -4   7   3      34605.09      35181.50       946.67 o                         
  -3   7   3      11950.99      12099.17       344.37 o                         
  -2   7   3       2313.75       2375.38       137.61 o                         
  -1   7   3      22118.67      21695.09       596.81 o                         
   0   7   3      30591.48      30410.03       839.35 o                         
   1   7   3      16002.86      16362.54       323.11 o                         
   2   7   3        754.22        787.07        33.73 o                         
   3   7   3      14013.95      13868.83       301.49 o                         
   4   7   3      21549.89      21530.41       514.64 o                         
   5   7   3       6648.56       6418.83       170.04 o                         
   6   7   3         80.54         84.61        45.08 o                         
   7   7   3       7386.92       7479.15       290.82 o                         
   8   7   3       7999.89       7893.21       307.29 o                         
   9   7   3        754.89        637.36        78.85 o                         
  10   7   3         30.98         58.44        57.01 o                         
  11   7   3       1864.22       1908.66       290.04 o                         
  12   7   3       2108.68       2068.29       203.58 o                         
 -12   8   3         96.72        129.40        72.58 o                         
 -11   8   3        304.69        324.12        76.93 o                         
 -10   8   3        761.39        868.95        89.99 o                         
  -9   8   3       1380.33       1437.14       104.91 o                         
  -8   8   3         25.80         77.41        68.64 o                         
  -7   8   3       3731.62       3565.83       129.76 o                         
  -6   8   3       9549.76       9806.17       364.18 o                         
  -5   8   3       2842.77       2786.54       106.69 o                         
  -4   8   3        662.15        595.08        47.17 o                         
  -3   8   3      10843.80      10384.19       265.54 o                         
  -2   8   3      18797.70      17617.36       430.94 o                         
  -1   8   3       9701.61       9770.33       289.46 o                         
   0   8   3       1805.71       1779.02       113.04 o                         
   1   8   3      11290.14      11309.36       230.55 o                         
   2   8   3       9645.77       9890.72       252.77 o                         
   3   8   3       5188.45       4905.07       120.68 o                         
   4   8   3       1055.12       1108.41        77.98 o                         
   5   8   3       4449.89       4558.05       129.65 o                         
   6   8   3       4858.02       4930.37       209.82 o                         
   7   8   3       1326.89       1443.80       102.37 o                         
   8   8   3         49.53         -8.56        50.50 o                         
   9   8   3        770.51        803.40        98.43 o                         
  10   8   3       1743.48       1958.46       128.84 o                         
  11   8   3        576.55        577.30        86.79 o                         
  12   8   3         33.97         57.97        73.38 o                         
 -12   9   3         55.81         27.43        88.15 o                         
 -11   9   3          4.91         59.62        70.66 o                         
 -10   9   3          5.94          7.18        65.65 o                         
  -9   9   3        573.89        700.06        85.68 o                         
  -8   9   3        646.60        700.47        82.70 o                         
  -7   9   3        886.69        829.01        68.17 o                         
  -6   9   3        386.69        339.70        77.22 o                         
  -5   9   3         90.29        117.60        34.56 o                         
  -4   9   3       2033.79       1936.19        87.59 o                         
  -3   9   3       1062.24       1103.01        58.73 o                         
  -2   9   3        856.06        695.00        47.70 o                         
  -1   9   3       4153.28       3967.87       140.35 o                         
   0   9   3       2551.65       2717.42       106.97 o                         
   1   9   3         71.26         58.05        17.90 o                         
   2   9   3        324.38        314.34        24.49 o                         
   3   9   3       1448.69       1395.34        92.88 o                         
   4   9   3       1158.14       1125.05        50.95 o                         
   5   9   3       1515.30       1571.18       145.16 o                         
   6   9   3        106.12        131.54        54.09 o                         
   7   9   3        698.67        729.32        79.91 o                         
   8   9   3        659.24        524.77        89.53 o                         
   9   9   3       1221.69       1375.04       237.90 o                         
  10   9   3         88.56        149.26        68.78 o                         
  11   9   3         11.09         58.08        71.46 o                         
 -11  10   3        977.88       1209.00       118.86 o                         
 -10  10   3       2125.43       2362.25       151.71 o                         
  -9  10   3        637.18        697.06        90.59 o                         
  -8  10   3        167.52        131.87        65.85 o                         
  -7  10   3       6008.15       5816.01       194.24 o                         
  -6  10   3      12956.04      11973.86       352.89 o                         
  -5  10   3       5726.50       5334.25       180.53 o                         
  -4  10   3         42.41         30.09        35.49 o                         
  -3  10   3      19572.82      18836.20       466.11 o                         
  -2  10   3      29491.78      28443.52       684.97 o                         
  -1  10   3      12777.32      11829.98       659.89 o                         
   0  10   3       1688.30       1675.39       101.91 o                         
   1  10   3      17495.19      17270.49       378.60 o                         
   2  10   3      18437.50      18675.69       407.77 o                         
   3  10   3       2897.13       2728.12       130.69 o                         
   4  10   3        369.41        417.83        44.53 o                         
   5  10   3       3112.35       2772.96       148.63 o                         
   6  10   3       9614.31       9224.54       356.00 o                         
   7  10   3       2777.84       2791.36       158.90 o                         
   8  10   3         57.16         64.19        60.67 o                         
   9  10   3       2675.87       2690.04       218.15 o                         
  10  10   3       3153.66       3243.32       322.58 o                         
  11  10   3        813.78        791.43       108.37 o                         
 -11  11   3         33.20        161.30        82.87 o                         
 -10  11   3        270.36        348.21       130.89 o                         
  -9  11   3       1230.28       1436.82       123.26 o                         
  -8  11   3       1643.47       1762.28       257.98 o                         
  -7  11   3         48.37         17.88        61.88 o                         
  -6  11   3       1182.90       1105.80        71.52 o                         
  -5  11   3       2075.49       2019.71       108.46 o                         
  -4  11   3       6001.06       6008.27       201.38 o                         
  -3  11   3       2717.93       2489.47        96.14 o                         
  -2  11   3         72.53          0.51        28.89 o                         
  -1  11   3       3546.84       3320.47       254.56 o                         
   0  11   3       6948.25       7178.07       231.03 o                         
   1  11   3       6408.32       6347.86       175.49 o                         
   2  11   3         41.25         35.52        25.39 o                         
   3  11   3       4458.53       4229.12       156.02 o                         
   4  11   3       5946.42       5903.85       194.45 o                         
   5  11   3       2113.20       2168.22       134.53 o                         
   6  11   3        319.94        381.23        72.39 o                         
   7  11   3       2275.95       2542.71       151.41 o                         
   8  11   3       1726.74       1876.78       132.47 o                         
   9  11   3        177.89        306.77        78.80 o                         
  10  11   3         55.72         69.43        89.53 o                         
  11  11   3        318.63        380.41        95.64 o                         
 -11  12   3        420.17        408.17       104.56 o                         
 -10  12   3        461.50        456.64        99.27 o                         
  -9  12   3        107.42        212.30        82.34 o                         
  -8  12   3          9.90         23.84        65.08 o                         
  -7  12   3        837.64        819.48       102.39 o                         
  -6  12   3        968.94        934.96        71.83 o                         
  -5  12   3        446.44        442.93        54.26 o                         
  -4  12   3        368.69        413.80        51.97 o                         
  -3  12   3       1106.15       1038.76        64.56 o                         
  -2  12   3       4455.47       4270.64       173.83 o                         
  -1  12   3        102.79         89.58        38.69 o                         
   0  12   3       2031.12       1775.76        92.79 o                         
   1  12   3       5017.81       5061.76       156.03 o                         
   2  12   3       3946.85       4015.44       141.61 o                         
   3  12   3        729.73        635.64        49.82 o                         
   4  12   3          7.39         27.82        38.78 o                         
   5  12   3       1792.35       1683.58       124.85 o                         
   6  12   3       1370.02       1437.40       118.84 o                         
   7  12   3       1369.74       1302.19       220.34 o                         
   8  12   3        206.68        245.23        79.21 o                         
   9  12   3        339.57        256.78        98.43 o                         
  10  12   3        304.13        244.86        83.19 o                         
 -10  13   3        252.15        230.22       143.92 o                         
  -9  13   3       2497.62       2638.27       287.77 o                         
  -8  13   3       3232.24       3036.21       184.60 o                         
  -7  13   3       1242.69       1276.79       311.57 o                         
  -6  13   3         31.66         30.75        42.21 o                         
  -5  13   3       2803.67       2702.93       120.81 o                         
  -4  13   3       4361.55       4353.92       162.96 o                         
  -3  13   3       2440.15       2283.62        96.24 o                         
  -2  13   3        573.10        500.49        51.09 o                         
  -1  13   3       5896.69       5780.39       239.81 o                         
   0  13   3      12235.99      11494.43       283.40 o                         
   1  13   3       8741.04       8692.60       241.79 o                         
   2  13   3        533.78        527.15        45.01 o                         
   3  13   3      10375.32      10178.03       516.67 o                         
   4  13   3      15416.20      15674.77       456.17 o                         
   5  13   3       3011.86       3080.37       175.94 o                         
   6  13   3        101.21        108.02        67.74 o                         
   7  13   3       3473.69       3490.10       193.27 o                         
   8  13   3       3293.51       3354.91       285.66 o                         
   9  13   3       1135.22       1006.42       118.14 o                         
  -9  14   3        302.99        368.09       101.69 o                         
  -8  14   3        124.19         81.82        79.58 o                         
  -7  14   3        270.26        140.59        81.50 o                         
  -6  14   3       1000.20       1371.99       149.35 o                         
  -5  14   3        455.35        633.16        90.97 o                         
  -4  14   3          5.69        -25.09        42.74 o                         
  -3  14   3       1252.60       1202.62       123.24 o                         
  -2  14   3       2016.18       1881.37       124.50 o                         
  -1  14   3        257.59        336.08        45.64 o                         
   0  14   3        380.08        322.21        46.86 o                         
   1  14   3       2010.24       2160.80        96.03 o                         
   2  14   3       3457.50       3734.96       132.18 o                         
   3  14   3        841.63        862.62        68.97 o                         
   4  14   3        494.89        558.68        89.51 o                         
   5  14   3       2166.05       2085.78       144.61 o                         
   6  14   3       1937.82       1638.48       135.47 o                         
   7  14   3        418.47        386.85       151.61 o                         
   8  14   3          5.23        -73.14        73.14 o                         
   9  14   3        342.43        328.20        95.20 o                         
  -9  15   3        590.23        517.69       116.09 o                         
  -8  15   3        225.51        301.93        96.25 o                         
  -7  15   3        119.95         89.22        81.59 o                         
  -6  15   3        685.50        813.59       109.64 o                         
  -5  15   3       1206.33       1298.55        89.25 o                         
  -4  15   3       1334.00       1402.25       109.31 o                         
  -3  15   3       1064.13       1010.63        70.25 o                         
  -2  15   3        107.96        126.83        52.18 o                         
  -1  15   3        223.08        211.57        43.73 o                         
   0  15   3       2878.60       2690.79       147.31 o                         
   1  15   3       2309.40       2348.90       102.57 o                         
   2  15   3        886.99        766.76        74.77 o                         
   3  15   3        655.07        617.58        88.13 o                         
   4  15   3       1851.11       1836.58       155.10 o                         
   5  15   3        774.97        857.37       134.78 o                         
   6  15   3         47.52         74.35        75.43 o                         
   7  15   3        391.87        321.45        88.81 o                         
   8  15   3        189.68        180.47        87.74 o                         
  -8  16   3        178.71         40.58       116.40 o                         
  -7  16   3       2127.82       2149.44       166.58 o                         
  -6  16   3       3767.99       4031.62       223.04 o                         
  -5  16   3       1247.83       1406.90        94.71 o                         
  -4  16   3        557.35        510.74        65.28 o                         
  -3  16   3       4652.62       4517.68       174.35 o                         
  -2  16   3       5912.69       6148.82       191.43 o                         
  -1  16   3       1848.87       1813.44       113.70 o                         
   0  16   3        437.47        469.51        55.73 o                         
   1  16   3       4703.94       4649.60       156.71 o                         
   2  16   3       5511.77       5103.44       241.28 o                         
   3  16   3       1447.84       1383.15       121.63 o                         
   4  16   3         30.08        -19.21        64.85 o                         
   5  16   3       1643.32       1846.58       144.87 o                         
   6  16   3       2118.74       2389.81       168.22 o                         
   7  16   3        617.18        613.81       108.60 o                         
  -7  17   3        187.23        126.83       108.15 o                         
  -6  17   3         79.65         32.23        83.17 o                         
  -5  17   3        975.44       1117.40       171.93 o                         
  -4  17   3       1469.49       1386.84       120.71 o                         
  -3  17   3        807.88        726.19        75.62 o                         
  -2  17   3         86.33        -28.78        44.76 o                         
  -1  17   3       1304.28       1407.02        76.53 o                         
   0  17   3        821.46        901.28        59.42 o                         
   1  17   3         72.45         91.86        47.18 o                         
   2  17   3         99.89        193.46        74.63 o                         
   3  17   3        138.51        100.84        71.48 o                         
   4  17   3        153.13        146.48        77.77 o                         
   5  17   3        107.74         59.71        78.96 o                         
   6  17   3          1.91         61.56        85.56 o                         
  -5  18   3        193.44        227.60        92.24 o                         
  -4  18   3        202.94        105.23        54.24 o                         
  -3  18   3        766.30        892.95        82.45 o                         
  -2  18   3        769.85        683.37        67.50 o                         
  -1  18   3        211.74        267.01        49.49 o                         
   0  18   3        369.93        283.91        48.06 o                         
   1  18   3        676.19        746.45        84.21 o                         
   2  18   3        732.07        920.29       110.55 o                         
   3  18   3        102.83         80.12        73.11 o                         
   4  18   3         60.86         64.39        73.34 o                         
   5  18   3        536.80        570.37       106.97 o                         
  -3  19   3        568.51        547.97        81.63 o                         
  -2  19   3        376.73        437.96        55.70 o                         
  -1  19   3       1403.14       1482.16        83.36 o                         
   0  19   3       2463.87       2885.40       130.64 o                         
   1  19   3        835.81        834.53        88.59 o                         
   2  19   3         26.25         46.72        70.65 o                         
   3  19   3        984.82        969.16       118.27 o                         
 -13   0   4         14.99         21.86        90.01 o                         
 -12   0   4        709.66        776.93       123.85 o                         
 -11   0   4       1444.27       1243.35       140.69 o                         
 -10   0   4       1556.15       1731.31       154.29 o                         
  -9   0   4         15.95         34.52        38.20 o                         
  -8   0   4      11628.05      12154.51       420.29 o                         
  -7   0   4      35734.74      38356.60      1250.76 o                         
  -6   0   4      17533.24      18745.61       621.99 o                         
  -5   0   4       5234.71       6507.00       229.05 o                         
  -4   0   4      44163.45      48647.09      1567.37 o                         
  -3   0   4      54998.27      59774.79      1920.26 o                         
  -2   0   4      16916.72      19565.30       807.61 o                         
  -1   0   4       8762.89       9985.05       933.89 o                         
   0   0   4      60834.30      66127.62      2117.05 o                         
   1   0   4      41852.73      43576.65      1856.85 o                         
   2   0   4      60002.32      60744.15      1626.86 o                         
   3   0   4          4.33         -6.55        20.90 o                         
   4   0   4       1134.25       1089.49        64.75 o                         
   5   0   4      12778.28      12233.17       437.15 o                         
   6   0   4      15758.19      16048.17       448.80 o                         
   7   0   4        267.84        278.47        31.93 o                         
   8   0   4       7788.08       7719.32       413.97 o                         
   9   0   4       7023.70       6517.25       365.56 o                         
  10   0   4       4510.31       4147.59       264.54 o                         
  11   0   4          2.91        -28.17        75.77 o                         
  12   0   4       1452.49       1411.89       160.60 o                         
  13   0   4       2189.39       2018.99       193.95 o                         
 -13   1   4         87.02         65.97        67.26 o                         
 -12   1   4         83.33        101.87        63.03 o                         
 -11   1   4        633.69        561.28        74.46 o                         
 -10   1   4        977.69       1026.82        53.64 o                         
  -9   1   4       2779.77       2851.61       109.08 o                         
  -8   1   4       3230.97       3207.91        97.23 o                         
  -7   1   4        632.79        648.54        37.08 o                         
  -6   1   4       1511.54       1392.79        50.66 o                         
  -5   1   4      16982.71      19015.42       443.12 o                         
  -4   1   4       6349.82       6449.70       157.69 o                         
  -3   1   4        461.59        538.48        24.16 o                         
  -2   1   4       2011.97       2202.25        57.29 o                         
  -1   1   4       9099.29      10350.15       215.37 o                         
   0   1   4        547.88        509.00        26.71 o                         
   1   1   4      58380.89      55974.28      1567.60 o                         
   2   1   4       7723.67       8191.19       178.89 o                         
   3   1   4      10264.18      10731.07       266.35 o                         
   4   1   4       8859.17       9322.83       310.04 o                         
   5   1   4       1947.19       2089.44        59.39 o                         
   6   1   4       1595.23       1543.50        50.75 o                         
   7   1   4       4830.25       4429.87       182.76 o                         
   8   1   4       1314.70       1223.92        84.06 o                         
   9   1   4       1099.84       1107.55        86.20 o                         
  10   1   4        195.07        299.03        65.94 o                         
  11   1   4        940.73        947.43        92.29 o                         
  12   1   4        172.13        171.87        70.10 o                         
  13   1   4         77.13        247.25        78.56 o                         
 -13   2   4          5.81         61.33        67.51 o                         
 -12   2   4        535.35        639.51        85.10 o                         
 -11   2   4       1491.51       1745.64       113.55 o                         
 -10   2   4       2230.20       2112.36        92.49 o                         
  -9   2   4          4.86        -24.00        24.00 o                         
  -8   2   4       2428.79       2432.05        94.40 o                         
  -7   2   4       6760.45       7102.90       180.85 o                         
  -6   2   4       3739.65       3935.94       107.69 o                         
  -5   2   4        700.71        692.53        48.89 o                         
  -4   2   4       6745.20       6835.33       193.16 o                         
  -3   2   4      13126.22      14156.62       381.27 o                         
  -2   2   4       3074.98       3274.85        95.17 o                         
  -1   2   4       7331.90       7955.77       440.52 o                         
   0   2   4      23614.35      26839.73       866.04 o                         
   1   2   4      26017.76      27657.06       653.97 o                         
   2   2   4       2283.78       2234.63        57.09 o                         
   3   2   4        491.57        545.43        24.24 o                         
   4   2   4      10082.90      10407.74       262.53 o                         
   5   2   4       9751.13       9935.93       222.02 o                         
   6   2   4       9691.95       9782.33       243.97 o                         
   7   2   4        676.12        582.36        96.89 o                         
   8   2   4        266.61        172.98        51.67 o                         
   9   2   4       5035.63       5020.01       212.22 o                         
  10   2   4       1665.37       1481.19       105.29 o                         
  11   2   4         91.03         77.63        57.84 o                         
  12   2   4        147.72        228.92        69.36 o                         
  13   2   4        232.67        137.67        73.59 o                         
 -13   3   4       2305.03       2514.87       272.87 o                         
 -12   3   4       1430.62       1682.33       116.98 o                         
 -11   3   4         88.60         79.53        38.92 o                         
 -10   3   4       4041.61       3759.57       136.24 o                         
  -9   3   4       6833.52       7041.59       185.73 o                         
  -8   3   4       3907.21       3612.34       126.01 o                         
  -7   3   4        158.93        159.16        23.11 o                         
  -6   3   4      13267.65      13716.15       380.03 o                         
  -5   3   4      25754.86      27791.29       743.90 o                         
  -4   3   4      22631.48      24849.62       664.16 o                         
  -3   3   4        464.46        500.32        40.09 o                         
  -2   3   4      34610.95      36394.36       962.99 o                         
  -1   3   4      72693.50      72867.55      1917.60 o                         
   0   3   4      26422.23      28268.77       764.73 o                         
   1   3   4       2391.89       2371.95        67.28 o                         
   2   3   4      28939.92      29866.62       630.05 o                         
   3   3   4      81486.10      80309.81      1677.91 o                         
   4   3   4      36143.42      37487.04       895.81 o                         
   5   3   4         10.48          6.84        22.95 o                         
   6   3   4       7423.22       7325.89       226.40 o                         
   7   3   4      13861.63      13395.96       470.96 o                         
   8   3   4       6168.81       6054.37       241.64 o                         
   9   3   4        143.14        138.53        52.65 o                         
  10   3   4       1663.81       1670.37       111.73 o                         
  11   3   4       2384.15       2550.66       145.16 o                         
  12   3   4       1037.55        920.72       175.25 o                         
  13   3   4         17.56         17.48        69.20 o                         
 -13   4   4          1.17         75.62        70.85 o                         
 -12   4   4        337.06        337.26        72.14 o                         
 -11   4   4        345.06        388.03        51.54 o                         
 -10   4   4        366.35        316.11        46.04 o                         
  -9   4   4         11.48         30.95        25.23 o                         
  -8   4   4       1180.53       1129.83        60.22 o                         
  -7   4   4        354.56        341.87        69.53 o                         
  -6   4   4        383.27        372.18        34.20 o                         
  -5   4   4        924.17        865.99        44.29 o                         
  -4   4   4       2279.54       2303.57       106.78 o                         
  -3   4   4       4885.58       5264.86       154.23 o                         
  -2   4   4       5552.16       5716.17       145.75 o                         
  -1   4   4        582.16        607.05        35.63 o                         
   0   4   4       8290.29       8825.28       193.86 o                         
   1   4   4        149.30        189.72        16.28 o                         
   2   4   4       7920.83       7903.02       195.80 o                         
   3   4   4         50.59         62.03        13.65 o                         
   4   4   4       1636.90       1525.78        45.84 o                         
   5   4   4       2396.18       2307.06        70.66 o                         
   6   4   4       1171.60       1099.57        79.18 o                         
   7   4   4         40.94          6.87        38.36 o                         
   8   4   4        907.25        801.00        72.31 o                         
   9   4   4        599.16        565.35        77.06 o                         
  10   4   4        195.08        255.27        61.61 o                         
  11   4   4          0.04          0.05        52.12 o                         
  12   4   4         75.68         23.88        65.08 o                         
 -13   5   4        591.56        737.17        96.96 o                         
 -12   5   4        319.23        429.18        78.74 o                         
 -11   5   4          3.43         25.68        37.92 o                         
 -10   5   4       2466.38       2256.88       101.78 o                         
  -9   5   4       3844.32       3662.82       151.06 o                         
  -8   5   4       2150.99       2016.80        85.70 o                         
  -7   5   4        685.50        679.01        63.21 o                         
  -6   5   4       4804.84       4683.48       147.85 o                         
  -5   5   4      10554.99      10601.95       299.10 o                         
  -4   5   4       6906.98       6609.25       193.32 o                         
  -3   5   4       3260.76       3452.79       110.26 o                         
  -2   5   4       7942.18       7975.88       201.43 o                         
  -1   5   4      17190.32      17905.76       429.31 o                         
   0   5   4      34623.13      37313.02       874.98 o                         
   1   5   4       3790.82       4017.03        89.36 o                         
   2   5   4      16213.43      15666.58       449.75 o                         
   3   5   4      22770.15      22174.46       429.77 o                         
   4   5   4       8627.08       8379.63       208.86 o                         
   5   5   4       1503.62       1315.98        48.75 o                         
   6   5   4       7657.38       7651.21       237.52 o                         
   7   5   4       4571.04       4223.59       247.94 o                         
   8   5   4       2182.42       2129.74       122.07 o                         
   9   5   4         93.28        151.49        84.83 o                         
  10   5   4       1317.66       1159.93       180.92 o                         
  11   5   4       1133.40       1103.79       135.18 o                         
  12   5   4        247.53        208.50        72.91 o                         
 -13   6   4         38.58         -4.77        68.24 o                         
 -12   6   4       1595.66       1560.91       119.05 o                         
 -11   6   4       3329.49       3331.29       133.21 o                         
 -10   6   4       1736.45       1627.59        88.97 o                         
  -9   6   4        675.87        549.62        69.77 o                         
  -8   6   4       3583.06       3376.85       131.96 o                         
  -7   6   4      14370.03      14300.68       602.01 o                         
  -6   6   4       7382.42       7314.74       218.21 o                         
  -5   6   4        449.94        472.81        38.23 o                         
  -4   6   4      14012.53      13492.70       376.05 o                         
  -3   6   4      24872.38      24779.63       671.77 o                         
  -2   6   4      11913.26      11399.51       283.70 o                         
  -1   6   4        257.93        251.50        30.94 o                         
   0   6   4      27150.09      28247.61       668.67 o                         
   1   6   4      61441.46      60630.34      1162.06 o                         
   2   6   4      14203.11      13205.66       261.93 o                         
   3   6   4         71.65        113.53        16.91 o                         
   4   6   4      16008.28      16229.68       391.52 o                         
   5   6   4      25569.03      24589.19       585.19 o                         
   6   6   4      18556.79      17619.85       505.17 o                         
   7   6   4        375.91        457.30        60.59 o                         
   8   6   4       2101.05       2018.99       154.53 o                         
   9   6   4       6108.21       6228.48       256.13 o                         
  10   6   4       1783.40       1633.08       155.01 o                         
  11   6   4        237.52        192.41        68.61 o                         
  12   6   4        186.37        255.74       116.81 o                         
 -12   7   4        119.31        146.85        49.49 o                         
 -11   7   4        189.92        249.51        49.36 o                         
 -10   7   4         17.58         88.62        55.46 o                         
  -9   7   4         87.03         21.11        69.45 o                         
  -8   7   4        768.25        746.84        55.23 o                         
  -7   7   4         45.48         20.02        39.33 o                         
  -6   7   4        504.46        508.83        44.54 o                         
  -5   7   4       5200.53       5157.09       165.06 o                         
  -4   7   4         76.68         95.71        27.42 o                         
  -3   7   4        333.43        330.79        38.53 o                         
  -2   7   4      10165.90      10659.94       270.46 o                         
  -1   7   4         61.35         90.91        26.41 o                         
   0   7   4        724.93        745.21        48.86 o                         
   1   7   4       3284.67       3254.22       104.69 o                         
   2   7   4       3933.67       4028.23       100.52 o                         
   3   7   4        229.86        229.98        21.95 o                         
   4   7   4        186.49        172.39        22.79 o                         
   5   7   4         17.85         -4.41        33.80 o                         
   6   7   4        417.56        480.10        50.23 o                         
   7   7   4         77.66         69.26        48.88 o                         
   8   7   4       1199.57       1134.44        92.22 o                         
   9   7   4         74.20         21.56        53.77 o                         
  10   7   4         47.10        179.85        63.19 o                         
  11   7   4        205.79        243.20        73.00 o                         
  12   7   4         48.65        165.34        75.69 o                         
 -12   8   4        461.39        465.82        61.40 o                         
 -11   8   4       1186.70       1133.65       121.91 o                         
 -10   8   4        319.59        290.85        72.54 o                         
  -9   8   4        306.69        250.56        67.35 o                         
  -8   8   4       5381.34       5047.45       170.23 o                         
  -7   8   4       5720.39       5789.96       236.80 o                         
  -6   8   4       4068.00       4102.74       142.68 o                         
  -5   8   4        137.05        122.44        34.51 o                         
  -4   8   4      15382.33      15341.00       434.08 o                         
  -3   8   4      30093.08      29497.17       701.48 o                         
  -2   8   4      13551.87      13639.10       341.65 o                         
  -1   8   4        118.24        142.66        30.47 o                         
   0   8   4       9986.14      10326.70       427.47 o                         
   1   8   4      20369.46      20060.30       435.33 o                         
   2   8   4       7732.53       7620.84       176.28 o                         
   3   8   4          1.38        -16.49        16.49 o                         
   4   8   4       1294.38       1243.92        60.92 o                         
   5   8   4       7163.18       6948.11       221.21 o                         
   6   8   4       3321.14       3204.56       123.64 o                         
   7   8   4        298.95        293.53        62.31 o                         
   8   8   4       2165.96       2111.73       125.24 o                         
   9   8   4       2437.92       2266.29       135.41 o                         
  10   8   4       1428.78       1490.76       143.12 o                         
  11   8   4         12.19         66.15        74.47 o                         
  12   8   4        422.37        518.92       132.83 o                         
 -12   9   4        203.87        196.45        54.43 o                         
 -11   9   4         79.68         82.79        70.50 o                         
 -10   9   4       2386.08       2404.23       146.72 o                         
  -9   9   4       5171.51       5246.92       233.74 o                         
  -8   9   4       3329.95       3561.04       175.78 o                         
  -7   9   4         80.26         41.22        46.72 o                         
  -6   9   4       8708.08       8265.25       253.63 o                         
  -5   9   4      15975.71      15900.04       452.23 o                         
  -4   9   4      16328.22      15615.31       445.46 o                         
  -3   9   4          8.60         59.60        29.26 o                         
  -2   9   4      20463.98      20535.39       502.52 o                         
  -1   9   4      32673.43      31074.86       849.69 o                         
   0   9   4      10931.77      11012.92       324.57 o                         
   1   9   4         47.35         78.54        22.16 o                         
   2   9   4       6159.30       5952.54       164.44 o                         
   3   9   4       8047.09       7941.57       184.96 o                         
   4   9   4       5257.04       5212.35       145.11 o                         
   5   9   4          7.07         27.81        32.75 o                         
   6   9   4       3888.13       3573.53       170.85 o                         
   7   9   4       5730.86       5615.18       271.98 o                         
   8   9   4       3054.77       2923.71       160.23 o                         
   9   9   4         42.16         -2.30        57.83 o                         
  10   9   4       1678.01       1852.41       261.14 o                         
  11   9   4       2877.52       3198.61       178.76 o                         
 -11  10   4          7.13         10.02        69.31 o                         
 -10  10   4         40.06         50.65        70.55 o                         
  -9  10   4        121.57        158.59        67.10 o                         
  -8  10   4        134.64        286.76        69.34 o                         
  -7  10   4        220.19        204.97        68.80 o                         
  -6  10   4         55.52        104.71        37.11 o                         
  -5  10   4        797.49        804.00        61.28 o                         
  -4  10   4        120.94         54.07        35.22 o                         
  -3  10   4       1105.18       1115.75        72.10 o                         
  -2  10   4       3504.98       3465.80       116.33 o                         
  -1  10   4        458.14        356.91        46.06 o                         
   0  10   4        124.44        189.95        37.13 o                         
   1  10   4       1303.67       1305.61        53.88 o                         
   2  10   4       1235.42       1044.75       123.13 o                         
   3  10   4         12.49        -24.19        24.19 o                         
   4  10   4         43.37         42.59        33.35 o                         
   5  10   4        128.88         97.24        51.87 o                         
   6  10   4         17.44        -13.75        48.45 o                         
   7  10   4        413.40        431.97        76.18 o                         
   8  10   4        106.76        117.19        63.82 o                         
   9  10   4        218.88        227.89        73.20 o                         
  10  10   4          0.61         54.23        70.03 o                         
  11  10   4         10.99          9.85        69.65 o                         
 -11  11   4          2.68         66.51        80.46 o                         
 -10  11   4        375.46        270.71        96.17 o                         
  -9  11   4       2300.92       2694.09       161.36 o                         
  -8  11   4       1740.71       1785.45       156.88 o                         
  -7  11   4         18.30         66.46        48.98 o                         
  -6  11   4       2385.52       2359.23       107.20 o                         
  -5  11   4       9881.30       9348.48       289.40 o                         
  -4  11   4       4193.19       4019.54       149.56 o                         
  -3  11   4       1754.63       1670.74        77.37 o                         
  -2  11   4      10262.31       9828.47       263.22 o                         
  -1  11   4      15658.78      15595.35       450.82 o                         
   0  11   4        823.33        768.23        73.87 o                         
   1  11   4        427.96        357.59        42.02 o                         
   2  11   4       6636.50       6575.81       216.13 o                         
   3  11   4      13849.69      13939.28       409.45 o                         
   4  11   4      10730.76      10111.50       387.17 o                         
   5  11   4        291.10        255.31       141.98 o                         
   6  11   4       2328.63       2280.12       184.72 o                         
   7  11   4       4369.05       4252.02       206.79 o                         
   8  11   4       3063.35       3505.01       185.05 o                         
   9  11   4        198.79        186.06        75.53 o                         
  10  11   4         99.64         95.51        69.86 o                         
 -11  12   4       1249.04       1262.56       134.65 o                         
 -10  12   4        823.29       1069.22       119.58 o                         
  -9  12   4         25.37         45.37        75.19 o                         
  -8  12   4       1520.43       1679.25       189.50 o                         
  -7  12   4       3084.08       2802.24       124.21 o                         
  -6  12   4       3436.41       3112.48       140.61 o                         
  -5  12   4        106.19        131.59        42.18 o                         
  -4  12   4       3998.74       3806.48       147.39 o                         
  -3  12   4       7317.38       6981.02       211.57 o                         
  -2  12   4       3474.75       3376.38       176.25 o                         
  -1  12   4       1736.48       1576.78       113.62 o                         
   0  12   4       8175.25       7888.84       219.82 o                         
   1  12   4      16810.37      16962.65       427.54 o                         
   2  12   4      10533.97      10730.10       327.22 o                         
   3  12   4         29.27          1.50        25.25 o                         
   4  12   4       5667.65       5304.22       539.84 o                         
   5  12   4       9233.25       9400.63       374.05 o                         
   6  12   4       3591.30       3196.70       175.78 o                         
   7  12   4         17.33        -54.70        62.75 o                         
   8  12   4       1736.12       1896.75       139.67 o                         
   9  12   4       1436.38       1522.52       130.89 o                         
  10  12   4        750.71        815.35       166.19 o                         
 -10  13   4         72.93        107.46        85.77 o                         
  -9  13   4         77.74         99.33        81.43 o                         
  -8  13   4         72.67         54.30        74.63 o                         
  -7  13   4          5.33         -5.70       103.61 o                         
  -6  13   4          0.02        -22.56        39.41 o                         
  -5  13   4          7.86         14.54        38.25 o                         
  -4  13   4        110.72         83.63        41.55 o                         
  -3  13   4        126.14        106.31        36.11 o                         
  -2  13   4         34.24          1.67        32.14 o                         
  -1  13   4          9.59         20.00        45.54 o                         
   0  13   4         56.15         13.99        32.07 o                         
   1  13   4         38.02         89.37        37.25 o                         
   2  13   4       1323.10       1266.35        84.17 o                         
   3  13   4        194.08        261.57        53.52 o                         
   4  13   4        299.62        331.70        76.03 o                         
   5  13   4         70.72        123.14        64.01 o                         
   6  13   4          2.23        -34.89        62.30 o                         
   7  13   4          0.80        -57.55        57.55 o                         
   8  13   4          1.54        114.39        76.15 o                         
   9  13   4         44.29        -46.96        78.68 o                         
  -9  14   4        209.59        283.22        94.40 o                         
  -8  14   4       1788.86       1648.65       143.35 o                         
  -7  14   4       1541.76       1406.34       140.44 o                         
  -6  14   4        747.47        855.39        99.85 o                         
  -5  14   4        128.14         65.22        47.03 o                         
  -4  14   4       1916.81       2113.33       106.88 o                         
  -3  14   4       3891.31       3780.90       132.03 o                         
  -2  14   4       4561.93       4338.70       145.67 o                         
  -1  14   4        211.57        197.70        40.67 o                         
   0  14   4       2525.96       2445.42       101.47 o                         
   1  14   4      10210.50       9981.22       273.33 o                         
   2  14   4       2778.10       2805.52       213.13 o                         
   3  14   4         13.66        -49.22        49.22 o                         
   4  14   4       3461.40       3842.82       199.45 o                         
   5  14   4       3368.76       3739.96       201.54 o                         
   6  14   4       1601.56       1602.10       183.75 o                         
   7  14   4          4.81         17.85        90.66 o                         
   8  14   4        615.61        616.08       105.83 o                         
   9  14   4        971.09       1187.27       131.86 o                         
  -9  15   4       1343.08       1465.26       152.83 o                         
  -8  15   4        898.67        859.35       123.15 o                         
  -7  15   4         35.09         41.70        77.84 o                         
  -6  15   4       1979.75       2029.47       110.21 o                         
  -5  15   4       3842.83       4009.42       162.27 o                         
  -4  15   4       1700.93       1649.81       124.61 o                         
  -3  15   4        195.98        203.99        45.49 o                         
  -2  15   4       3726.26       3663.07       148.57 o                         
  -1  15   4       7221.62       6672.58       201.57 o                         
   0  15   4       1771.93       1753.59        87.39 o                         
   1  15   4        344.20        324.04        51.81 o                         
   2  15   4       2590.87       2703.91       126.49 o                         
   3  15   4       4484.79       3987.17       204.31 o                         
   4  15   4       1708.18       1796.25       189.42 o                         
   5  15   4         23.13         62.38        71.54 o                         
   6  15   4       1457.18       1537.62       134.90 o                         
   7  15   4       1813.91       1943.25       216.94 o                         
   8  15   4        998.08       1020.15       152.75 o                         
  -8  16   4          8.99         34.86        88.40 o                         
  -7  16   4         15.94         90.56        83.10 o                         
  -6  16   4        107.14          4.75        75.93 o                         
  -5  16   4          3.59         37.65        49.68 o                         
  -4  16   4         45.48         32.46        46.91 o                         
  -3  16   4          5.83         31.34        42.23 o                         
  -2  16   4         60.67         82.73        42.87 o                         
  -1  16   4        100.89        166.63        39.45 o                         
   0  16   4        149.41         73.44        42.87 o                         
   1  16   4         59.05         64.21        39.79 o                         
   2  16   4         16.33         29.42        48.14 o                         
   3  16   4          2.65         31.39        57.79 o                         
   4  16   4          1.33         78.66        70.67 o                         
   5  16   4         11.88         41.39        73.93 o                         
   6  16   4          3.58        -75.58        93.58 o                         
   7  16   4          9.27        -73.54        73.54 o                         
  -7  17   4        209.50        178.24        95.22 o                         
  -6  17   4       1690.13       1896.04       250.86 o                         
  -5  17   4       2622.75       2516.05       127.48 o                         
  -4  17   4       1264.18       1376.66        95.45 o                         
  -3  17   4         14.57          0.41        48.84 o                         
  -2  17   4       2639.06       2682.01       157.98 o                         
  -1  17   4       4158.84       4196.15       171.69 o                         
   0  17   4       2075.82       2055.45        99.43 o                         
   1  17   4        254.24        343.12        61.73 o                         
   2  17   4       1052.84       1268.46       170.31 o                         
   3  17   4       2347.80       2362.01       158.32 o                         
   4  17   4        886.89        908.24       146.35 o                         
   5  17   4         21.98        -57.90        65.04 o                         
   6  17   4        448.28        500.32        98.16 o                         
  -5  18   4          2.44        -16.63        94.95 o                         
  -4  18   4       1168.82       1283.32       178.92 o                         
  -3  18   4       2477.94       2709.69       218.64 o                         
  -2  18   4        932.21       1097.04        70.84 o                         
  -1  18   4         15.41         76.43        41.23 o                         
   0  18   4        476.02        444.64        53.09 o                         
   1  18   4       1742.52       1867.32       116.39 o                         
   2  18   4        463.14        555.90       102.88 o                         
   3  18   4          9.82         28.67       101.02 o                         
   4  18   4        605.59        715.00       105.00 o                         
  -3  19   4         74.75        114.19        75.49 o                         
  -2  19   4         62.57         39.15        43.20 o                         
  -1  19   4         13.48         17.54        41.36 o                         
   0  19   4         52.46         53.34        41.98 o                         
   1  19   4        174.35        113.49        72.75 o                         
   2  19   4         98.95        218.73        85.16 o                         
 -13   1   5        874.01        999.22       100.97 o                         
 -12   1   5         26.11          1.56        58.93 o                         
 -11   1   5       1563.11       1623.70        84.01 o                         
 -10   1   5       7590.49       6970.82       430.68 o                         
  -9   1   5       5920.76       6070.74       234.89 o                         
  -8   1   5         56.64         65.29        25.91 o                         
  -7   1   5       8973.41       9768.64       241.00 o                         
  -6   1   5      33609.28      36227.39       833.56 o                         
  -5   1   5      13115.24      14095.25       332.77 o                         
  -4   1   5       3382.33       3618.99        94.36 o                         
  -3   1   5      30659.74      35239.54       804.10 o                         
  -2   1   5      41396.76      45899.93      1042.51 o                         
  -1   1   5      39723.97      43230.17      1242.31 o                         
   0   1   5       9009.22       9798.54       226.99 o                         
   1   1   5      20793.03      21909.65       515.96 o                         
   2   1   5      20292.64      20635.28       437.01 o                         
   3   1   5      25721.72      26324.56       592.67 o                         
   4   1   5        947.30        956.23        42.86 o                         
   5   1   5       2724.22       2589.79        87.14 o                         
   6   1   5      18174.35      18129.19       395.60 o                         
   7   1   5      12091.40      12029.73       356.31 o                         
   8   1   5       1033.66       1023.86        77.92 o                         
   9   1   5       1367.07       1370.38        93.46 o                         
  10   1   5       5011.36       4722.88       206.85 o                         
  11   1   5       2151.60       2174.71       130.59 o                         
  12   1   5        193.77        163.23        67.20 o                         
  13   1   5        177.71        248.28        78.77 o                         
 -13   2   5        456.55        421.45        83.95 o                         
 -12   2   5       1125.32       1168.69       101.37 o                         
 -11   2   5        793.19        963.21        67.51 o                         
 -10   2   5         18.04         15.52        20.44 o                         
  -9   2   5       2695.59       2570.11       119.89 o                         
  -8   2   5      13049.34      12686.76       309.82 o                         
  -7   2   5       6806.06       7166.36       183.05 o                         
  -6   2   5         34.59         66.23        20.48 o                         
  -5   2   5       4782.00       4935.20       127.24 o                         
  -4   2   5      30899.83      33369.57       886.20 o                         
  -3   2   5      45180.32      49507.95      1305.02 o                         
  -2   2   5      36732.36      40423.56      1066.00 o                         
  -1   2   5       6068.79       6395.42       178.32 o                         
   0   2   5       7999.46       5158.77       199.70 o                         
   1   2   5     136556.31     128037.95      3433.47 o                         
   2   2   5       1966.52       2020.73        53.55 o                         
   3   2   5       4016.34       3570.35        87.45 o                         
   4   2   5      18763.57      18677.40       457.10 o                         
   5   2   5      15891.23      15482.10       385.73 o                         
   6   2   5        181.08        276.18        39.28 o                         
   7   2   5       3996.84       3751.53       134.54 o                         
   8   2   5       8620.43       8590.90       321.78 o                         
   9   2   5       4123.70       3982.79       177.20 o                         
  10   2   5        545.66        570.96        76.33 o                         
  11   2   5        392.56        379.43        71.73 o                         
  12   2   5       1794.86       1863.83       128.97 o                         
  13   2   5       1124.28       1155.81       110.85 o                         
 -13   3   5          0.59        -19.02        81.92 o                         
 -12   3   5         16.21         29.53        61.01 o                         
 -11   3   5         14.41         51.56        61.00 o                         
 -10   3   5         41.24         56.32        29.03 o                         
  -9   3   5        296.98        373.02        43.38 o                         
  -8   3   5         17.82         32.46        22.90 o                         
  -7   3   5        201.39        188.48        26.17 o                         
  -6   3   5        339.17        336.31        33.49 o                         
  -5   3   5         84.90        165.68        23.87 o                         
  -4   3   5       9299.77      10858.93       299.83 o                         
  -3   3   5       5989.12       6152.64       174.15 o                         
  -2   3   5       2026.74       2167.38        62.62 o                         
  -1   3   5       1665.69       1912.92       138.18 o                         
   0   3   5       7049.69       7738.31       170.45 o                         
   1   3   5         56.27         50.14        12.50 o                         
   2   3   5        220.86        198.81        17.28 o                         
   3   3   5       2614.29       2674.43        70.18 o                         
   4   3   5       3771.92       3924.80       113.10 o                         
   5   3   5        513.72        564.78        56.57 o                         
   6   3   5         89.91        104.52        33.03 o                         
   7   3   5        874.04        881.31        59.79 o                         
   8   3   5       1017.57        913.95        75.10 o                         
   9   3   5         72.41         59.50        46.36 o                         
  10   3   5         19.05         68.72        52.60 o                         
  11   3   5          5.13         12.04        57.31 o                         
  12   3   5         65.48         13.35        66.30 o                         
 -13   4   5       1269.71       1335.65       112.70 o                         
 -12   4   5       2218.79       2015.04       240.66 o                         
 -11   4   5       2387.57       2324.08       103.20 o                         
 -10   4   5        107.30        157.01        40.33 o                         
  -9   4   5       1596.53       1527.55       100.34 o                         
  -8   4   5       6114.42       5311.34       217.04 o                         
  -7   4   5       1829.94       1898.05        78.68 o                         
  -6   4   5       1016.64        994.03        51.17 o                         
  -5   4   5       1631.39       1570.84        63.07 o                         
  -4   4   5       6615.75       6580.82       189.81 o                         
  -3   4   5       8401.33       8167.20       230.25 o                         
  -2   4   5       2594.71       2628.62        76.53 o                         
  -1   4   5      13523.83      14399.08       395.81 o                         
   0   4   5      66253.77      69119.77      1858.15 o                         
   1   4   5      51005.77      50075.94      1278.49 o                         
   2   4   5       4357.96       4265.83       102.99 o                         
   3   4   5      19946.50      20658.15       480.89 o                         
   4   4   5      38238.06      37686.81       904.62 o                         
   5   4   5      30078.53      30334.43       735.74 o                         
   6   4   5       2024.14       1940.27        86.19 o                         
   7   4   5       2220.36       2176.42       105.64 o                         
   8   4   5       8690.23       8326.56       315.28 o                         
   9   4   5       3351.82       3087.16       152.32 o                         
  10   4   5        256.67        266.37        62.48 o                         
  11   4   5        253.30        171.31       108.06 o                         
  12   4   5        511.57        547.30       119.72 o                         
 -13   5   5        754.64        789.02        97.28 o                         
 -12   5   5         27.08          7.05        61.36 o                         
 -11   5   5        468.09        308.43        50.25 o                         
 -10   5   5       3261.10       3149.72       123.62 o                         
  -9   5   5       2498.64       2557.50        87.56 o                         
  -8   5   5        295.52        259.75        70.35 o                         
  -7   5   5        156.69        158.91        32.28 o                         
  -6   5   5       7502.53       7529.85       221.78 o                         
  -5   5   5       4925.63       5279.58       161.04 o                         
  -4   5   5        205.17        217.87        26.83 o                         
  -3   5   5      40388.87      43125.54      1146.98 o                         
  -2   5   5      24933.73      25822.63       608.88 o                         
  -1   5   5      23100.84      24353.01       578.07 o                         
   0   5   5        618.28        729.16        29.67 o                         
   1   5   5      22102.58      22607.60       484.31 o                         
   2   5   5      20418.33      20190.26       481.14 o                         
   3   5   5      24477.81      25488.51       545.93 o                         
   4   5   5        250.56        253.30        24.53 o                         
   5   5   5       2794.05       2739.25       104.78 o                         
   6   5   5      11177.51      10799.67       322.78 o                         
   7   5   5       4955.84       4724.55       163.55 o                         
   8   5   5       1366.54       1234.29        89.60 o                         
   9   5   5         35.34          4.07        46.37 o                         
  10   5   5        751.14        717.79        81.43 o                         
  11   5   5        596.87        618.37        81.41 o                         
  12   5   5         24.28          9.88        61.29 o                         
 -13   6   5         25.07         56.01       127.41 o                         
 -12   6   5        139.27        210.29        52.17 o                         
 -11   6   5         10.77         43.73        40.07 o                         
 -10   6   5        312.95        245.70        44.89 o                         
  -9   6   5        612.07        644.96        54.07 o                         
  -8   6   5        275.93        310.08        56.38 o                         
  -7   6   5        158.10        199.31        35.95 o                         
  -6   6   5          2.93         -9.58        25.32 o                         
  -5   6   5        209.04        186.88        30.67 o                         
  -4   6   5        542.66        646.55        42.10 o                         
  -3   6   5       4378.50       4373.89       140.03 o                         
  -2   6   5       4498.52       4713.42       141.51 o                         
  -1   6   5        889.03        930.58        51.57 o                         
   0   6   5       3087.74       3039.81        96.01 o                         
   1   6   5       1983.16       1848.37        56.03 o                         
   2   6   5         25.59          5.65        14.32 o                         
   3   6   5       3502.63       3721.20       107.35 o                         
   4   6   5       2100.79       2057.79        96.10 o                         
   5   6   5         51.67        113.14        31.56 o                         
   6   6   5         11.41        -30.70        30.70 o                         
   7   6   5       1840.95       1691.72        85.47 o                         
   8   6   5       1208.24       1046.97        85.73 o                         
   9   6   5         58.49         91.81        88.88 o                         
  10   6   5         81.46        127.29        60.32 o                         
  11   6   5         31.73         97.64        60.97 o                         
  12   6   5         56.86        151.86        69.33 o                         
 -12   7   5         34.70         56.83        44.78 o                         
 -11   7   5       2087.97       1919.95        97.50 o                         
 -10   7   5       4208.10       4468.40       309.14 o                         
  -9   7   5       3083.90       2874.84       229.81 o                         
  -8   7   5         34.24          3.67        20.11 o                         
  -7   7   5       9620.15       9493.15       280.27 o                         
  -6   7   5      28503.93      27945.63       760.15 o                         
  -5   7   5      24187.32      24445.17       667.04 o                         
  -4   7   5        969.61        889.08        52.96 o                         
  -3   7   5      12249.23      12036.25       301.23 o                         
  -2   7   5      32531.35      32338.20       765.29 o                         
  -1   7   5      34955.32      35839.23       846.79 o                         
   0   7   5         85.50         92.66        22.50 o                         
   1   7   5       4184.62       3943.31        92.47 o                         
   2   7   5      21007.92      20782.19       450.75 o                         
   3   7   5      22153.46      21664.99       623.45 o                         
   4   7   5        469.85        498.69        29.51 o                         
   5   7   5       7925.53       7735.16       240.71 o                         
   6   7   5      10886.61      10591.19       320.36 o                         
   7   7   5       3658.50       3336.13       186.05 o                         
   8   7   5         49.57         14.86        50.19 o                         
   9   7   5       1634.83       1739.62       251.67 o                         
  10   7   5       3183.24       3195.57       167.65 o                         
  11   7   5       2644.01       2877.41       163.80 o                         
  12   7   5        194.27        205.55       158.17 o                         
 -12   8   5        425.68        460.56        62.90 o                         
 -11   8   5        855.35        863.03       103.80 o                         
 -10   8   5         30.86         77.83        61.00 o                         
  -9   8   5        502.74        560.60        78.35 o                         
  -8   8   5       5537.88       5552.77       234.52 o                         
  -7   8   5       3193.36       3123.68       119.50 o                         
  -6   8   5       1224.87       1300.62        69.55 o                         
  -5   8   5       6725.45       6662.12       208.22 o                         
  -4   8   5      18275.34      18446.44       514.89 o                         
  -3   8   5       7843.85       7634.34       311.40 o                         
  -2   8   5         15.34         51.30        24.10 o                         
  -1   8   5      11871.01      12152.39       352.66 o                         
   0   8   5       7683.17       7782.44       205.99 o                         
   1   8   5       3644.74       3518.45        96.34 o                         
   2   8   5        453.83        528.35        37.02 o                         
   3   8   5       1520.03       1474.77        70.20 o                         
   4   8   5       3505.86       3469.85        92.97 o                         
   5   8   5       7382.65       6994.92       221.88 o                         
   6   8   5       1561.74       1632.25        83.62 o                         
   7   8   5        647.89        500.88        86.61 o                         
   8   8   5       5286.58       4901.83       288.58 o                         
   9   8   5       1633.35       1672.59       143.12 o                         
  10   8   5        138.95        176.02        67.85 o                         
  11   8   5        371.83        300.94        79.59 o                         
 -12   9   5          6.20        -18.18        43.84 o                         
 -11   9   5        298.82        434.99        85.51 o                         
 -10   9   5        668.21        669.66        89.73 o                         
  -9   9   5        154.79        199.51        66.95 o                         
  -8   9   5        118.71         49.53        27.05 o                         
  -7   9   5        985.04       1137.39        70.51 o                         
  -6   9   5       1834.44       2091.97        93.88 o                         
  -5   9   5        686.53        702.72        82.29 o                         
  -4   9   5        171.19        205.45        38.65 o                         
  -3   9   5       1784.42       1764.62        76.65 o                         
  -2   9   5       6120.57       6059.59       180.70 o                         
  -1   9   5        255.43        297.90        49.42 o                         
   0   9   5         12.31        -13.12        22.54 o                         
   1   9   5       1841.42       1981.95        79.16 o                         
   2   9   5       3182.01       3194.58       135.16 o                         
   3   9   5       2741.65       2655.86        99.45 o                         
   4   9   5       1157.86       1123.45        50.23 o                         
   5   9   5        755.32        864.74        68.97 o                         
   6   9   5       1185.80       1263.12        74.87 o                         
   7   9   5        976.54        905.03        88.35 o                         
   8   9   5        260.61        298.98        71.20 o                         
   9   9   5         25.96        -52.00        76.82 o                         
  10   9   5        238.10        349.02        81.04 o                         
  11   9   5        160.27        132.91        80.87 o                         
 -11  10   5        647.79        696.38       102.77 o                         
 -10  10   5         27.92        105.99        69.58 o                         
  -9  10   5       2035.50       1814.86       169.50 o                         
  -8  10   5       7351.23       7731.71       315.78 o                         
  -7  10   5       7682.59       7679.90       244.61 o                         
  -6  10   5         64.58         47.02        37.25 o                         
  -5  10   5       8762.00       8228.98       257.26 o                         
  -4  10   5      21650.82      20557.76       578.57 o                         
  -3  10   5      15883.09      15828.09       397.88 o                         
  -2  10   5         58.58         86.94        30.65 o                         
  -1  10   5       9984.41       9647.43       293.25 o                         
   0  10   5      13059.57      12851.37       327.06 o                         
   1  10   5      12514.91      12645.75       288.57 o                         
   2  10   5        367.97        356.54        35.22 o                         
   3  10   5       3879.18       3700.10       139.96 o                         
   4  10   5      11504.22      10640.91       584.59 o                         
   5  10   5       4864.66       4882.69       214.51 o                         
   6  10   5        989.55        920.27       165.94 o                         
   7  10   5       1756.01       1758.32       121.72 o                         
   8  10   5       5755.62       5847.20       256.22 o                         
   9  10   5       4366.78       4669.18       222.10 o                         
  10  10   5        178.52        301.14       123.61 o                         
  11  10   5        513.21        726.46       102.91 o                         
 -11  11   5        403.84        373.62        91.90 o                         
 -10  11   5        971.52       1196.95       240.58 o                         
  -9  11   5        749.63        843.87       102.41 o                         
  -8  11   5          3.11         41.09        63.18 o                         
  -7  11   5        870.82        935.42        71.46 o                         
  -6  11   5       4349.78       4238.53       158.33 o                         
  -5  11   5       2784.62       2920.20       121.43 o                         
  -4  11   5       1183.05       1249.87       169.28 o                         
  -3  11   5       1357.85       1284.16        68.76 o                         
  -2  11   5       7327.65       7056.67       200.65 o                         
  -1  11   5       8692.30       8516.16       266.84 o                         
   0  11   5        989.68        857.69        55.21 o                         
   1  11   5       3627.52       3707.10       121.79 o                         
   2  11   5       6145.14       5957.71       199.62 o                         
   3  11   5       4107.07       3973.33       149.92 o                         
   4  11   5        524.48        432.57        57.31 o                         
   5  11   5       2613.71       2614.82       148.70 o                         
   6  11   5       2598.55       2212.91       240.17 o                         
   7  11   5       1136.88       1130.01       123.93 o                         
   8  11   5         40.25         19.60        65.70 o                         
   9  11   5        281.68        279.29        77.21 o                         
  10  11   5        842.56        792.90       104.78 o                         
 -11  12   5        140.18        202.62        92.73 o                         
 -10  12   5          9.59        143.54        82.51 o                         
  -9  12   5        122.84         74.97        75.96 o                         
  -8  12   5        420.56        467.80        87.69 o                         
  -7  12   5        640.17        617.15        64.56 o                         
  -6  12   5         17.83         55.15        39.85 o                         
  -5  12   5       1177.95       1077.90        75.41 o                         
  -4  12   5       2084.23       2031.77       100.01 o                         
  -3  12   5        193.25        165.92        38.18 o                         
  -2  12   5        796.60        811.57        58.24 o                         
  -1  12   5       1098.38       1138.87        74.96 o                         
   0  12   5       4104.40       4007.41       162.75 o                         
   1  12   5       2685.30       2776.57       123.94 o                         
   2  12   5        145.43        153.63        44.13 o                         
   3  12   5        741.96        801.68        68.70 o                         
   4  12   5       1808.44       1870.41       125.87 o                         
   5  12   5       2485.81       2142.17       139.70 o                         
   6  12   5        874.15        974.83       102.51 o                         
   7  12   5         20.60         42.56        67.07 o                         
   8  12   5        302.04        316.13        78.47 o                         
   9  12   5        430.41        447.78        92.59 o                         
  10  12   5         95.76        185.79        84.14 o                         
 -10  13   5       1970.72       2372.81       171.89 o                         
  -9  13   5        887.92        957.52       120.21 o                         
  -8  13   5        118.66        195.58        82.06 o                         
  -7  13   5       1301.29       1238.82       100.66 o                         
  -6  13   5       2727.28       2871.82       127.80 o                         
  -5  13   5       1730.77       1706.97        95.88 o                         
  -4  13   5         25.48         -2.94        38.25 o                         
  -3  13   5       3200.19       3042.18       115.24 o                         
  -2  13   5      12705.43      12448.70       328.91 o                         
  -1  13   5       9764.41       9083.39       286.78 o                         
   0  13   5        136.93        115.43        35.85 o                         
   1  13   5       9831.50       9913.29       268.54 o                         
   2  13   5      14125.95      13830.10       429.66 o                         
   3  13   5       7206.61       7240.94       240.06 o                         
   4  13   5        464.96        512.70        87.10 o                         
   5  13   5       3309.70       3143.37       173.89 o                         
   6  13   5       5143.08       5025.27       243.65 o                         
   7  13   5       1665.28       1576.48       133.06 o                         
   8  13   5        527.05        657.12       100.90 o                         
   9  13   5        195.86        229.45        82.42 o                         
  -9  14   5        213.97        250.04       168.69 o                         
  -8  14   5        498.52        591.78       105.08 o                         
  -7  14   5        357.23        419.91        91.40 o                         
  -6  14   5         14.23         34.49        45.17 o                         
  -5  14   5        953.76        921.32        75.97 o                         
  -4  14   5       1338.12       1265.49        85.19 o                         
  -3  14   5        284.14        216.39        44.79 o                         
  -2  14   5          3.97        -33.18        33.65 o                         
  -1  14   5       1813.43       1867.72       226.15 o                         
   0  14   5       3312.03       3185.14       128.56 o                         
   1  14   5       4276.68       4158.21       140.17 o                         
   2  14   5          4.02        -15.24        41.94 o                         
   3  14   5        984.85       1031.02        82.50 o                         
   4  14   5       2204.93       2213.91       144.70 o                         
   5  14   5       1388.91       1518.26       126.57 o                         
   6  14   5         94.82         71.29        69.98 o                         
   7  14   5        112.00        157.43        81.24 o                         
   8  14   5        516.44        504.20       122.39 o                         
  -8  15   5        225.42        132.99       141.33 o                         
  -7  15   5        417.94        430.14       144.73 o                         
  -6  15   5       1082.48       1061.62        85.95 o                         
  -5  15   5       1771.00       1855.52       104.77 o                         
  -4  15   5        528.86        599.16        68.13 o                         
  -3  15   5         67.91         41.25        39.71 o                         
  -2  15   5       1569.07       1628.03        85.50 o                         
  -1  15   5       1741.02       1540.04        73.88 o                         
   0  15   5        403.26        413.14        64.94 o                         
   1  15   5        310.57        280.08        47.03 o                         
   2  15   5       1783.22       1684.74        98.96 o                         
   3  15   5        776.59        808.23        97.75 o                         
   4  15   5          5.94         -8.67        63.07 o                         
   5  15   5        559.13        590.80        97.19 o                         
   6  15   5        540.03        548.86       186.83 o                         
   7  15   5        135.16        257.92       164.97 o                         
   8  15   5         32.44        -23.90        77.78 o                         
  -8  16   5       2501.37       2395.22       339.41 o                         
  -7  16   5       1556.39       1912.43       273.04 o                         
  -6  16   5         12.66         42.79        86.53 o                         
  -5  16   5       1978.31       2065.27       113.09 o                         
  -4  16   5       4841.41       4900.60       195.46 o                         
  -3  16   5       4165.37       4389.64       151.21 o                         
  -2  16   5         87.32        127.40        43.36 o                         
  -1  16   5       1605.14       1473.59        80.73 o                         
   0  16   5       4737.82       4605.67       159.22 o                         
   1  16   5       2892.71       2683.52       150.96 o                         
   2  16   5        246.31        266.66        55.53 o                         
   3  16   5       1402.33       1358.31       119.21 o                         
   4  16   5       2647.61       3004.63       177.50 o                         
   5  16   5       1984.54       1982.67       150.09 o                         
   6  16   5        269.26        315.62        89.40 o                         
   7  16   5        250.14        297.07        92.22 o                         
  -6  17   5        828.31       1155.45       158.17 o                         
  -5  17   5        426.79        429.12        76.30 o                         
  -4  17   5         82.12         70.90        50.97 o                         
  -3  17   5        234.89        274.75        53.67 o                         
  -2  17   5        474.82        456.76        59.14 o                         
  -1  17   5        165.23        213.83        44.33 o                         
   0  17   5          3.58         32.78        39.70 o                         
   1  17   5        262.48        286.01        51.44 o                         
   2  17   5        123.28         93.15        53.98 o                         
   3  17   5        242.11        162.17        75.71 o                         
   4  17   5          2.95        -51.98        69.95 o                         
   5  17   5         99.22         99.88        79.47 o                         
   6  17   5        380.00        546.70       101.13 o                         
  -5  18   5        543.16        510.13        72.58 o                         
  -4  18   5       1210.58       1325.72       107.77 o                         
  -3  18   5        633.54        663.24        76.11 o                         
  -2  18   5         26.57         88.90        41.52 o                         
  -1  18   5        517.57        572.85        56.36 o                         
   0  18   5       1233.97       1227.55        75.39 o                         
   1  18   5        472.17        545.10        70.64 o                         
   2  18   5         11.68          3.47        63.15 o                         
   3  18   5         58.27         -7.81        61.79 o                         
   4  18   5        277.56        442.88        92.01 o                         
  -3  19   5        764.68        834.73       103.11 o                         
  -2  19   5       1911.13       2088.42       138.97 o                         
  -1  19   5       1655.89       1795.56        90.73 o                         
   0  19   5         23.47         10.58        42.41 o                         
   1  19   5        378.80        477.41        90.11 o                         
   2  19   5       1632.89       1934.63       443.67 o                         
 -13   0   6       1646.17       1618.63       169.34 o                         
 -12   0   6       1419.18       1606.00       158.98 o                         
 -11   0   6         11.98         33.30        95.52 o                         
 -10   0   6       2248.99       2400.25       123.56 o                         
  -9   0   6      15513.02      15866.79       543.35 o                         
  -8   0   6      14260.95      14752.45       685.06 o                         
  -7   0   6       4429.53       4419.99       172.02 o                         
  -6   0   6      10580.55      11934.09       406.06 o                         
  -5   0   6      37785.59      40848.35      1323.65 o                         
  -4   0   6      49459.24      55719.52      1793.96 o                         
  -3   0   6      10847.80      12106.89       400.15 o                         
  -2   0   6      11696.45      14101.11       460.59 o                         
  -1   0   6     103974.19     112144.74      5015.19 o                         
   0   0   6       4787.27       4789.49       161.06 o                         
   1   0   6       1012.87       1009.08        40.87 o                         
   2   0   6        146.61        166.47        17.02 o                         
   3   0   6      13593.59      12589.76       348.49 o                         
   4   0   6      41036.79      40494.71      1371.28 o                         
   5   0   6       8840.38       8798.08       452.58 o                         
   6   0   6       1925.36       1957.76        86.92 o                         
   7   0   6      20238.47      19581.27       694.27 o                         
   8   0   6      17077.76      17332.98       853.03 o                         
   9   0   6       1564.40       1540.59       141.98 o                         
  10   0   6       1501.39       1360.89       142.95 o                         
  11   0   6       3016.95       3088.96       227.95 o                         
  12   0   6       2361.60       2628.53       213.38 o                         
 -13   1   6          9.60        -13.00        65.39 o                         
 -12   1   6        813.70        796.17       129.60 o                         
 -11   1   6       1834.82       1962.74        94.63 o                         
 -10   1   6       1992.50       2069.59        78.56 o                         
  -9   1   6         47.83         54.40        28.12 o                         
  -8   1   6         91.69        110.41        28.27 o                         
  -7   1   6       5585.11       5498.53       145.51 o                         
  -6   1   6      10003.67      10800.54       261.86 o                         
  -5   1   6       4806.11       5093.61       130.59 o                         
  -4   1   6         82.51        168.07        25.47 o                         
  -3   1   6       5790.71       6261.55       151.20 o                         
  -2   1   6      13138.82      14654.31       338.52 o                         
  -1   1   6      26754.82      28642.12       751.75 o                         
   0   1   6      27081.85      28567.56       651.25 o                         
   1   1   6        618.42        559.85        21.00 o                         
   2   1   6      11893.00      12035.36       235.21 o                         
   3   1   6         95.94         96.37        14.47 o                         
   4   1   6       2965.11       2967.89        89.92 o                         
   5   1   6       6439.66       6143.63       168.78 o                         
   6   1   6       6265.32       5997.05       168.44 o                         
   7   1   6        314.86        320.45        39.48 o                         
   8   1   6        866.68        815.35        73.26 o                         
   9   1   6       1689.75       1840.50       110.40 o                         
  10   1   6        935.21        950.94        88.10 o                         
  11   1   6        175.06        167.70        61.69 o                         
  12   1   6         19.68         17.74        68.72 o                         
 -13   2   6        574.80        792.32       123.93 o                         
 -12   2   6       1346.72       1485.17       110.57 o                         
 -11   2   6        529.99        507.32        55.12 o                         
 -10   2   6        389.70        407.06        40.35 o                         
  -9   2   6       2877.32       2871.96        93.15 o                         
  -8   2   6       2900.43       2924.83       103.55 o                         
  -7   2   6         17.73          6.25        21.62 o                         
  -6   2   6       4099.18       4271.35       116.02 o                         
  -5   2   6      10381.61      10420.68       250.97 o                         
  -4   2   6       3358.16       3100.44        83.84 o                         
  -3   2   6       3680.97       4159.07       104.91 o                         
  -2   2   6       1272.52       1359.42        40.66 o                         
  -1   2   6       4063.64       3655.80        91.54 o                         
   0   2   6      29375.73      31552.80       652.14 o                         
   1   2   6       2867.08       2659.67        98.72 o                         
   2   2   6       2754.97       2952.66        64.74 o                         
   3   2   6       6273.63       6352.36       146.24 o                         
   4   2   6      15003.30      15460.55       382.50 o                         
   5   2   6       6496.45       6285.01       171.43 o                         
   6   2   6         21.98         34.61        29.12 o                         
   7   2   6       2344.34       2290.38       130.55 o                         
   8   2   6       2431.30       2293.09       323.63 o                         
   9   2   6        804.32        904.44        80.19 o                         
  10   2   6        129.41        111.36        54.43 o                         
  11   2   6        779.07        657.94       111.87 o                         
  12   2   6        324.52        275.53        71.55 o                         
 -13   3   6        143.55        221.38        74.19 o                         
 -12   3   6        224.11        282.31        71.47 o                         
 -11   3   6       3433.62       3468.62       132.59 o                         
 -10   3   6       3006.92       2749.47       124.22 o                         
  -9   3   6        215.42        213.68        31.37 o                         
  -8   3   6       4666.38       4834.92       134.91 o                         
  -7   3   6       8821.42       8880.93       222.78 o                         
  -6   3   6      14292.35      14656.73       349.18 o                         
  -5   3   6       7028.79       7496.98       214.78 o                         
  -4   3   6      12310.60      13295.73       363.59 o                         
  -3   3   6      37116.80      39025.90      1033.27 o                         
  -2   3   6      45228.89      46046.92      1060.99 o                         
  -1   3   6      10757.27      11195.28       373.39 o                         
   0   3   6       8452.12       9194.81       506.73 o                         
   1   3   6      88495.09      88262.48      2672.15 o                         
   2   3   6      81276.65      79364.52      1498.71 o                         
   3   3   6      10980.15      10814.43       239.51 o                         
   4   3   6       6527.89       6464.11       152.22 o                         
   5   3   6      18807.52      19194.05       474.49 o                         
   6   3   6      13534.29      13239.35       338.66 o                         
   7   3   6       4216.97       4118.55       147.43 o                         
   8   3   6        337.16        281.22        51.97 o                         
   9   3   6       2842.73       2888.57       145.43 o                         
  10   3   6       3816.27       3721.15       175.72 o                         
  11   3   6        791.40        755.05        86.36 o                         
  12   3   6         27.06        -25.38        58.91 o                         
 -13   4   6        217.99        360.27       139.55 o                         
 -12   4   6        320.46        371.33        54.78 o                         
 -11   4   6          2.60        -10.95        36.83 o                         
 -10   4   6         10.52          9.79        20.28 o                         
  -9   4   6        619.90        641.55        63.93 o                         
  -8   4   6        100.35        104.03        28.09 o                         
  -7   4   6       1020.75        987.75        61.10 o                         
  -6   4   6        455.38        497.83        43.50 o                         
  -5   4   6       4413.27       4239.92       131.91 o                         
  -4   4   6       3613.54       3784.08       120.00 o                         
  -3   4   6       4518.80       4754.38       141.65 o                         
  -2   4   6         31.80         73.99        16.36 o                         
  -1   4   6       4905.68       5012.17       151.11 o                         
   0   4   6      13034.96      13742.41       295.11 o                         
   1   4   6        218.90        223.89        30.00 o                         
   2   4   6       1487.22       1399.69        52.55 o                         
   3   4   6      10878.13      11676.68       267.45 o                         
   4   4   6       9380.12       9793.20       221.79 o                         
   5   4   6         36.50         31.59        24.55 o                         
   6   4   6        222.33        199.92        32.76 o                         
   7   4   6       1636.18       1568.77        80.53 o                         
   8   4   6        260.52        309.36        55.16 o                         
   9   4   6        663.77        676.50       113.00 o                         
  10   4   6         88.63        166.89        59.16 o                         
  11   4   6        495.87        399.07        76.39 o                         
  12   4   6        413.92        416.38        80.44 o                         
 -13   5   6          0.66        -63.99        65.76 o                         
 -12   5   6        546.51        555.16        60.68 o                         
 -11   5   6        976.56       1008.15        70.13 o                         
 -10   5   6        581.99        533.59        54.42 o                         
  -9   5   6        152.32        134.74        30.52 o                         
  -8   5   6        714.83        699.85        52.18 o                         
  -7   5   6       3646.68       3449.22       119.91 o                         
  -6   5   6       2888.08       2776.47        99.34 o                         
  -5   5   6        783.28        760.40        83.14 o                         
  -4   5   6        886.90       1066.46        50.58 o                         
  -3   5   6      19203.32      21241.76       575.88 o                         
  -2   5   6      14664.48      13741.28       334.20 o                         
  -1   5   6       1957.57       1818.82        60.14 o                         
   0   5   6       2206.22       2377.74        83.80 o                         
   1   5   6      24677.49      22999.88       493.94 o                         
   2   5   6       5461.00       4973.36       133.77 o                         
   3   5   6       3326.53       3364.83        88.39 o                         
   4   5   6       3557.87       3535.88        94.85 o                         
   5   5   6       9889.89       9317.23       244.33 o                         
   6   5   6       8121.87       8083.06       250.74 o                         
   7   5   6        128.40        199.91        40.57 o                         
   8   5   6        428.69        439.94        63.94 o                         
   9   5   6       1108.77        931.99       126.84 o                         
  10   5   6        988.10        954.79       154.53 o                         
  11   5   6        756.63        743.08        89.29 o                         
  12   5   6          1.64         38.78        61.68 o                         
 -13   6   6       1170.18       1142.21       147.65 o                         
 -12   6   6       1143.22       1125.46       154.38 o                         
 -11   6   6        446.83        501.05        57.50 o                         
 -10   6   6        716.51        659.09        91.13 o                         
  -9   6   6       3988.89       3853.00       175.03 o                         
  -8   6   6      10181.77       9662.59       285.28 o                         
  -7   6   6        265.24        239.90        37.95 o                         
  -6   6   6       4303.64       4292.73       140.90 o                         
  -5   6   6      20827.84      21015.55       574.56 o                         
  -4   6   6      14780.19      14247.24       397.38 o                         
  -3   6   6       8974.33       9480.30       239.78 o                         
  -2   6   6       7084.73       6863.17       181.28 o                         
  -1   6   6      30784.27      31648.41       748.78 o                         
   0   6   6      42509.19      44197.60       928.46 o                         
   1   6   6      13863.77      14198.42       313.16 o                         
   2   6   6       9223.24       8939.81       203.71 o                         
   3   6   6      27854.24      27271.56       584.84 o                         
   4   6   6      30953.09      31533.13       675.35 o                         
   5   6   6       6286.48       6011.14       193.43 o                         
   6   6   6       2320.06       2213.81        97.40 o                         
   7   6   6       3758.53       3723.80       161.84 o                         
   8   6   6       8044.70       7968.67       308.51 o                         
   9   6   6        948.53       1073.58        92.46 o                         
  10   6   6        127.30        157.35        61.92 o                         
  11   6   6       1564.37       1737.23       122.22 o                         
  12   6   6        845.78       1019.65       106.10 o                         
 -12   7   6        102.02        121.85        63.94 o                         
 -11   7   6         35.17         46.28        43.60 o                         
 -10   7   6        408.02        369.41        51.83 o                         
  -9   7   6        263.45        203.59        83.74 o                         
  -8   7   6         26.07          7.83        34.44 o                         
  -7   7   6       3383.62       3053.24       180.48 o                         
  -6   7   6       3438.80       3337.62       162.17 o                         
  -5   7   6        254.36        273.01        36.56 o                         
  -4   7   6       5076.90       4909.91       158.38 o                         
  -3   7   6       3620.63       4018.38       119.67 o                         
  -2   7   6        398.66        339.29        30.17 o                         
  -1   7   6        313.74        381.00        40.51 o                         
   0   7   6        214.01        195.19        19.77 o                         
   1   7   6       1266.43       1127.42        43.38 o                         
   2   7   6        368.87        323.25        30.02 o                         
   3   7   6       2843.62       2666.88        87.14 o                         
   4   7   6       1299.48       1204.93        55.90 o                         
   5   7   6        138.45        118.34        42.97 o                         
   6   7   6       2610.65       2637.63       110.68 o                         
   7   7   6        207.56        262.68        56.00 o                         
   8   7   6          6.90         28.46        50.04 o                         
   9   7   6        724.12        762.78        85.69 o                         
  10   7   6        259.68        294.49        67.92 o                         
  11   7   6          0.98         65.22       109.12 o                         
  12   7   6        115.07        178.10        71.64 o                         
 -12   8   6        540.29        550.66        65.99 o                         
 -11   8   6          4.11         17.86        41.84 o                         
 -10   8   6       1564.21       1615.58       117.05 o                         
  -9   8   6       4884.08       4795.98       214.07 o                         
  -8   8   6       6221.80       6059.64       197.49 o                         
  -7   8   6       1759.70       1720.79        82.83 o                         
  -6   8   6       5153.69       4555.14       343.75 o                         
  -5   8   6       9968.97       9849.77       291.77 o                         
  -4   8   6      11456.42      11411.51       332.58 o                         
  -3   8   6        565.32        553.12        42.37 o                         
  -2   8   6        868.18        837.97        74.88 o                         
  -1   8   6      12550.90      13141.93       378.67 o                         
   0   8   6      11618.40      11842.35       265.34 o                         
   1   8   6       2937.13       2794.00        72.97 o                         
   2   8   6       2469.31       2401.37        83.76 o                         
   3   8   6       9902.10       9899.56       254.16 o                         
   4   8   6       2574.56       2429.20       117.16 o                         
   5   8   6        117.56        132.85        38.61 o                         
   6   8   6        753.45        706.03       141.69 o                         
   7   8   6       4103.28       4261.23       157.36 o                         
   8   8   6       3779.50       4112.78       193.07 o                         
   9   8   6        645.25        508.79        79.59 o                         
  10   8   6        232.40        287.59        71.43 o                         
  11   8   6        749.37        842.03       124.82 o                         
 -12   9   6        453.64        499.71        66.91 o                         
 -11   9   6       2863.36       2978.28       169.97 o                         
 -10   9   6       3660.11       3735.21       259.60 o                         
  -9   9   6        652.47        786.98        88.74 o                         
  -8   9   6       2710.48       2683.08       114.28 o                         
  -7   9   6      12416.87      12726.32       373.05 o                         
  -6   9   6      13647.97      14154.47       409.62 o                         
  -5   9   6       1804.49       1761.18       172.23 o                         
  -4   9   6       4292.29       3539.71       268.10 o                         
  -3   9   6      20662.37      20229.83       495.69 o                         
  -2   9   6      11145.16      10174.92       266.89 o                         
  -1   9   6        816.10        902.23        61.69 o                         
   0   9   6        898.05        998.29        53.61 o                         
   1   9   6      10513.27      10146.82       274.30 o                         
   2   9   6      12243.03      11473.91       316.86 o                         
   3   9   6       1294.16       1311.25        79.29 o                         
   4   9   6       4840.19       4777.12       176.28 o                         
   5   9   6       9987.66       9699.64       298.46 o                         
   6   9   6       7964.96       8068.54       257.28 o                         
   7   9   6       1191.16       1213.43        78.92 o                         
   8   9   6       1164.80       1266.07       194.60 o                         
   9   9   6       4032.35       3811.02       390.65 o                         
  10   9   6       2656.31       2636.63       159.58 o                         
  11   9   6        469.66        405.83       141.98 o                         
 -11  10   6         10.75          2.20        70.63 o                         
 -10  10   6        139.26        219.75        76.45 o                         
  -9  10   6        239.47        296.17        75.56 o                         
  -8  10   6        439.31        365.60        53.49 o                         
  -7  10   6        401.33        347.11        52.41 o                         
  -6  10   6          2.04          3.83        35.54 o                         
  -5  10   6         45.31        100.32        38.31 o                         
  -4  10   6        606.97        536.56        54.68 o                         
  -3  10   6       2575.45       2359.57        91.69 o                         
  -2  10   6         27.03         -2.68        28.01 o                         
  -1  10   6         90.32        121.39        36.44 o                         
   0  10   6       1287.80       1287.80        99.75 o                         
   1  10   6         26.52         37.25        23.07 o                         
   2  10   6        502.33        536.79        45.59 o                         
   3  10   6        683.55        615.84        48.81 o                         
   4  10   6         82.27         86.85        38.50 o                         
   5  10   6        115.06        168.22        55.81 o                         
   6  10   6        588.87        519.31        75.06 o                         
   7  10   6        150.52        166.94        62.40 o                         
   8  10   6         97.22        129.10        66.41 o                         
   9  10   6         22.98         -5.23        63.11 o                         
  10  10   6         11.54          2.79        64.06 o                         
 -11  11   6        450.68        408.37        97.05 o                         
 -10  11   6       1016.58       1029.58       129.19 o                         
  -9  11   6        223.81        268.50        79.71 o                         
  -8  11   6        876.68        919.46        73.23 o                         
  -7  11   6       2426.47       2603.49       116.95 o                         
  -6  11   6       3346.98       3367.21       135.88 o                         
  -5  11   6         17.72         11.49        53.12 o                         
  -4  11   6       4587.78       4620.61       165.90 o                         
  -3  11   6      12168.90      11865.68       311.48 o                         
  -2  11   6       3651.86       3299.66       176.33 o                         
  -1  11   6        141.80        143.52        39.84 o                         
   0  11   6       5278.03       5129.63       153.69 o                         
   1  11   6       9233.67       8814.79       237.21 o                         
   2  11   6       9604.08       9627.09       294.71 o                         
   3  11   6       4549.52       4206.01       155.95 o                         
   4  11   6         25.56         -6.53        52.04 o                         
   5  11   6       3440.16       3256.61       166.16 o                         
   6  11   6       6831.76       6639.27       651.06 o                         
   7  11   6       1998.00       1774.42       180.51 o                         
   8  11   6         41.97        105.71        67.82 o                         
   9  11   6        630.79        592.71        93.13 o                         
  10  11   6       1457.79       1538.40       135.43 o                         
 -10  12   6        197.83        217.26       164.24 o                         
  -9  12   6       1114.71       1176.92       119.78 o                         
  -8  12   6       1350.17       1496.34       129.53 o                         
  -7  12   6        250.18        280.35        54.60 o                         
  -6  12   6        888.53        785.50        68.88 o                         
  -5  12   6       5368.41       5165.90       184.07 o                         
  -4  12   6       9323.64       8721.22       276.76 o                         
  -3  12   6       1298.32       1210.29        87.32 o                         
  -2  12   6       2485.27       2424.00       128.03 o                         
  -1  12   6      18811.25      18683.78       533.49 o                         
   0  12   6       9115.95       8930.24       247.39 o                         
   1  12   6       1728.79       1842.50        82.35 o                         
   2  12   6       3985.19       3610.61       141.04 o                         
   3  12   6       8494.87       8569.11       342.93 o                         
   4  12   6       7701.74       7366.88       243.73 o                         
   5  12   6       1076.55       1163.79       105.61 o                         
   6  12   6        546.19        729.57        93.95 o                         
   7  12   6       2972.06       2476.83       156.54 o                         
   8  12   6       2217.60       2276.31       152.28 o                         
   9  12   6         75.39         -2.61        68.09 o                         
  10  12   6        209.90        152.32        81.96 o                         
 -10  13   6         11.56         14.96        84.02 o                         
  -9  13   6          3.31        -20.38        77.46 o                         
  -8  13   6         26.27        -22.12        69.44 o                         
  -7  13   6          1.59         56.66        43.73 o                         
  -6  13   6          1.03         18.51        42.52 o                         
  -5  13   6          9.40         -9.36        40.14 o                         
  -4  13   6          6.24         48.06        41.62 o                         
  -3  13   6        292.36        274.85        52.74 o                         
  -2  13   6          1.69         -2.38        32.05 o                         
  -1  13   6         12.24         18.50        46.15 o                         
   0  13   6       1938.13       1792.58        95.85 o                         
   1  13   6        504.76        612.83        58.13 o                         
   2  13   6        193.36        197.60        48.60 o                         
   3  13   6          0.27        -10.78        39.94 o                         
   4  13   6         43.44         66.18        96.08 o                         
   5  13   6         12.99         40.89        76.82 o                         
   6  13   6         71.04        135.45        68.03 o                         
   7  13   6          9.49          9.19        62.09 o                         
   8  13   6         54.94        150.73        77.36 o                         
   9  13   6          7.80        -23.56        71.36 o                         
  -9  14   6        743.48        864.82       236.12 o                         
  -8  14   6        992.84       1235.46       201.88 o                         
  -7  14   6        186.97        268.09        56.91 o                         
  -6  14   6        381.31        297.72        57.14 o                         
  -5  14   6       2834.93       2808.84       128.12 o                         
  -4  14   6       4019.86       3877.10       297.82 o                         
  -3  14   6        753.95        744.91        60.66 o                         
  -2  14   6       1045.12        918.38        71.29 o                         
  -1  14   6       8769.01       9153.64       253.95 o                         
   0  14   6       9388.77       9552.06       263.07 o                         
   1  14   6        801.05        848.03        76.84 o                         
   2  14   6       1772.23       1710.36        97.85 o                         
   3  14   6       7067.55       6490.69       224.03 o                         
   4  14   6       2801.10       2882.99       365.88 o                         
   5  14   6        261.18        271.84        76.27 o                         
   6  14   6        663.60        560.28       135.02 o                         
   7  14   6       1756.51       1947.64       150.19 o                         
   8  14   6       1407.38       1484.42       137.26 o                         
  -8  15   6        909.17        924.61       123.45 o                         
  -7  15   6       1567.45       1593.77       312.78 o                         
  -6  15   6       1825.59       1932.32       109.75 o                         
  -5  15   6        387.59        474.28        65.41 o                         
  -4  15   6        846.95        814.98        83.15 o                         
  -3  15   6       4153.02       4136.16       165.83 o                         
  -2  15   6       4288.71       4440.06       150.47 o                         
  -1  15   6        488.41        422.45        43.00 o                         
   0  15   6        700.09        721.48        60.93 o                         
   1  15   6       3828.70       3795.10       133.02 o                         
   2  15   6       2889.44       2886.51       145.06 o                         
   3  15   6        420.87        438.80        68.41 o                         
   4  15   6        364.16        325.76        80.59 o                         
   5  15   6       1600.61       1536.74       129.55 o                         
   6  15   6       1641.52       1677.00       140.53 o                         
   7  15   6        337.34        295.61        91.64 o                         
  -8  16   6         97.28        145.87       143.12 o                         
  -7  16   6         49.66         36.13        80.81 o                         
  -6  16   6          3.67          1.21        49.36 o                         
  -5  16   6         13.33         -0.84        49.14 o                         
  -4  16   6         64.15         42.26        56.59 o                         
  -3  16   6        358.19        350.23        54.09 o                         
  -2  16   6          5.51         14.43        43.25 o                         
  -1  16   6        210.12        199.80        40.94 o                         
   0  16   6        154.32         86.56        41.31 o                         
   1  16   6         10.57         59.42        47.55 o                         
   2  16   6         87.19         97.99        49.21 o                         
   3  16   6         85.05        118.69        66.56 o                         
   4  16   6          2.17        -55.98       107.58 o                         
   5  16   6         39.54        -25.84        67.62 o                         
   6  16   6         25.02         45.06        72.98 o                         
   7  16   6          1.42         23.53        78.39 o                         
  -6  17   6       2071.77       2326.72       170.33 o                         
  -5  17   6        244.43        283.04        61.09 o                         
  -4  17   6        512.63        479.14        67.56 o                         
  -3  17   6       2913.74       2998.25       123.19 o                         
  -2  17   6       2544.33       2482.59       135.06 o                         
  -1  17   6        403.12        380.29        49.45 o                         
   0  17   6         70.95         80.50        54.33 o                         
   1  17   6       1482.49       1482.90        97.49 o                         
   2  17   6       1140.45       1194.17        91.31 o                         
   3  17   6        806.29        962.84       110.30 o                         
   4  17   6        154.40        159.52        73.18 o                         
   5  17   6       1283.45       1430.36       278.78 o                         
  -5  18   6       1254.32       1393.54       114.27 o                         
  -4  18   6        835.46        870.59        84.21 o                         
  -3  18   6        128.52        165.23        60.04 o                         
  -2  18   6        312.18        337.27        51.64 o                         
  -1  18   6       1142.99       1206.83        74.29 o                         
   0  18   6        660.61        640.50        54.01 o                         
   1  18   6        186.53        217.79        57.35 o                         
   2  18   6        174.33        142.96       148.54 o                         
   3  18   6       1075.90       1039.98       112.74 o                         
   4  18   6        965.11        833.81       110.70 o                         
  -2  19   6         10.81         59.30        43.90 o                         
  -1  19   6         64.56         47.04        41.97 o                         
   0  19   6         34.03         39.02        44.84 o                         
   1  19   6         20.29        -17.41        49.74 o                         
   2  19   6        141.35        226.17       112.36 o                         
 -13   1   7        112.17        143.88        69.36 o                         
 -12   1   7       2158.21       2173.15       131.24 o                         
 -11   1   7       3822.96       4271.79       131.41 o                         
 -10   1   7       1043.74       1202.71        60.13 o                         
  -9   1   7        534.23        587.43        43.20 o                         
  -8   1   7      11365.00      11265.16       303.63 o                         
  -7   1   7      19175.54      20340.36       479.78 o                         
  -6   1   7       5817.99       6353.19       161.95 o                         
  -5   1   7       1287.88       1312.25        47.45 o                         
  -4   1   7      32234.94      35703.56       817.98 o                         
  -3   1   7      35762.21      40010.95       911.96 o                         
  -2   1   7       9313.65      10323.39       240.45 o                         
  -1   1   7      17412.14      19254.73       509.76 o                         
   0   1   7      12432.91      12666.40       312.87 o                         
   1   1   7      48855.52      48704.00       922.27 o                         
   2   1   7      20836.51      21338.56       481.77 o                         
   3   1   7        471.75        551.25        25.94 o                         
   4   1   7      30670.49      31072.74       747.93 o                         
   5   1   7      24774.60      24805.24       605.30 o                         
   6   1   7       5247.93       4741.80       140.48 o                         
   7   1   7        740.16        677.60        49.43 o                         
   8   1   7       9158.68       8521.05       421.21 o                         
   9   1   7       6353.08       6272.91       251.56 o                         
  10   1   7       1484.29       1473.78       263.48 o                         
  11   1   7          0.55        -65.76       116.73 o                         
  12   1   7        754.20        797.49        93.49 o                         
 -13   2   7        789.14       1036.77       101.14 o                         
 -12   2   7        128.87        178.66        48.64 o                         
 -11   2   7        594.85        697.66        52.05 o                         
 -10   2   7       5808.14       5918.62       190.54 o                         
  -9   2   7       4763.07       4883.51       138.50 o                         
  -8   2   7       4176.19       3855.79       160.16 o                         
  -7   2   7       2004.60       2097.23        71.62 o                         
  -6   2   7      19816.25      21125.74       494.77 o                         
  -5   2   7      20544.43      22020.59       512.43 o                         
  -4   2   7      17318.91      19141.76       444.32 o                         
  -3   2   7        189.61        168.25        20.38 o                         
  -2   2   7      35881.12      37939.36       864.89 o                         
  -1   2   7      42568.07      46731.21      1061.65 o                         
   0   2   7      10623.39      10585.31       225.25 o                         
   1   2   7       1503.76       1524.89        42.80 o                         
   2   2   7      13474.07      12145.12       238.67 o                         
   3   2   7      19356.11      19036.25       409.76 o                         
   4   2   7       4609.86       4590.12       113.06 o                         
   5   2   7       1272.11       1317.34        57.72 o                         
   6   2   7      12096.92      11576.46       300.09 o                         
   7   2   7       7789.63       7683.76       213.14 o                         
   8   2   7       3912.63       3700.05       190.02 o                         
   9   2   7        198.16        180.94        56.12 o                         
  10   2   7       1930.54       1874.71       118.25 o                         
  11   2   7       2291.21       2367.99       139.80 o                         
  12   2   7       1164.14       1302.81       109.38 o                         
 -13   3   7          3.10         48.86        70.74 o                         
 -12   3   7          1.84        -16.47        43.12 o                         
 -11   3   7         79.46        109.20        41.51 o                         
 -10   3   7         58.75         71.30        30.18 o                         
  -9   3   7         22.42         20.38        26.20 o                         
  -8   3   7        209.45        194.37        31.09 o                         
  -7   3   7        752.74        796.74        55.12 o                         
  -6   3   7          3.00         -1.40        19.93 o                         
  -5   3   7        520.19        493.47        29.21 o                         
  -4   3   7       1231.36       1304.18        58.30 o                         
  -3   3   7       2130.56       2372.34        77.23 o                         
  -2   3   7        237.42        233.49        24.71 o                         
  -1   3   7        183.15        201.92        22.08 o                         
   0   3   7       2603.24       2581.87        98.43 o                         
   1   3   7       1151.38       1448.73        39.06 o                         
   2   3   7       1809.98       1704.74        43.71 o                         
   3   3   7        894.99        998.70        38.18 o                         
   4   3   7        659.15        620.08        31.94 o                         
   5   3   7       1010.62       1092.30        53.13 o                         
   6   3   7       1158.55       1090.01        57.62 o                         
   7   3   7        237.36        259.90        37.66 o                         
   8   3   7         14.66         53.09        36.03 o                         
   9   3   7         15.38         -0.15        45.11 o                         
  10   3   7          2.44          1.05        51.84 o                         
  11   3   7        191.07        161.81        63.71 o                         
  12   3   7         55.25         58.92        97.78 o                         
 -13   4   7       1127.61       1258.42       162.95 o                         
 -12   4   7         91.27         85.13        46.22 o                         
 -11   4   7        548.02        490.06        54.75 o                         
 -10   4   7       2395.71       2468.52        89.13 o                         
  -9   4   7       4630.92       4616.33       133.94 o                         
  -8   4   7        408.81        422.26        37.28 o                         
  -7   4   7         62.26         86.41        24.11 o                         
  -6   4   7      11655.66      11286.82       317.91 o                         
  -5   4   7      13004.90      12771.25       353.45 o                         
  -4   4   7       6206.60       6439.86       187.19 o                         
  -3   4   7      10830.10      11724.39       324.24 o                         
  -2   4   7      47818.23      51499.54      1189.45 o                         
  -1   4   7      84687.51      83695.73      3142.22 o                         
   0   4   7      35800.21      38440.18       897.40 o                         
   1   4   7      11056.51      10662.17       326.74 o                         
   2   4   7      38412.86      39937.50       842.97 o                         
   3   4   7      41077.57      41011.35       868.54 o                         
   4   4   7       8106.88       7986.26       185.17 o                         
   5   4   7         16.98         27.17        26.00 o                         
   6   4   7       6318.69       6004.07       171.69 o                         
   7   4   7       7257.30       7164.10       229.37 o                         
   8   4   7       2189.63       2174.24       149.28 o                         
   9   4   7        343.69        349.24        64.09 o                         
  10   4   7        695.60        651.37        87.50 o                         
  11   4   7       1381.94       1498.48       113.62 o                         
  12   4   7        413.11        335.17        72.39 o                         
 -13   5   7         18.20         32.39        70.40 o                         
 -12   5   7        604.19        627.07        63.25 o                         
 -11   5   7       1237.42       1196.44        89.22 o                         
 -10   5   7        640.89        670.55        64.75 o                         
  -9   5   7         33.76         30.16        27.41 o                         
  -8   5   7       5301.78       5101.27       143.13 o                         
  -7   5   7       3994.15       3845.65       189.16 o                         
  -6   5   7       2182.03       2260.94        87.28 o                         
  -5   5   7       3086.07       3199.18       107.92 o                         
  -4   5   7      20072.01      20644.70       561.06 o                         
  -3   5   7      30780.92      31905.25       854.52 o                         
  -2   5   7      10688.59      11066.57       273.63 o                         
  -1   5   7       4899.82       4758.59       127.95 o                         
   0   5   7      35464.02      37963.74      1031.16 o                         
   1   5   7      61299.03      60150.73      1847.31 o                         
   2   5   7      17929.19      17286.65       615.56 o                         
   3   5   7       1009.14       1133.62        71.12 o                         
   4   5   7      10543.46      10169.75       232.22 o                         
   5   5   7      11938.42      12074.23       444.01 o                         
   6   5   7       5748.59       5705.00       165.37 o                         
   7   5   7        320.62        394.04        80.51 o                         
   8   5   7       2411.60       2279.57       103.57 o                         
   9   5   7       1987.59       1833.24       114.56 o                         
  10   5   7        734.35        757.34        98.35 o                         
  11   5   7        154.38        141.22        64.12 o                         
  12   5   7        526.72        578.57        85.11 o                         
 -13   6   7         14.43         85.82        81.51 o                         
 -12   6   7         86.44         78.48        45.94 o                         
 -11   6   7        249.34        226.86        48.50 o                         
 -10   6   7        177.19        206.90        44.84 o                         
  -9   6   7          9.87         58.47        29.84 o                         
  -8   6   7          6.98         21.42        32.79 o                         
  -7   6   7         20.44         24.80        32.50 o                         
  -6   6   7       1181.77       1264.57        62.94 o                         
  -5   6   7       4338.01       4326.41       139.89 o                         
  -4   6   7        926.43        938.91        51.84 o                         
  -3   6   7         48.31         45.14        22.20 o                         
  -2   6   7        995.45       1167.92        61.50 o                         
  -1   6   7       2842.22       2944.60       102.10 o                         
   0   6   7        617.85        739.30        75.92 o                         
   1   6   7       5052.73       4969.88       122.90 o                         
   2   6   7       4361.29       4297.17       109.10 o                         
   3   6   7        320.41        355.75        28.61 o                         
   4   6   7        362.74        360.21        30.73 o                         
   5   6   7        869.28        844.54        87.14 o                         
   6   6   7        134.06        133.17        37.83 o                         
   7   6   7         35.37         83.60        38.84 o                         
   8   6   7         89.36         64.70        42.74 o                         
   9   6   7        118.36        151.09        64.76 o                         
  10   6   7         24.59          8.90        52.47 o                         
  11   6   7        159.27        129.21        86.78 o                         
  12   6   7        274.58        321.82        75.43 o                         
 -12   7   7       1619.46       1400.94        87.13 o                         
 -11   7   7       3307.94       3124.76       130.65 o                         
 -10   7   7        728.14        695.16        71.29 o                         
  -9   7   7       1244.25       1234.61       104.71 o                         
  -8   7   7      10085.07      10091.05       299.33 o                         
  -7   7   7      10116.29       9937.37       293.11 o                         
  -6   7   7       7505.50       6903.65       211.61 o                         
  -5   7   7         46.54         44.76        28.82 o                         
  -4   7   7      13720.28      13682.40       387.73 o                         
  -3   7   7      24786.88      24694.91       590.16 o                         
  -2   7   7      14972.39      14581.83       412.11 o                         
  -1   7   7       1509.26       1480.81        55.32 o                         
   0   7   7      18192.40      18877.39       409.04 o                         
   1   7   7      15431.67      14851.02       329.50 o                         
   2   7   7       6593.04       6336.95       152.55 o                         
   3   7   7       2951.94       2685.28        89.12 o                         
   4   7   7      12012.77      11802.70       268.73 o                         
   5   7   7      11232.38      11060.11       332.16 o                         
   6   7   7       2233.86       2248.21        99.83 o                         
   7   7   7        433.50        371.55        50.13 o                         
   8   7   7       6042.17       5538.53       203.79 o                         
   9   7   7       5361.03       5360.58       234.87 o                         
  10   7   7       1715.52       1729.59       175.49 o                         
  11   7   7         13.21        110.90        65.34 o                         
 -12   8   7        136.58        186.08        60.12 o                         
 -11   8   7         40.83         81.01        65.73 o                         
 -10   8   7       1811.82       2112.67       131.56 o                         
  -9   8   7       3951.18       4243.17       154.22 o                         
  -8   8   7        767.08        793.43        61.19 o                         
  -7   8   7        281.05        253.28        41.98 o                         
  -6   8   7       9586.97       9113.05       385.22 o                         
  -5   8   7       3095.14       2911.57       114.88 o                         
  -4   8   7       1178.25        988.20        65.44 o                         
  -3   8   7       2481.53       2420.42        86.80 o                         
  -2   8   7       3013.48       3059.95        95.74 o                         
  -1   8   7       8241.29       8657.72       223.33 o                         
   0   8   7       1624.46       1483.34        51.98 o                         
   1   8   7        178.73        220.28        24.75 o                         
   2   8   7       2717.60       2716.17        80.11 o                         
   3   8   7      15020.21      14438.42       323.43 o                         
   4   8   7       5181.04       5071.35       146.43 o                         
   5   8   7         94.47        128.73        38.17 o                         
   6   8   7       5222.21       5271.67       181.35 o                         
   7   8   7       6747.66       6403.41       215.20 o                         
   8   8   7       1967.32       2090.45       128.22 o                         
   9   8   7         16.61          3.94        56.84 o                         
  10   8   7       1574.65       1549.27       118.83 o                         
  11   8   7       1076.56       1044.38       242.68 o                         
 -12   9   7         83.52         75.34        58.29 o                         
 -11   9   7        108.69        152.53        51.87 o                         
 -10   9   7         82.62        129.24        70.13 o                         
  -9   9   7         83.72         31.98        43.59 o                         
  -8   9   7        422.84        515.05        57.51 o                         
  -7   9   7        778.59        863.20        63.68 o                         
  -6   9   7        427.04        402.97        69.53 o                         
  -5   9   7        660.34        743.98        63.79 o                         
  -4   9   7       1546.99       1503.91        77.44 o                         
  -3   9   7        403.04        423.85        63.51 o                         
  -2   9   7        111.12        118.68        31.25 o                         
  -1   9   7        274.88        227.46        39.83 o                         
   0   9   7        275.94        294.12        35.29 o                         
   1   9   7       2477.86       2425.24        73.79 o                         
   2   9   7        654.10        768.93        47.87 o                         
   3   9   7         96.79         94.60        29.24 o                         
   4   9   7       1832.61       1843.88        80.11 o                         
   5   9   7       2119.30       2105.41       116.07 o                         
   6   9   7        394.88        378.42        51.31 o                         
   7   9   7         12.82         17.19        40.53 o                         
   8   9   7         24.57         82.71       100.37 o                         
   9   9   7        367.08        479.92        81.31 o                         
  10   9   7         98.19         62.22       147.00 o                         
  11   9   7          3.24        -17.70        64.91 o                         
 -11  10   7        307.44        270.43        95.19 o                         
 -10  10   7       2880.59       3057.61       371.06 o                         
  -9  10   7       3733.45       3505.62       285.91 o                         
  -8  10   7        967.45       1034.08        74.63 o                         
  -7  10   7       1677.15       1730.77       123.78 o                         
  -6  10   7      12519.77      12117.55       361.24 o                         
  -5  10   7      11439.69      11628.34       346.62 o                         
  -4  10   7        296.34        248.59        44.90 o                         
  -3  10   7       1320.60       1192.01        65.24 o                         
  -2  10   7       5670.75       5075.96       175.08 o                         
  -1  10   7       8808.68       9044.24       277.19 o                         
   0  10   7       7540.76       7396.87       260.81 o                         
   1  10   7        581.53        619.27        45.45 o                         
   2  10   7       6889.33       6730.55       330.18 o                         
   3  10   7       7128.92       7182.29       198.14 o                         
   4  10   7       4446.14       4246.79       150.39 o                         
   5  10   7         35.36        -21.06        47.03 o                         
   6  10   7       5497.13       5259.36       229.29 o                         
   7  10   7       7823.50       7434.95       729.58 o                         
   8  10   7       1811.80       1916.50       132.28 o                         
   9  10   7        141.14        134.89        68.79 o                         
  10  10   7       1856.98       1872.22       135.35 o                         
 -11  11   7        491.58        664.51       104.89 o                         
 -10  11   7         59.51         13.08        70.26 o                         
  -9  11   7         35.95         65.14        68.31 o                         
  -8  11   7       1684.04       1661.76        94.19 o                         
  -7  11   7       2036.19       2186.42       105.78 o                         
  -6  11   7       1253.83       1332.41        88.11 o                         
  -5  11   7          9.69        -32.50        35.53 o                         
  -4  11   7       4325.17       4060.06       151.82 o                         
  -3  11   7       4682.89       4038.05       133.12 o                         
  -2  11   7       5604.12       5401.30       164.14 o                         
  -1  11   7       1666.32       1636.97        86.23 o                         
   0  11   7       3829.78       3887.05       125.84 o                         
   1  11   7       6483.59       6577.06       186.83 o                         
   2  11   7        702.14        692.99        85.27 o                         
   3  11   7        846.98        759.53        64.94 o                         
   4  11   7       3973.55       3923.59       150.33 o                         
   5  11   7       2356.85       2528.95       146.66 o                         
   6  11   7         39.91        -14.38        54.89 o                         
   7  11   7        134.38         61.98        64.40 o                         
   8  11   7        982.28        990.40       104.21 o                         
   9  11   7        680.52        713.33       230.70 o                         
  10  11   7        198.61         47.61        69.18 o                         
 -10  12   7        182.22        346.00        94.63 o                         
  -9  12   7        292.78        194.08        85.08 o                         
  -8  12   7         83.62          1.99        44.01 o                         
  -7  12   7        492.44        401.91        64.70 o                         
  -6  12   7       1063.74       1032.06        76.99 o                         
  -5  12   7        649.58        570.85        61.59 o                         
  -4  12   7         14.30         16.42        37.10 o                         
  -3  12   7        492.77        491.23        50.43 o                         
  -2  12   7       1641.09       1635.31        79.14 o                         
  -1  12   7       2739.17       2651.85        89.42 o                         
   0  12   7       1374.63       1287.73        67.93 o                         
   1  12   7         27.49         -3.03        30.14 o                         
   2  12   7       1526.08       1419.39       138.11 o                         
   3  12   7       2147.25       2206.80       195.98 o                         
   4  12   7       2064.90       2218.58       110.10 o                         
   5  12   7        394.33        409.15        76.47 o                         
   6  12   7        322.45        330.00        75.84 o                         
   7  12   7        510.66        543.84        87.20 o                         
   8  12   7        371.33        351.17       123.12 o                         
   9  12   7          3.62         11.41        63.48 o                         
 -10  13   7        369.09        566.37       109.11 o                         
  -9  13   7        103.89        192.74        85.67 o                         
  -8  13   7       1262.30       1321.94       124.55 o                         
  -7  13   7       2165.41       2281.66       114.29 o                         
  -6  13   7        784.73        844.53        72.88 o                         
  -5  13   7        291.77        290.28        52.47 o                         
  -4  13   7       8717.02       8577.33       275.43 o                         
  -3  13   7      12468.86      11995.94       320.24 o                         
  -2  13   7       1863.25       1701.82       107.84 o                         
  -1  13   7       1491.49       1425.69        73.83 o                         
   0  13   7      10051.65      10148.71       273.52 o                         
   1  13   7      14633.27      14499.51       373.08 o                         
   2  13   7       4656.74       4815.47       196.62 o                         
   3  13   7        109.73        194.19        52.67 o                         
   4  13   7       5809.99       5612.08       202.06 o                         
   5  13   7       6753.94       7155.77       602.82 o                         
   6  13   7       1736.33       1650.92       170.07 o                         
   7  13   7         15.40        105.45        67.75 o                         
   8  13   7        536.17        496.66        91.38 o                         
   9  13   7        899.72       1100.13       117.20 o                         
  -9  14   7        141.59        145.90        92.10 o                         
  -8  14   7         64.58         83.74        80.12 o                         
  -7  14   7         25.30         48.22        65.45 o                         
  -6  14   7        478.55        525.91        65.23 o                         
  -5  14   7        574.27        584.70        79.32 o                         
  -4  14   7        330.65        357.11        57.93 o                         
  -3  14   7        622.55        706.38        62.27 o                         
  -2  14   7       2205.07       2340.06       104.70 o                         
  -1  14   7       2425.46       2644.06       104.59 o                         
   0  14   7       1517.82       1540.86        79.31 o                         
   1  14   7         95.45         98.14        53.93 o                         
   2  14   7        671.37        743.28       102.42 o                         
   3  14   7       1836.16       2035.13       108.90 o                         
   4  14   7        883.15        987.08       103.57 o                         
   5  14   7          7.68         19.99        64.96 o                         
   6  14   7       1089.47       1138.02       209.09 o                         
   7  14   7        336.85        296.01        83.21 o                         
   8  14   7        115.19         68.02        73.07 o                         
  -8  15   7        562.16        667.80       114.42 o                         
  -7  15   7        931.97        922.25        83.17 o                         
  -6  15   7        696.26        687.82        74.83 o                         
  -5  15   7         22.41        -45.12        45.12 o                         
  -4  15   7        335.90        389.53        60.95 o                         
  -3  15   7       2871.25       2817.91       114.32 o                         
  -2  15   7       1175.68       1151.96        86.11 o                         
  -1  15   7          3.41         11.26        34.84 o                         
   0  15   7       1521.68       1510.48        98.68 o                         
   1  15   7        848.26        939.35        77.91 o                         
   2  15   7        477.83        477.17        64.14 o                         
   3  15   7        405.75        388.52        63.81 o                         
   4  15   7       1256.32       1106.33       111.88 o                         
   5  15   7        762.28        831.02       103.08 o                         
   6  15   7        149.77         71.96        82.00 o                         
   7  15   7          8.09         71.05        73.42 o                         
  -7  16   7         40.17         13.09       112.11 o                         
  -6  16   7       2480.99       2636.19       131.07 o                         
  -5  16   7       3363.80       3480.47       150.75 o                         
  -4  16   7        864.40       1043.96       113.66 o                         
  -3  16   7         75.79         95.03        47.67 o                         
  -2  16   7       1417.11       1374.86        99.85 o                         
  -1  16   7       2465.92       2656.13       123.58 o                         
   0  16   7       1023.97        998.78        74.99 o                         
   1  16   7        419.16        350.94        59.29 o                         
   2  16   7       2629.66       2511.89       147.39 o                         
   3  16   7       2988.13       2946.81       136.87 o                         
   4  16   7       1264.77       1485.04       129.66 o                         
   5  16   7         14.55         42.03        71.51 o                         
   6  16   7       1469.97       1751.42       144.18 o                         
  -6  17   7        128.14        128.29        57.91 o                         
  -5  17   7         48.96        -37.34        47.58 o                         
  -4  17   7        278.74        264.92        63.82 o                         
  -3  17   7        222.03        406.83        58.17 o                         
  -2  17   7         78.09        110.04        41.77 o                         
  -1  17   7         28.21        -16.49        36.45 o                         
   0  17   7        208.26        296.02        51.58 o                         
   1  17   7        221.97        189.89        55.11 o                         
   2  17   7         88.19         98.91        50.23 o                         
   3  17   7         99.83        115.53       123.36 o                         
   4  17   7        426.66        475.30        91.05 o                         
   5  17   7        443.90        433.37        91.47 o                         
  -5  18   7        626.11        746.46       127.94 o                         
  -4  18   7         30.73         39.21        51.42 o                         
  -3  18   7        180.57        245.93        48.94 o                         
  -2  18   7        781.12        779.10        64.04 o                         
  -1  18   7        881.23        947.81        68.23 o                         
   0  18   7         80.26         79.91        41.63 o                         
   1  18   7         42.47         34.04        61.71 o                         
   2  18   7        242.38        253.50        62.02 o                         
   3  18   7        764.66        902.95       109.82 o                         
   4  18   7        656.49        724.20       110.17 o                         
  -2  19   7        585.09        750.47        77.25 o                         
  -1  19   7        173.51        190.02        47.20 o                         
   0  19   7       1424.84       1580.12       146.43 o                         
   1  19   7       1731.35       1831.38       113.20 o                         
 -13   0   8        471.34        710.88       130.33 o                         
 -12   0   8        507.14        424.17       111.22 o                         
 -11   0   8       3810.72       4173.31       184.47 o                         
 -10   0   8      11133.19      12045.47       646.61 o                         
  -9   0   8       4452.34       4573.74       186.80 o                         
  -8   0   8        938.67       1015.33        70.78 o                         
  -7   0   8       7993.49       8573.99       304.16 o                         
  -6   0   8      30220.82      32874.07      1074.70 o                         
  -5   0   8       7433.23       7689.76       268.04 o                         
  -4   0   8        341.22        353.33        32.08 o                         
  -3   0   8      24625.17      28426.25       921.10 o                         
  -2   0   8      24712.88      26615.55      1212.92 o                         
  -1   0   8      23006.78      23254.13      1058.31 o                         
   0   0   8        201.79        243.87        29.55 o                         
   1   0   8      37900.30      40042.95      1079.46 o                         
   2   0   8      44863.72      45532.64      1512.71 o                         
   3   0   8      24239.49      23943.42       859.44 o                         
   4   0   8        903.15        889.84        63.29 o                         
   5   0   8      18302.71      18461.78       649.19 o                         
   6   0   8      33859.50      33705.81      1158.82 o                         
   7   0   8      17845.62      16632.11       598.82 o                         
   8   0   8        488.98        621.01        75.00 o                         
   9   0   8       2188.02       1694.88       149.59 o                         
  10   0   8       8618.00       8277.37       455.09 o                         
  11   0   8       1884.11       1900.49       177.28 o                         
  12   0   8         80.22          4.69        79.00 o                         
 -13   1   8        726.35        776.09        92.15 o                         
 -12   1   8       1500.86       1582.64        89.07 o                         
 -11   1   8        381.93        511.40        47.22 o                         
 -10   1   8          2.14         17.95        32.45 o                         
  -9   1   8       2421.23       2495.43        86.95 o                         
  -8   1   8       2079.95       2072.12        88.66 o                         
  -7   1   8       3943.23       4109.71       115.67 o                         
  -6   1   8       3228.14       3383.46        96.61 o                         
  -5   1   8       1082.19       1207.83        45.19 o                         
  -4   1   8       9739.06      10427.45       248.60 o                         
  -3   1   8       8723.61       9647.59       293.24 o                         
  -2   1   8        334.59        326.50        44.18 o                         
  -1   1   8      12590.15      13228.83       355.00 o                         
   0   1   8       3394.58       3648.76        83.53 o                         
   1   1   8        373.14        377.86        16.91 o                         
   2   1   8       4275.45       4553.39       126.72 o                         
   3   1   8      14283.49      14226.50       279.22 o                         
   4   1   8       9522.67       9187.76       207.60 o                         
   5   1   8        544.27        477.59        37.30 o                         
   6   1   8          5.84          7.18        36.43 o                         
   7   1   8       2045.22       1755.09        76.21 o                         
   8   1   8       2073.05       1968.04        85.18 o                         
   9   1   8       1669.03       1528.40       152.99 o                         
  10   1   8          5.02         -5.69        52.41 o                         
  11   1   8        179.50        181.60        61.91 o                         
  12   1   8        313.07        250.09       198.56 o                         
 -13   2   8        103.15        198.48        83.94 o                         
 -12   2   8         54.69         48.73        45.41 o                         
 -11   2   8        349.92        389.19        43.86 o                         
 -10   2   8        602.82        715.53        53.18 o                         
  -9   2   8        829.90        717.73        46.45 o                         
  -8   2   8        454.50        476.85        37.31 o                         
  -7   2   8       7493.91       7180.84       184.30 o                         
  -6   2   8       5350.28       5282.84       138.84 o                         
  -5   2   8       4783.61       5151.75       133.35 o                         
  -4   2   8       2857.99       3004.10       107.93 o                         
  -3   2   8       9566.62       9794.01       232.23 o                         
  -2   2   8      15688.45      16935.39       391.61 o                         
  -1   2   8       5863.88       6172.90       149.62 o                         
   0   2   8       6482.87       7045.40       153.74 o                         
   1   2   8       5988.99       6594.72       148.96 o                         
   2   2   8      33313.03      33994.83       858.07 o                         
   3   2   8      12146.93      12264.52       270.28 o                         
   4   2   8       2305.04       2235.29        65.58 o                         
   5   2   8       4003.13       3911.58       119.02 o                         
   6   2   8       5159.12       4895.91       145.12 o                         
   7   2   8       1734.96       1747.79        75.71 o                         
   8   2   8        142.06        158.90        43.41 o                         
   9   2   8       1696.80       1620.46       104.48 o                         
  10   2   8        707.99        823.09        85.73 o                         
  11   2   8        590.31        532.88        80.67 o                         
  12   2   8          8.62         29.27        56.99 o                         
 -13   3   8        935.71       1078.70       103.37 o                         
 -12   3   8       1719.16       1726.58        92.12 o                         
 -11   3   8       1108.38       1224.21        63.68 o                         
 -10   3   8         43.37         -5.60        28.59 o                         
  -9   3   8       3354.13       3236.72       102.92 o                         
  -8   3   8      11133.93      11022.83       273.65 o                         
  -7   3   8       8945.27       8908.74       223.98 o                         
  -6   3   8        823.00        848.01        41.92 o                         
  -5   3   8      30769.15      32263.51       744.72 o                         
  -4   3   8      66230.98      68754.71      1564.36 o                         
  -3   3   8      27049.96      29183.41       669.28 o                         
  -2   3   8          8.59         21.50        12.17 o                         
  -1   3   8      58735.40      60746.37      1242.56 o                         
   0   3   8      89895.14      91959.34      1890.79 o                         
   1   3   8      25047.35      26169.41       561.12 o                         
   2   3   8        202.47        181.33        14.82 o                         
   3   3   8      23958.58      24474.93       524.36 o                         
   4   3   8      27231.55      25463.34       546.83 o                         
   5   3   8      13655.78      13100.33       333.80 o                         
   6   3   8          8.63         35.07        27.17 o                         
   7   3   8       4982.32       4489.37       139.08 o                         
   8   3   8       4085.10       3939.47       147.54 o                         
   9   3   8       2018.97       1950.64       116.17 o                         
  10   3   8         87.44         33.17        54.30 o                         
  11   3   8       1070.35        949.01        95.79 o                         
  12   3   8       1615.83       1613.02       118.89 o                         
 -13   4   8         12.12        -26.73        66.40 o                         
 -12   4   8          0.57        -26.54        57.47 o                         
 -11   4   8        161.29        143.71        44.29 o                         
 -10   4   8        814.19        772.94        50.78 o                         
  -9   4   8        867.56        844.81        48.91 o                         
  -8   4   8       1029.29        910.65        48.84 o                         
  -7   4   8       2570.19       2617.24        84.15 o                         
  -6   4   8       2807.07       2836.18        86.63 o                         
  -5   4   8       3132.32       3158.64       104.13 o                         
  -4   4   8          1.20         41.00        19.90 o                         
  -3   4   8       2756.46       2743.26        91.74 o                         
  -2   4   8      16439.84      17873.03       425.45 o                         
  -1   4   8       5392.38       5272.31       154.24 o                         
   0   4   8         15.66          4.85        11.53 o                         
   1   4   8       6354.05       5964.85       140.12 o                         
   2   4   8      10865.13      11111.93       225.70 o                         
   3   4   8        490.04        561.18        31.36 o                         
   4   4   8         56.94         53.07        20.16 o                         
   5   4   8       1809.72       1659.77        80.45 o                         
   6   4   8        818.11        800.97        85.34 o                         
   7   4   8       1153.97       1109.30        79.24 o                         
   8   4   8         28.97         13.57        36.46 o                         
   9   4   8        143.99        123.09        55.34 o                         
  10   4   8        615.15        517.76        76.96 o                         
  11   4   8        300.73        274.18        70.08 o                         
  12   4   8          0.24        -34.39        75.93 o                         
 -13   5   8        358.48        281.37       117.70 o                         
 -12   5   8        476.94        426.65        57.21 o                         
 -11   5   8        167.79        149.13        43.90 o                         
 -10   5   8        150.87        178.42        35.07 o                         
  -9   5   8       1356.61       1335.89        70.40 o                         
  -8   5   8       5064.69       4907.31       139.21 o                         
  -7   5   8       3656.16       3569.58       123.85 o                         
  -6   5   8         82.62         67.50        33.31 o                         
  -5   5   8       7145.74       7173.96       211.12 o                         
  -4   5   8      28828.01      29464.60       791.70 o                         
  -3   5   8      23760.50      24155.06       652.59 o                         
  -2   5   8       1798.70       1662.19        55.04 o                         
  -1   5   8      15738.00      16629.10       359.40 o                         
   0   5   8      20200.54      19503.63       466.25 o                         
   1   5   8       5589.22       4874.98       157.23 o                         
   2   5   8         14.80         26.87        19.98 o                         
   3   5   8       7403.13       7344.55       157.75 o                         
   4   5   8       6650.97       6363.41       154.88 o                         
   5   5   8       1387.48       1318.48        63.30 o                         
   6   5   8         85.75        102.51        31.63 o                         
   7   5   8        182.87        147.71        42.22 o                         
   8   5   8       3026.86       2826.18       120.17 o                         
   9   5   8       1877.20       1812.89       114.66 o                         
  10   5   8        145.50         85.06        75.20 o                         
  11   5   8        354.40        295.76        72.27 o                         
  12   5   8        643.36        626.02        89.42 o                         
 -13   6   8        427.83        482.57        79.80 o                         
 -12   6   8         18.86        102.31        46.00 o                         
 -11   6   8       1692.10       1687.85        89.98 o                         
 -10   6   8       2801.98       2762.73        98.63 o                         
  -9   6   8        862.46        898.48        52.94 o                         
  -8   6   8        136.02        160.05        37.42 o                         
  -7   6   8       7309.27       6845.94       210.16 o                         
  -6   6   8      12215.55      11906.06       339.49 o                         
  -5   6   8       9630.86       9406.69       272.84 o                         
  -4   6   8         30.95         87.76        27.91 o                         
  -3   6   8      29706.65      31233.61       734.74 o                         
  -2   6   8      36721.20      36844.29       989.75 o                         
  -1   6   8      18930.56      19194.71       414.16 o                         
   0   6   8         19.19         50.04        30.59 o                         
   1   6   8      25415.97      25591.05       551.02 o                         
   2   6   8      28924.91      27061.76       644.55 o                         
   3   6   8      14237.01      13580.37       302.01 o                         
   4   6   8        749.51        792.93        41.23 o                         
   5   6   8       3572.33       3396.51       182.11 o                         
   6   6   8      14893.40      15053.82       440.77 o                         
   7   6   8       4790.97       4765.23       168.61 o                         
   8   6   8        104.57        149.06        44.80 o                         
   9   6   8       2747.35       2757.66       227.06 o                         
  10   6   8       2307.65       2169.23       134.37 o                         
  11   6   8       1112.45       1279.82       108.95 o                         
 -12   7   8        102.50        117.96        48.14 o                         
 -11   7   8        205.70        161.89        48.89 o                         
 -10   7   8          0.72        -29.46        30.68 o                         
  -9   7   8        503.72        557.08        55.46 o                         
  -8   7   8       1122.04       1197.05        69.04 o                         
  -7   7   8        196.01        202.31        51.38 o                         
  -6   7   8       1546.89       1499.54        72.55 o                         
  -5   7   8       3274.49       3164.74       114.70 o                         
  -4   7   8       3036.20       3072.05       111.78 o                         
  -3   7   8        643.72        646.26        69.31 o                         
  -2   7   8        322.70        387.03        29.79 o                         
  -1   7   8         32.71         52.58        17.94 o                         
   0   7   8       2043.37       2029.82        62.41 o                         
   1   7   8       3249.55       3147.32        87.72 o                         
   2   7   8        619.41        621.04        35.45 o                         
   3   7   8        882.14        959.29        50.16 o                         
   4   7   8       1457.05       1437.70        56.48 o                         
   5   7   8       2776.09       2707.16        85.84 o                         
   6   7   8          4.96         16.08        34.35 o                         
   7   7   8        952.13        973.72        70.15 o                         
   8   7   8       1527.51       1537.87       102.81 o                         
   9   7   8          9.88         31.76        54.01 o                         
  10   7   8        317.72        302.72        71.26 o                         
  11   7   8        493.23        515.96       115.92 o                         
 -12   8   8         63.05        109.32        76.01 o                         
 -11   8   8       1420.00       1378.34        87.16 o                         
 -10   8   8       2564.25       2488.43       202.30 o                         
  -9   8   8       1961.86       2044.81        96.82 o                         
  -8   8   8          6.07          1.50        36.10 o                         
  -7   8   8       2250.30       2128.84       104.04 o                         
  -6   8   8       5321.31       5101.61       169.87 o                         
  -5   8   8       2088.45       1943.44       134.08 o                         
  -4   8   8         24.89         43.99        29.90 o                         
  -3   8   8        802.96        823.62        51.07 o                         
  -2   8   8       6148.97       6396.57       172.72 o                         
  -1   8   8       3306.69       3241.47        99.31 o                         
   0   8   8         32.53         35.62        17.74 o                         
   1   8   8       4997.48       5160.09       130.74 o                         
   2   8   8       6935.73       6927.16       168.19 o                         
   3   8   8       2919.14       2774.22       129.36 o                         
   4   8   8          0.82          8.71        23.75 o                         
   5   8   8       4025.38       3842.85       122.86 o                         
   6   8   8       6776.92       6621.61       220.09 o                         
   7   8   8       6211.29       6368.72       215.82 o                         
   8   8   8         99.28         44.73        84.55 o                         
   9   8   8       1043.97        987.06        95.97 o                         
  10   8   8       1282.95       1495.99       117.37 o                         
  11   8   8        637.92        738.16        94.68 o                         
 -12   9   8       1688.48       1499.84       116.23 o                         
 -11   9   8       1089.51       1168.83       129.37 o                         
 -10   9   8        126.22        109.14        87.18 o                         
  -9   9   8       4590.13       4727.26       183.91 o                         
  -8   9   8       7684.17       8067.88       268.83 o                         
  -7   9   8       4496.04       4639.47       163.98 o                         
  -6   9   8        856.25        710.02        59.54 o                         
  -5   9   8       6044.61       5827.33       192.92 o                         
  -4   9   8       5272.10       5154.48       173.89 o                         
  -3   9   8       4044.89       3722.72       120.82 o                         
  -2   9   8        119.57        148.04        78.82 o                         
  -1   9   8       4787.11       4741.57       124.71 o                         
   0   9   8      13890.62      13983.13       348.11 o                         
   1   9   8       3968.49       3870.01       211.54 o                         
   2   9   8         51.33         65.52        23.61 o                         
   3   9   8       8730.99       8616.68       229.20 o                         
   4   9   8      21823.76      21148.09       519.01 o                         
   5   9   8       7236.10       7057.85       197.66 o                         
   6   9   8         34.69         66.69        41.27 o                         
   7   9   8       4968.65       5037.29       183.48 o                         
   8   9   8       5304.34       5444.99       196.12 o                         
   9   9   8       2366.55       2467.34       149.26 o                         
  10   9   8         17.83         32.05       121.26 o                         
 -11  10   8        204.63        232.42        57.09 o                         
 -10  10   8        232.28        242.86        77.68 o                         
  -9  10   8        423.49        415.19        86.18 o                         
  -8  10   8        363.69        335.86        74.35 o                         
  -7  10   8         24.35         32.03        44.46 o                         
  -6  10   8        242.53        373.37        73.79 o                         
  -5  10   8        749.93        743.51        73.13 o                         
  -4  10   8         35.35         -6.76        32.46 o                         
  -3  10   8         32.60         10.49        29.64 o                         
  -2  10   8         74.96         94.00        36.41 o                         
  -1  10   8        506.93        519.84        44.10 o                         
   0  10   8         63.34         84.13        25.35 o                         
   1  10   8         36.23         78.01        29.30 o                         
   2  10   8         15.34         35.71        29.19 o                         
   3  10   8          6.64        -29.28        29.28 o                         
   4  10   8        145.15        122.63        34.32 o                         
   5  10   8       1688.15       1589.65       108.24 o                         
   6  10   8        319.47        291.62        66.96 o                         
   7  10   8         59.04         34.44        74.07 o                         
   8  10   8         20.64        -29.28        58.55 o                         
   9  10   8         30.69         37.92        66.91 o                         
  10  10   8         11.89         73.17        67.43 o                         
 -11  11   8        295.84        194.60       129.52 o                         
 -10  11   8         66.84        -39.61        72.20 o                         
  -9  11   8       1693.34       1623.41       167.89 o                         
  -8  11   8       1920.46       1980.78       119.97 o                         
  -7  11   8        140.02        277.33        76.36 o                         
  -6  11   8        741.76        716.46        65.41 o                         
  -5  11   8       3431.26       3537.09       140.05 o                         
  -4  11   8       6555.55       6096.75       205.70 o                         
  -3  11   8       2490.88       2412.18       106.19 o                         
  -2  11   8        183.06        169.82        33.54 o                         
  -1  11   8      11527.36      11682.44       302.92 o                         
   0  11   8       6793.44       6599.26       167.27 o                         
   1  11   8       8013.22       8073.55       252.96 o                         
   2  11   8       1353.75       1460.46       113.41 o                         
   3  11   8       1166.45       1166.10        75.69 o                         
   4  11   8       6901.00       6644.68       308.40 o                         
   5  11   8       3529.70       3395.80       174.80 o                         
   6  11   8        212.44        183.84        65.28 o                         
   7  11   8        542.10        576.47       132.19 o                         
   8  11   8       1560.40       1555.29       124.88 o                         
   9  11   8        556.77        534.34        87.64 o                         
  10  11   8          1.66         41.90        66.77 o                         
 -10  12   8        947.84        923.13       117.04 o                         
  -9  12   8        310.96        312.71        89.88 o                         
  -8  12   8         63.39         50.44        47.01 o                         
  -7  12   8       1873.04       1978.98       113.02 o                         
  -6  12   8       6515.11       6236.46       214.72 o                         
  -5  12   8       3632.49       3434.83       191.92 o                         
  -4  12   8         55.89         80.68        42.04 o                         
  -3  12   8       5094.22       4665.60       150.18 o                         
  -2  12   8      10089.22       9972.40       270.99 o                         
  -1  12   8       6964.72       6816.84       194.90 o                         
   0  12   8          2.08        -19.56        31.24 o                         
   1  12   8       5924.00       5581.91       191.57 o                         
   2  12   8       8998.70       8932.20       280.50 o                         
   3  12   8       2824.09       2745.00       120.80 o                         
   4  12   8          3.48         24.10        54.45 o                         
   5  12   8        768.18        790.08        92.44 o                         
   6  12   8       1755.91       1432.62       194.11 o                         
   7  12   8       1282.66       1150.43       113.36 o                         
   8  12   8          6.55        -12.12        76.41 o                         
   9  12   8        452.95        419.65        87.32 o                         
 -10  13   8         53.17        142.14       131.46 o                         
  -9  13   8         53.02         76.72        84.00 o                         
  -8  13   8        132.93        111.92        50.10 o                         
  -7  13   8          7.52         42.68        46.03 o                         
  -6  13   8         18.89        -39.36        43.51 o                         
  -5  13   8          0.19        -11.80        42.88 o                         
  -4  13   8         36.96        -14.69        38.89 o                         
  -3  13   8         93.63         92.29        52.86 o                         
  -2  13   8         15.49         43.23        36.20 o                         
  -1  13   8        607.19        611.76        53.20 o                         
   0  13   8        204.80        195.82        39.72 o                         
   1  13   8        212.64        227.78        48.05 o                         
   2  13   8         57.42         47.46        42.17 o                         
   3  13   8        129.98         96.12        50.24 o                         
   4  13   8        171.38        204.24        52.65 o                         
   5  13   8         11.88        129.59        63.71 o                         
   6  13   8        139.54        120.16        71.52 o                         
   7  13   8         68.03          0.21        67.60 o                         
   8  13   8          2.53         15.45        92.12 o                         
  -9  14   8        694.41        660.39       115.87 o                         
  -8  14   8         24.11         41.55        92.60 o                         
  -7  14   8       1258.88       1201.99        89.96 o                         
  -6  14   8       3290.52       3474.79       175.18 o                         
  -5  14   8       1678.04       1567.19        96.16 o                         
  -4  14   8         72.05        147.00        48.61 o                         
  -3  14   8       3603.81       3391.13       128.33 o                         
  -2  14   8       7472.00       7043.61       207.93 o                         
  -1  14   8       4198.82       4127.01       137.82 o                         
   0  14   8         64.91         25.41        34.83 o                         
   1  14   8       4538.60       4577.94       170.52 o                         
   2  14   8       6831.81       6542.58       222.72 o                         
   3  14   8       1798.92       1932.77       106.96 o                         
   4  14   8          7.60        -25.15        45.14 o                         
   5  14   8       1016.93        890.17       104.13 o                         
   6  14   8       2194.11       2261.05       154.41 o                         
   7  14   8       1136.82       1001.17       253.04 o                         
   8  14   8         50.53         90.51        83.70 o                         
  -8  15   8       1288.19       1379.77       140.05 o                         
  -7  15   8        864.07       1106.17        93.73 o                         
  -6  15   8         90.15        105.95        52.81 o                         
  -5  15   8       1521.84       1418.11        94.47 o                         
  -4  15   8       3389.22       3339.87       143.91 o                         
  -3  15   8       1346.77       1387.61        80.91 o                         
  -2  15   8          0.71        -25.70        32.21 o                         
  -1  15   8       2413.82       2434.81       137.61 o                         
   0  15   8       3569.55       3575.72       126.35 o                         
   1  15   8       2005.42       2055.31       133.61 o                         
   2  15   8        262.85        247.72        74.19 o                         
   3  15   8       1665.17       1669.22       145.33 o                         
   4  15   8       2915.06       2708.96       165.45 o                         
   5  15   8       1238.33       1376.06       125.21 o                         
   6  15   8         46.61        -19.28        86.61 o                         
   7  15   8        888.28       1094.47       121.12 o                         
  -7  16   8         10.74        -15.37        81.22 o                         
  -6  16   8         11.83         28.94        52.76 o                         
  -5  16   8        107.20         95.48        52.02 o                         
  -4  16   8         45.63         22.53        48.78 o                         
  -3  16   8         42.19         47.61        41.22 o                         
  -2  16   8         15.08         21.77        36.03 o                         
  -1  16   8          8.80        -14.54        32.56 o                         
   0  16   8         45.23        -32.08        37.44 o                         
   1  16   8        122.44        140.78        50.23 o                         
   2  16   8         12.02         15.16        47.23 o                         
   3  16   8          1.18         -9.94        49.26 o                         
   4  16   8         13.53         -1.03        66.74 o                         
   5  16   8          0.41         10.62        85.89 o                         
   6  16   8         39.48         63.49       113.16 o                         
  -6  17   8         10.36         44.17        52.21 o                         
  -5  17   8        991.67       1030.96        88.45 o                         
  -4  17   8       1393.12       1312.93        94.68 o                         
  -3  17   8        571.18        675.76        91.30 o                         
  -2  17   8         11.91         20.86        38.75 o                         
  -1  17   8       1024.93       1143.90       109.58 o                         
   0  17   8       1358.43       1448.81        84.54 o                         
   1  17   8        925.78        876.41        80.72 o                         
   2  17   8         10.63        -25.21        48.15 o                         
   3  17   8       1155.75       1165.18        94.90 o                         
   4  17   8       2702.06       2892.53       232.97 o                         
   5  17   8       1185.64       1215.67       125.25 o                         
  -4  18   8          2.12         30.72        52.00 o                         
  -3  18   8        677.77        688.40        61.17 o                         
  -2  18   8        971.47       1055.85        70.55 o                         
  -1  18   8        420.92        439.00        53.56 o                         
   0  18   8          1.66        -48.61        58.85 o                         
   1  18   8        970.56       1127.98        89.33 o                         
   2  18   8       1039.03       1092.65       105.77 o                         
   3  18   8        660.82        651.99        98.22 o                         
  -1  19   8          1.39         -9.98        49.17 o                         
   0  19   8         92.25        137.45       117.86 o                         
 -13   1   9       1311.64       1896.44       184.56 o                         
 -12   1   9        936.78       1000.60        93.13 o                         
 -11   1   9          0.24        -23.27        32.54 o                         
 -10   1   9       3393.01       3394.70       110.03 o                         
  -9   1   9       6852.91       7403.42       223.51 o                         
  -8   1   9       4060.97       4321.21       136.42 o                         
  -7   1   9        142.43        190.01        28.43 o                         
  -6   1   9      10216.96      10970.89       266.94 o                         
  -5   1   9      18717.04      20054.43       468.39 o                         
  -4   1   9       9636.77      10157.16       242.80 o                         
  -3   1   9        148.90        174.40        21.55 o                         
  -2   1   9       7278.30       8126.50       223.25 o                         
  -1   1   9      35342.55      36157.75       948.88 o                         
   0   1   9      51621.45      56106.00      1155.67 o                         
   1   1   9        931.64        968.69        29.95 o                         
   2   1   9       5596.95       5498.47       147.98 o                         
   3   1   9      38895.67      39016.32       746.30 o                         
   4   1   9      22159.85      20920.96       451.62 o                         
   5   1   9       2793.33       2766.98       180.93 o                         
   6   1   9       6688.24       6196.22       176.82 o                         
   7   1   9      11765.02      10963.66       291.24 o                         
   8   1   9       6155.78       6114.43       182.37 o                         
   9   1   9        489.30        576.21        61.63 o                         
  10   1   9       1119.35       1029.64        92.95 o                         
  11   1   9       1421.85       1578.05       143.68 o                         
  12   1   9        824.92        781.80       121.91 o                         
 -13   2   9         22.11         24.77        96.49 o                         
 -12   2   9        635.80        933.12        83.04 o                         
 -11   2   9       2625.52       2839.23       100.24 o                         
 -10   2   9       2153.91       2375.16       111.42 o                         
  -9   2   9        169.77        115.19        31.92 o                         
  -8   2   9       2103.71       2052.10        74.83 o                         
  -7   2   9      17648.70      17249.25       502.90 o                         
  -6   2   9      12009.54      12216.07       295.31 o                         
  -5   2   9       2351.04       2524.47        74.78 o                         
  -4   2   9      14073.24      15797.33       369.64 o                         
  -3   2   9      17566.72      17759.94       412.02 o                         
  -2   2   9      11568.59      11716.00       277.36 o                         
  -1   2   9       2306.91       2513.82        88.19 o                         
   0   2   9      13492.53      14713.55       311.46 o                         
   1   2   9      28526.76      29123.14       805.58 o                         
   2   2   9       6349.09       6100.02       140.49 o                         
   3   2   9       1203.83       1289.50        77.76 o                         
   4   2   9       9823.35       9378.76       254.29 o                         
   5   2   9      15892.75      13819.02       650.97 o                         
   6   2   9       4710.35       4471.86       136.76 o                         
   7   2   9        647.57        687.76        50.89 o                         
   8   2   9       1567.37       1485.03        74.04 o                         
   9   2   9       7183.25       6980.52       235.41 o                         
  10   2   9       2602.46       2791.21       150.17 o                         
  11   2   9        473.16        421.91        72.42 o                         
  12   2   9        136.09         90.75        59.22 o                         
 -13   3   9         29.24          0.00        93.41 o                         
 -12   3   9          0.38         40.03        44.54 o                         
 -11   3   9         49.30         14.75        32.46 o                         
 -10   3   9          1.91         31.00        30.19 o                         
  -9   3   9        261.50        265.94        35.60 o                         
  -8   3   9         26.20         45.57        27.40 o                         
  -7   3   9       1006.64       1055.88        49.08 o                         
  -6   3   9       1197.33       1210.53        49.84 o                         
  -5   3   9        191.61        187.39        22.76 o                         
  -4   3   9        268.02        369.90        48.63 o                         
  -3   3   9        178.30        188.66        18.64 o                         
  -2   3   9        479.97        592.58        45.46 o                         
  -1   3   9         15.21         12.31        12.73 o                         
   0   3   9        102.25        118.26        15.84 o                         
   1   3   9      12230.07      12456.34       273.04 o                         
   2   3   9          1.56         16.23        12.65 o                         
   3   3   9        956.30        996.15        57.50 o                         
   4   3   9       1155.92       1195.15        46.11 o                         
   5   3   9        131.04        129.05        28.84 o                         
   6   3   9          9.82         -4.81        27.98 o                         
   7   3   9        244.59        183.67        35.99 o                         
   8   3   9         11.17         47.74        37.01 o                         
   9   3   9          1.04         16.51        41.66 o                         
  10   3   9          0.22        -12.32        51.63 o                         
  11   3   9        157.98        188.92        62.76 o                         
  12   3   9          4.74         80.61        63.65 o                         
 -13   4   9         10.61        -19.30        69.86 o                         
 -12   4   9        645.49        606.40        64.25 o                         
 -11   4   9       2372.88       2420.70        94.70 o                         
 -10   4   9       1573.45       1538.14        87.79 o                         
  -9   4   9        448.25        456.52        40.81 o                         
  -8   4   9       5634.07       5595.10       153.66 o                         
  -7   4   9      13207.50      13144.07       320.01 o                         
  -6   4   9      11350.60      10782.67       264.66 o                         
  -5   4   9         15.45         23.04        19.36 o                         
  -4   4   9      14487.93      14300.16       340.07 o                         
  -3   4   9      53334.25      55965.54      1478.12 o                         
  -2   4   9      44414.13      47399.41      1095.54 o                         
  -1   4   9         94.88         79.53        19.21 o                         
   0   4   9      20109.53      20297.50       541.65 o                         
   1   4   9      39564.53      40320.91       840.85 o                         
   2   4   9      20978.25      21193.09       453.44 o                         
   3   4   9         30.53         64.39        35.11 o                         
   4   4   9       3508.53       3378.79        92.90 o                         
   5   4   9       8002.16       7279.95       199.99 o                         
   6   4   9       3681.78       3591.90       116.32 o                         
   7   4   9       2160.42       2118.56        86.10 o                         
   8   4   9       1399.81       1459.67       136.16 o                         
   9   4   9       2078.98       2079.99       105.34 o                         
  10   4   9       2061.11       2147.58       131.54 o                         
  11   4   9         25.60        -29.15        64.84 o                         
  12   4   9        499.23        453.96       127.41 o                         
 -13   5   9        328.47        427.28       164.89 o                         
 -12   5   9        500.78        636.01       196.95 o                         
 -11   5   9         48.51         73.23        41.58 o                         
 -10   5   9       1373.62       1406.74        66.28 o                         
  -9   5   9       3949.05       3968.15       121.45 o                         
  -8   5   9       1721.23       1772.18        86.95 o                         
  -7   5   9         47.46         25.55        24.52 o                         
  -6   5   9       8262.70       7827.67       263.02 o                         
  -5   5   9      18114.69      18019.10       493.28 o                         
  -4   5   9      12966.28      12724.10       355.69 o                         
  -3   5   9         77.46        149.68        34.19 o                         
  -2   5   9      17592.19      18884.93       627.97 o                         
  -1   5   9      44880.29      48111.70      1127.17 o                         
   0   5   9      18603.80      18546.49       445.01 o                         
   1   5   9        654.63        582.20        34.84 o                         
   2   5   9       4874.20       4718.51       104.79 o                         
   3   5   9      13340.18      13014.06       261.30 o                         
   4   5   9       7143.44       7432.02       177.77 o                         
   5   5   9       1126.23       1107.99        49.73 o                         
   6   5   9       2140.69       1994.21        81.35 o                         
   7   5   9       5300.97       5011.43       154.21 o                         
   8   5   9       1156.62       1164.33       100.28 o                         
   9   5   9         28.20         69.67        45.47 o                         
  10   5   9        524.33        591.88       162.62 o                         
  11   5   9       1017.96       1066.87       101.71 o                         
 -13   6   9          0.77         40.78        83.05 o                         
 -12   6   9         53.98        102.37        53.64 o                         
 -11   6   9         15.01         23.23        43.44 o                         
 -10   6   9        467.18        395.39        72.92 o                         
  -9   6   9        344.40        348.77        40.31 o                         
  -8   6   9         49.34         36.42        28.62 o                         
  -7   6   9        592.76        597.60        48.37 o                         
  -6   6   9       3349.51       3127.90       112.14 o                         
  -5   6   9        896.34        959.13        53.89 o                         
  -4   6   9         27.16         19.36        26.57 o                         
  -3   6   9       1245.45       1350.73        56.65 o                         
  -2   6   9        327.21        309.59        44.10 o                         
  -1   6   9        141.80        177.58        20.77 o                         
   0   6   9       1856.98       1874.76        64.67 o                         
   1   6   9       2505.85       2768.02        90.52 o                         
   2   6   9         62.34         60.58        18.91 o                         
   3   6   9        391.86        369.43        30.61 o                         
   4   6   9         23.50         73.23        24.46 o                         
   5   6   9         41.52         21.45        24.27 o                         
   6   6   9       2015.01       1923.05        80.33 o                         
   7   6   9        779.66        672.17        65.87 o                         
   8   6   9         35.27         45.43        39.85 o                         
   9   6   9        443.82        436.84        60.93 o                         
  10   6   9        552.89        533.44        79.64 o                         
  11   6   9        200.91        115.35        65.02 o                         
 -12   7   9        808.53        682.92        80.99 o                         
 -11   7   9          0.38         -5.84        39.96 o                         
 -10   7   9       1649.41       1515.00       114.24 o                         
  -9   7   9       6218.88       5969.14       169.40 o                         
  -8   7   9       3217.58       3327.66       139.72 o                         
  -7   7   9        976.10        996.13        61.76 o                         
  -6   7   9       2601.57       2559.48       114.04 o                         
  -5   7   9      11996.14      11416.08       329.59 o                         
  -4   7   9      13770.21      13739.12       454.64 o                         
  -3   7   9       1057.52       1058.74        54.13 o                         
  -2   7   9       4001.71       3902.10       115.15 o                         
  -1   7   9      19183.31      19568.16       424.36 o                         
   0   7   9      11759.43      12141.38       350.48 o                         
   1   7   9        496.66        523.40        33.32 o                         
   2   7   9       6927.77       6943.00       167.80 o                         
   3   7   9      23088.38      22008.69       546.91 o                         
   4   7   9      11994.56      11604.07       267.45 o                         
   5   7   9        690.89        691.48        43.69 o                         
   6   7   9       5109.33       4806.42       169.80 o                         
   7   7   9       9045.35       8780.56       280.14 o                         
   8   7   9       4206.74       4281.70       163.26 o                         
   9   7   9       1073.46       1001.69        95.14 o                         
  10   7   9        431.14        471.12        79.62 o                         
  11   7   9       1783.07       1721.84       127.33 o                         
 -12   8   9        460.96        377.15        72.74 o                         
 -11   8   9       2019.18       1935.38       321.85 o                         
 -10   8   9       1070.76       1218.26        94.15 o                         
  -9   8   9         91.03        117.00        44.62 o                         
  -8   8   9       4054.39       4037.33       146.54 o                         
  -7   8   9       2353.25       2435.66       103.66 o                         
  -6   8   9       1859.05       1886.68        86.88 o                         
  -5   8   9        242.06        264.66        41.95 o                         
  -4   8   9       1373.61       1442.40        73.80 o                         
  -3   8   9       4773.62       4831.57       143.23 o                         
  -2   8   9       4525.21       4426.13       128.96 o                         
  -1   8   9         40.58        -11.93        11.93 o                         
   0   8   9       4584.15       4603.98       137.34 o                         
   1   8   9      17657.96      18166.32       402.15 o                         
   2   8   9      13594.98      12682.83       287.91 o                         
   3   8   9        997.51        963.43        47.17 o                         
   4   8   9       3372.30       3427.21        99.97 o                         
   5   8   9       9254.16       9056.91       242.55 o                         
   6   8   9       3849.19       3892.91       149.59 o                         
   7   8   9        426.46        371.57        55.55 o                         
   8   8   9       1639.88       1659.71        95.47 o                         
   9   8   9       1220.82       1312.04       107.26 o                         
  10   8   9        974.81       1017.83       102.16 o                         
  11   8   9         17.66         43.76       131.22 o                         
 -12   9   9         28.42         88.78        61.95 o                         
 -11   9   9          9.97         69.35       111.55 o                         
 -10   9   9        341.02        359.01        81.26 o                         
  -9   9   9         62.38        120.49        67.61 o                         
  -8   9   9         20.59         23.60        42.45 o                         
  -7   9   9        368.96        298.23        49.70 o                         
  -6   9   9         65.69         55.51        38.23 o                         
  -5   9   9       1238.84       1433.13        90.28 o                         
  -4   9   9       1348.56       1184.89        71.68 o                         
  -3   9   9         51.63         33.45        29.31 o                         
  -2   9   9       1836.22       1820.64        87.55 o                         
  -1   9   9       1162.97       1142.72        57.13 o                         
   0   9   9       2633.05       2570.93       116.49 o                         
   1   9   9        810.25        915.74        50.11 o                         
   2   9   9         80.66        129.02        26.34 o                         
   3   9   9        916.54        933.68        62.64 o                         
   4   9   9       3941.11       4104.26       153.50 o                         
   5   9   9       1631.75       1691.88        76.59 o                         
   6   9   9         35.18         68.09        41.90 o                         
   7   9   9        462.52        573.62        63.13 o                         
   8   9   9        505.70        619.42        68.80 o                         
   9   9   9         75.64         15.07        59.56 o                         
  10   9   9          2.59        -28.23       115.59 o                         
 -11  10   9       1892.99       1666.55       372.36 o                         
 -10  10   9       1492.47       1643.24       183.75 o                         
  -9  10   9          4.14        141.36        50.88 o                         
  -8  10   9       2779.03       2831.55       158.02 o                         
  -7  10   9       9325.90       9301.24       290.26 o                         
  -6  10   9       2890.94       2889.13       121.10 o                         
  -5  10   9        468.61        557.96        57.35 o                         
  -4  10   9       4431.89       3839.13       143.83 o                         
  -3  10   9      10511.36       9549.58       256.88 o                         
  -2  10   9      12836.07      12747.20       373.86 o                         
  -1  10   9       1119.79       1114.47        58.63 o                         
   0  10   9       1753.92       1816.08        87.51 o                         
   1  10   9      12835.49      12242.12       425.43 o                         
   2  10   9      11717.51      11528.66       299.55 o                         
   3  10   9       1383.77       1410.40        68.51 o                         
   4  10   9       2953.40       2919.13       105.50 o                         
   5  10   9      11467.98      10996.05       291.61 o                         
   6  10   9       6312.26       6494.81       270.38 o                         
   7  10   9        169.45        159.78        64.78 o                         
   8  10   9       1269.57       1168.01       109.10 o                         
   9  10   9       3074.19       2868.71       166.09 o                         
  10  10   9        782.15        992.36       106.86 o                         
 -11  11   9        140.95        135.81       109.12 o                         
 -10  11   9        136.99        -53.10       104.75 o                         
  -9  11   9        840.24       1036.21       126.59 o                         
  -8  11   9       1423.46       1421.38        90.27 o                         
  -7  11   9        638.60        703.51        66.98 o                         
  -6  11   9        336.80        441.59        81.61 o                         
  -5  11   9       3138.84       3243.39       132.66 o                         
  -4  11   9       3412.61       3308.28       133.54 o                         
  -3  11   9         57.55         75.82        34.08 o                         
  -2  11   9       1707.01       1750.82        71.79 o                         
  -1  11   9       5886.29       5709.67       173.67 o                         
   0  11   9       3718.68       3713.58       108.28 o                         
   1  11   9         63.86        -30.18        32.66 o                         
   2  11   9       2914.45       2762.82       133.50 o                         
   3  11   9       4907.60       4815.98       172.45 o                         
   4  11   9        735.99        671.49        66.09 o                         
   5  11   9         21.54         31.94        43.34 o                         
   6  11   9       1380.32       1425.91       113.10 o                         
   7  11   9       1227.34       1493.94       120.19 o                         
   8  11   9        669.38        664.43        92.09 o                         
   9  11   9        190.59        213.46        72.65 o                         
 -10  12   9         60.38        124.34       124.50 o                         
  -9  12   9          5.97       -101.51       101.51 o                         
  -8  12   9        437.05        472.67        65.29 o                         
  -7  12   9        889.34        952.01        77.85 o                         
  -6  12   9        391.38        427.50        69.17 o                         
  -5  12   9         79.99         95.35        45.56 o                         
  -4  12   9       1203.67       1198.43        78.85 o                         
  -3  12   9       3403.57       3296.96       119.27 o                         
  -2  12   9       1631.59       1509.74        77.05 o                         
  -1  12   9        639.85        661.43        51.81 o                         
   0  12   9        349.45        374.95        44.94 o                         
   1  12   9       3015.17       2992.19       124.20 o                         
   2  12   9       2171.98       2250.57       105.98 o                         
   3  12   9         50.21         19.83        37.76 o                         
   4  12   9        578.12        582.83       126.38 o                         
   5  12   9        775.95        788.52        93.66 o                         
   6  12   9        756.46        847.07        98.91 o                         
   7  12   9         26.94         34.55        62.03 o                         
   8  12   9        180.46        297.61        78.24 o                         
   9  12   9        101.19        106.89        72.57 o                         
 -10  13   9        508.23        339.01       152.34 o                         
  -9  13   9       1879.09       1981.27       228.60 o                         
  -8  13   9       1679.16       2050.41       177.40 o                         
  -7  13   9         10.40         44.52        47.00 o                         
  -6  13   9       2428.09       2482.03       120.52 o                         
  -5  13   9       8055.05       7753.79       257.09 o                         
  -4  13   9       7433.83       7428.73       246.11 o                         
  -3  13   9        245.27        195.52        44.04 o                         
  -2  13   9       7019.31       6581.33       195.21 o                         
  -1  13   9      11255.09      11137.91       400.57 o                         
   0  13   9       8543.51       8353.73       231.25 o                         
   1  13   9        201.65        227.72        50.23 o                         
   2  13   9       1788.15       1802.37        97.60 o                         
   3  13   9       5188.53       5442.07       194.82 o                         
   4  13   9       3038.02       2999.46       137.33 o                         
   5  13   9        409.60        407.27        78.86 o                         
   6  13   9        282.56        255.44        77.78 o                         
   7  13   9       1468.98       1576.53       220.99 o                         
   8  13   9       1051.36       1244.47       123.72 o                         
  -9  14   9          2.13        -38.21       129.19 o                         
  -8  14   9        255.60        362.83        79.09 o                         
  -7  14   9        915.45        908.52        81.37 o                         
  -6  14   9        489.88        578.23       126.25 o                         
  -5  14   9          5.20        -27.44        45.43 o                         
  -4  14   9       1611.19       1539.77        94.68 o                         
  -3  14   9       2848.49       2868.12       140.84 o                         
  -2  14   9       2014.05       2004.79        82.56 o                         
  -1  14   9        254.75        271.97        45.78 o                         
   0  14   9         33.48         88.87        41.41 o                         
   1  14   9       2652.24       2565.36       118.48 o                         
   2  14   9        949.36        907.99        78.05 o                         
   3  14   9        126.29        230.17        51.87 o                         
   4  14   9        135.27         32.82        47.67 o                         
   5  14   9        371.20        420.59       100.29 o                         
   6  14   9        544.53        537.18        99.73 o                         
   7  14   9         55.18        114.98        74.07 o                         
   8  14   9        160.36         68.32       112.19 o                         
  -8  15   9        207.02        383.85       159.95 o                         
  -7  15   9        113.33        150.14        61.15 o                         
  -6  15   9        184.18        197.48        58.92 o                         
  -5  15   9       1310.29       1310.83        91.62 o                         
  -4  15   9        879.06        886.37        79.34 o                         
  -3  15   9         44.30         84.95        42.52 o                         
  -2  15   9        285.85        325.54        44.12 o                         
  -1  15   9       1197.67       1277.34        74.80 o                         
   0  15   9        245.58        270.23        47.16 o                         
   1  15   9        132.23        140.12        49.15 o                         
   2  15   9       1067.92       1126.50        85.17 o                         
   3  15   9        802.34        793.47        79.98 o                         
   4  15   9        767.07        804.11        80.77 o                         
   5  15   9          5.42        -29.10        67.86 o                         
   6  15   9        100.37        -67.67        67.67 o                         
   7  15   9        413.83        393.53        91.60 o                         
  -7  16   9       1978.68       1813.09       135.67 o                         
  -6  16   9        957.56       1020.58        89.39 o                         
  -5  16   9          9.36        -25.15        49.59 o                         
  -4  16   9        808.21        990.68        95.37 o                         
  -3  16   9       2054.31       2063.60        98.77 o                         
  -2  16   9       1663.13       1828.58        82.98 o                         
  -1  16   9         48.71          9.07        30.99 o                         
   0  16   9       2038.43       1905.26       105.53 o                         
   1  16   9       4102.32       4019.93       163.56 o                         
   2  16   9       4005.87       3929.13       171.88 o                         
   3  16   9         51.98         34.24        50.75 o                         
   4  16   9       1158.40       1127.53       115.48 o                         
   5  16   9       3643.67       3925.70       213.08 o                         
   6  16   9       1422.14       1752.72       144.87 o                         
  -6  17   9         70.76         26.94        67.06 o                         
  -5  17   9        221.40        232.48       113.52 o                         
  -4  17   9        362.12        441.92        67.03 o                         
  -3  17   9         51.14         63.75        39.85 o                         
  -2  17   9         61.68         36.55        39.79 o                         
  -1  17   9        172.32        174.31        42.03 o                         
   0  17   9        367.30        288.56       102.47 o                         
   1  17   9          1.43        -11.79        46.58 o                         
   2  17   9        241.19        267.49        58.96 o                         
   3  17   9        835.67        858.27        85.77 o                         
   4  17   9        467.68        514.05        91.58 o                         
  -4  18   9        388.99        347.61        67.23 o                         
  -3  18   9        801.63        889.98        68.90 o                         
  -2  18   9        842.66        892.72        66.49 o                         
  -1  18   9        337.45        358.02        50.14 o                         
   0  18   9        143.14        101.81        50.77 o                         
   1  18   9       1173.24       1148.71        90.81 o                         
   2  18   9       1069.74       1198.90        95.05 o                         
   3  18   9         59.62        -22.05        68.12 o                         
 -12   0  10       4608.25       5076.87       300.96 o                         
 -11   0  10       4559.42       5078.65       215.13 o                         
 -10   0  10        908.02       1039.40        81.59 o                         
  -9   0  10       4089.81       4183.50       177.09 o                         
  -8   0  10      13439.00      13920.01       703.84 o                         
  -7   0  10       7099.57       7370.41       267.76 o                         
  -6   0  10        147.08        193.82        35.27 o                         
  -5   0  10       8222.21       8807.00       304.75 o                         
  -4   0  10      10748.43      11036.31       645.48 o                         
  -3   0  10      13450.87      14652.06       482.77 o                         
  -2   0  10       5103.08       5557.05       279.11 o                         
  -1   0  10       3617.15       3267.04       174.52 o                         
   0   0  10      23780.96      22935.23       627.07 o                         
   1   0  10      35151.10      33832.86       918.13 o                         
   2   0  10       1932.89       1705.94       114.62 o                         
   3   0  10       7705.89       7428.29       246.90 o                         
   4   0  10      44316.67      43688.64      1181.54 o                         
   5   0  10      24173.79      23189.86       807.99 o                         
   6   0  10       7635.84       7787.31       304.15 o                         
   7   0  10        498.28        550.36        68.16 o                         
   8   0  10       6027.63       5957.58       253.60 o                         
   9   0  10       4546.13       4302.61       205.90 o                         
  10   0  10        985.35        946.44       128.06 o                         
  11   0  10         95.16        177.92        88.88 o                         
  12   0  10        351.71        418.66       102.97 o                         
 -12   1  10        114.94        173.97        48.61 o                         
 -11   1  10        102.67        119.90        37.14 o                         
 -10   1  10       1556.74       1548.45        70.07 o                         
  -9   1  10       2820.05       2975.25        98.21 o                         
  -8   1  10       1370.34       1502.09        61.96 o                         
  -7   1  10         31.25         33.93        25.07 o                         
  -6   1  10       1364.19       1595.33        58.52 o                         
  -5   1  10       2286.07       2314.96        70.46 o                         
  -4   1  10        389.40        463.34        36.94 o                         
  -3   1  10         38.45         76.86        16.15 o                         
  -2   1  10       6803.42       7355.48       204.37 o                         
  -1   1  10       9234.65       9526.11       260.50 o                         
   0   1  10        156.76        184.41        17.55 o                         
   1   1  10       9097.19       9450.09       190.60 o                         
   2   1  10      20544.16      21514.33       459.68 o                         
   3   1  10       2914.31       2836.17        99.06 o                         
   4   1  10        170.42        137.91        21.47 o                         
   5   1  10       1766.15       1822.53        72.07 o                         
   6   1  10       4857.78       4422.73       160.98 o                         
   7   1  10       4025.19       4030.64       130.90 o                         
   8   1  10        720.91        668.37        54.48 o                         
   9   1  10        112.35         64.47        42.67 o                         
  10   1  10        440.78        398.59        82.97 o                         
  11   1  10        448.38        497.29        74.40 o                         
  12   1  10         81.09        200.15        66.25 o                         
 -12   2  10        591.65        681.50        63.54 o                         
 -11   2  10        307.12        288.60        42.62 o                         
 -10   2  10        122.53         84.32        35.28 o                         
  -9   2  10       2190.31       2219.75        81.23 o                         
  -8   2  10       4013.16       3872.78       114.19 o                         
  -7   2  10       4733.36       4661.86       128.99 o                         
  -6   2  10        750.22        806.89        41.71 o                         
  -5   2  10       3826.38       4212.40       113.05 o                         
  -4   2  10       8848.81       9137.75       220.60 o                         
  -3   2  10      11554.64      11709.23       275.78 o                         
  -2   2  10       3087.01       3163.81        89.78 o                         
  -1   2  10        145.53        212.76        30.42 o                         
   0   2  10      17006.56      17700.38       372.89 o                         
   1   2  10       6331.04       6354.05       132.76 o                         
   2   2  10       9293.04       9395.92       209.84 o                         
   3   2  10         95.07         99.58        14.51 o                         
   4   2  10       2171.25       2084.98        72.47 o                         
   5   2  10       3454.68       3423.43       225.92 o                         
   6   2  10        208.01        197.46        35.36 o                         
   7   2  10       1075.00       1064.51        62.28 o                         
   8   2  10       1880.31       1825.58        83.38 o                         
   9   2  10       1075.96       1226.81        81.88 o                         
  10   2  10         11.30         37.94        79.00 o                         
  11   2  10        138.66        204.92        63.93 o                         
  12   2  10        421.88        479.38       107.17 o                         
 -13   3  10        466.00        458.65        97.46 o                         
 -12   3  10        126.18        154.98        58.56 o                         
 -11   3  10        355.75        284.41        43.23 o                         
 -10   3  10       2982.92       3002.56       101.64 o                         
  -9   3  10       5228.81       5117.24       145.31 o                         
  -8   3  10        569.76        577.46        40.75 o                         
  -7   3  10       6696.97       6581.86       172.29 o                         
  -6   3  10      18849.68      19282.92       454.97 o                         
  -5   3  10      27017.79      28175.62       653.00 o                         
  -4   3  10       1412.36       1392.86        49.26 o                         
  -3   3  10      14302.90      15872.21       372.32 o                         
  -2   3  10      58501.04      63227.46      1186.34 o                         
  -1   3  10      22153.49      22245.02       539.43 o                         
   0   3  10       1084.80        978.03        34.33 o                         
   1   3  10       1385.48       1341.93        60.39 o                         
   2   3  10      38734.95      38544.38       867.42 o                         
   3   3  10      18754.59      18595.99       405.61 o                         
   4   3  10       4000.11       4125.65       173.96 o                         
   5   3  10       1699.97       1604.79        58.49 o                         
   6   3  10      10413.03       9764.03       261.43 o                         
   7   3  10       9154.71       8513.62       235.51 o                         
   8   3  10       1201.18       1176.02        67.01 o                         
   9   3  10       1305.52       1091.98        79.18 o                         
  10   3  10       2527.50       2682.47       145.00 o                         
  11   3  10       2124.20       2248.21       137.52 o                         
 -13   4  10         93.39        106.53        77.55 o                         
 -12   4  10        352.72        366.55        69.18 o                         
 -11   4  10        117.14         54.84        40.05 o                         
 -10   4  10         52.40         43.49        32.13 o                         
  -9   4  10        368.49        333.69        38.47 o                         
  -8   4  10        611.84        618.39        43.03 o                         
  -7   4  10       4228.25       4138.00       119.47 o                         
  -6   4  10        361.55        341.72        31.44 o                         
  -5   4  10       1147.02       1098.19        46.03 o                         
  -4   4  10       8812.45       8849.98       218.00 o                         
  -3   4  10       7461.87       7393.91       184.37 o                         
  -2   4  10        154.41        168.69        17.99 o                         
  -1   4  10       2079.87       2133.93        65.33 o                         
   0   4  10       1392.72       1267.63        41.63 o                         
   1   4  10        104.13        118.65        15.56 o                         
   2   4  10       1209.72       1281.03        43.92 o                         
   3   4  10        510.96        488.90        31.85 o                         
   4   4  10       2513.00       2499.98        75.46 o                         
   5   4  10        682.54        712.37        40.50 o                         
   6   4  10        150.29        154.13        33.80 o                         
   7   4  10        614.64        544.07        48.73 o                         
   8   4  10        182.89        179.41        40.68 o                         
   9   4  10        446.13        467.29        59.23 o                         
  10   4  10         56.43         13.37        55.00 o                         
  11   4  10         14.48        -55.42        55.42 o                         
 -13   5  10        363.33        577.48       109.76 o                         
 -12   5  10         69.66        119.51        57.12 o                         
 -11   5  10        387.67        299.35        49.69 o                         
 -10   5  10       1712.02       1653.92        73.04 o                         
  -9   5  10       2479.36       2624.90        91.62 o                         
  -8   5  10        452.44        493.89        41.17 o                         
  -7   5  10        595.30        631.55        58.75 o                         
  -6   5  10       9735.60       9826.96       245.52 o                         
  -5   5  10      10927.01      11043.57       270.60 o                         
  -4   5  10       3594.69       3739.77       122.68 o                         
  -3   5  10       5502.60       6106.12       160.42 o                         
  -2   5  10      16652.70      16779.30       461.81 o                         
  -1   5  10       9109.07       8969.42       259.60 o                         
   0   5  10       1432.69       1261.17       159.20 o                         
   1   5  10       6247.45       6076.12       131.21 o                         
   2   5  10       2270.33       2090.78        62.66 o                         
   3   5  10       5111.76       5070.71       127.88 o                         
   4   5  10       1150.80       1143.17        49.16 o                         
   5   5  10         34.16         15.71        24.52 o                         
   6   5  10       3581.71       3548.73       118.16 o                         
   7   5  10       4341.22       4058.20       133.07 o                         
   8   5  10        929.54        941.90        71.79 o                         
   9   5  10         66.95         82.62        46.84 o                         
  10   5  10       1564.83       1505.35       111.21 o                         
  11   5  10       1044.43       1172.35       105.33 o                         
 -12   6  10       1506.44       1582.68       110.58 o                         
 -11   6  10       1102.63        987.83        89.50 o                         
 -10   6  10         16.32         31.80        33.08 o                         
  -9   6  10       1228.32       1130.34        59.88 o                         
  -8   6  10       7002.93       6806.24       183.81 o                         
  -7   6  10       6259.53       6036.36       165.11 o                         
  -6   6  10        124.80        159.09        34.18 o                         
  -5   6  10       6873.78       6849.90       207.63 o                         
  -4   6  10      22998.04      23335.41       637.06 o                         
  -3   6  10      27223.63      27810.98       658.01 o                         
  -2   6  10       1752.15       1570.68       126.39 o                         
  -1   6  10       4147.66       3993.92       101.60 o                         
   0   6  10      34980.71      36641.25       864.12 o                         
   1   6  10      19684.96      18369.12       744.20 o                         
   2   6  10       3474.54       3273.68        91.44 o                         
   3   6  10       2584.59       2574.96        78.46 o                         
   4   6  10      10772.57      10783.69       250.03 o                         
   5   6  10       6915.17       6952.77       171.90 o                         
   6   6  10       1160.28       1097.89        77.07 o                         
   7   6  10        151.90         82.14        40.72 o                         
   8   6  10       4173.03       4344.95       164.07 o                         
   9   6  10       3080.46       3115.69       135.97 o                         
  10   6  10        508.36        615.29       226.41 o                         
  11   6  10        258.60        334.96        73.15 o                         
 -12   7  10          5.37         13.39        52.78 o                         
 -11   7  10        408.48        422.62        68.70 o                         
 -10   7  10        159.79        158.03        44.41 o                         
  -9   7  10         18.34         47.69        45.54 o                         
  -8   7  10        239.59        268.16        38.90 o                         
  -7   7  10        977.05       1055.91       119.02 o                         
  -6   7  10       1192.24       1181.88       130.90 o                         
  -5   7  10        327.14        429.28        44.92 o                         
  -4   7  10        701.58        780.86        52.55 o                         
  -3   7  10         80.03        178.89        31.38 o                         
  -2   7  10       1122.43       1110.85        58.37 o                         
  -1   7  10       5064.26       5206.41       128.54 o                         
   0   7  10       4621.31       4437.87       126.67 o                         
   1   7  10          8.21         32.18        18.34 o                         
   2   7  10       1671.51       1491.34        56.47 o                         
   3   7  10       1062.77       1034.87        57.96 o                         
   4   7  10         20.54         44.90        25.95 o                         
   5   7  10        380.78        391.25        37.10 o                         
   6   7  10       1151.96       1192.95        68.72 o                         
   7   7  10         99.41        175.15        46.81 o                         
   8   7  10        335.78        278.07        53.64 o                         
   9   7  10        550.27        515.32        66.15 o                         
  10   7  10        167.54        163.82        63.31 o                         
  11   7  10         21.43         -2.65        60.40 o                         
 -12   8  10        912.54        896.68        93.14 o                         
 -11   8  10       1344.89       1491.57       186.42 o                         
 -10   8  10        199.79        198.89        55.85 o                         
  -9   8  10        358.36        330.64        43.29 o                         
  -8   8  10       2293.76       2078.66        96.51 o                         
  -7   8  10       5615.62       5231.03       184.76 o                         
  -6   8  10        963.41        918.97        65.61 o                         
  -5   8  10       1059.79       1047.60        64.90 o                         
  -4   8  10       6623.81       6636.26       209.44 o                         
  -3   8  10       1888.41       1827.51        75.75 o                         
  -2   8  10       1348.33       1213.32        66.43 o                         
  -1   8  10       1512.50       1446.26        53.12 o                         
   0   8  10      11328.58      11776.84       425.64 o                         
   1   8  10       8377.89       8572.31       242.94 o                         
   2   8  10       1392.82       1346.89        55.21 o                         
   3   8  10        925.61        765.84        64.09 o                         
   4   8  10      11635.59      11435.06       386.74 o                         
   5   8  10      13848.64      13637.64       314.03 o                         
   6   8  10       2021.06       1880.07        96.16 o                         
   7   8  10        238.98        185.38        55.48 o                         
   8   8  10       2029.36       1915.82       103.42 o                         
   9   8  10       2249.40       2299.45       116.31 o                         
  10   8  10        473.79        571.22       234.18 o                         
 -12   9  10         61.81        117.79        90.66 o                         
 -11   9  10        698.26        671.04       141.25 o                         
 -10   9  10       3186.13       3137.79       131.18 o                         
  -9   9  10       3862.80       3817.74       226.25 o                         
  -8   9  10        655.69        769.09        64.97 o                         
  -7   9  10        174.56        217.79        46.22 o                         
  -6   9  10       2634.38       2910.69       119.35 o                         
  -5   9  10      12127.65      11896.71       351.42 o                         
  -4   9  10       2949.70       2742.02       129.36 o                         
  -3   9  10       1128.67       1074.13        97.40 o                         
  -2   9  10      15454.97      15266.91       438.19 o                         
  -1   9  10      12358.67      12706.66       454.41 o                         
   0   9  10       4330.28       4124.78       128.28 o                         
   1   9  10       2666.40       2680.50        82.65 o                         
   2   9  10      23046.29      23024.80       505.93 o                         
   3   9  10      20271.74      19808.21       440.04 o                         
   4   9  10       3241.11       2967.70       104.57 o                         
   5   9  10       5060.37       5171.00       157.87 o                         
   6   9  10       9938.05       9951.80       312.02 o                         
   7   9  10       5702.02       5761.97       203.26 o                         
   8   9  10        892.89       1000.55       121.83 o                         
   9   9  10        169.85        150.62        67.51 o                         
  10   9  10        784.58        851.23       100.01 o                         
 -11  10  10        233.51        210.97        66.84 o                         
 -10  10  10        454.13        314.28        69.48 o                         
  -9  10  10        217.09        291.78        66.86 o                         
  -8  10  10         35.24         17.77        42.59 o                         
  -7  10  10        177.34        261.04        51.29 o                         
  -6  10  10         27.01         34.36        38.92 o                         
  -5  10  10         18.18         17.60        36.31 o                         
  -4  10  10        331.28        334.80        49.03 o                         
  -3  10  10         47.61         79.15        34.53 o                         
  -2  10  10        986.14       1001.98        70.94 o                         
  -1  10  10        367.57        410.95        43.34 o                         
   0  10  10       1759.94       1675.76        73.08 o                         
   1  10  10        353.80        351.72        42.06 o                         
   2  10  10        683.85        705.81        51.65 o                         
   3  10  10       1074.67        903.69        56.94 o                         
   4  10  10       1462.20       1310.44        68.79 o                         
   5  10  10        899.86        867.63        60.26 o                         
   6  10  10        239.36        174.09        57.74 o                         
   7  10  10          7.47         22.30        93.90 o                         
   8  10  10         52.54         68.27        63.32 o                         
   9  10  10        184.26        246.00        74.49 o                         
  10  10  10         26.97         -1.25        65.64 o                         
 -11  11  10        230.98         94.36        89.85 o                         
 -10  11  10       1459.98       1501.42       186.67 o                         
  -9  11  10        820.78       1029.49       126.44 o                         
  -8  11  10         86.90         87.73        56.27 o                         
  -7  11  10       1648.46       1767.65        97.50 o                         
  -6  11  10       5574.48       5412.29       191.24 o                         
  -5  11  10       4071.24       4168.27       172.68 o                         
  -4  11  10        946.71        905.90        69.20 o                         
  -3  11  10       1259.66        979.67        63.74 o                         
  -2  11  10       7455.11       7442.62       255.35 o                         
  -1  11  10      11900.77      11936.69       307.99 o                         
   0  11  10       4875.30       4681.51       164.93 o                         
   1  11  10        248.83        211.47        37.78 o                         
   2  11  10       9336.63       9495.44       292.00 o                         
   3  11  10      10904.35      10941.48       331.63 o                         
   4  11  10       1138.64       1133.09       110.77 o                         
   5  11  10        304.04        304.35        54.82 o                         
   6  11  10       2257.75       2064.77       134.39 o                         
   7  11  10       1150.96       1279.01       113.55 o                         
   8  11  10         53.41         37.58        98.84 o                         
   9  11  10         34.70        108.07        69.23 o                         
 -10  12  10         66.15         17.16       122.72 o                         
  -9  12  10        630.05        645.48        87.47 o                         
  -8  12  10       3393.86       3417.56       176.93 o                         
  -7  12  10       4818.21       4652.72       176.42 o                         
  -6  12  10        789.03        806.27        72.38 o                         
  -5  12  10       1539.33       1442.98        88.75 o                         
  -4  12  10       8007.09       7453.15       244.62 o                         
  -3  12  10       7062.68       7192.40       208.92 o                         
  -2  12  10       2672.91       2686.48        91.71 o                         
  -1  12  10       2652.63       2542.38        96.28 o                         
   0  12  10       9757.47       9355.77       305.92 o                         
   1  12  10       6763.24       6056.71       203.79 o                         
   2  12  10        207.37        227.51        65.99 o                         
   3  12  10        725.53        702.66        65.97 o                         
   4  12  10       2829.14       2804.69       125.62 o                         
   5  12  10       2278.56       2163.69       124.45 o                         
   6  12  10        417.79        427.81        82.94 o                         
   7  12  10        228.27        239.42        76.25 o                         
   8  12  10       1756.14       1699.30       134.85 o                         
   9  12  10       1609.83       1856.47       236.37 o                         
 -10  13  10          1.51         69.78       131.62 o                         
  -9  13  10          3.14         11.17       125.63 o                         
  -8  13  10          5.58        -22.05        58.40 o                         
  -7  13  10         14.17        -46.06        56.51 o                         
  -6  13  10         88.18         48.73        48.70 o                         
  -5  13  10        130.90        118.11        48.56 o                         
  -4  13  10          0.50        -39.32        39.32 o                         
  -3  13  10         21.79        -16.89        36.21 o                         
  -2  13  10         67.14         49.22        31.96 o                         
  -1  13  10        511.26        469.57        48.36 o                         
   0  13  10         98.71        137.73        42.67 o                         
   1  13  10         52.52        -11.26        36.99 o                         
   2  13  10        130.28        117.99        47.55 o                         
   3  13  10          0.29        -40.47        40.47 o                         
   4  13  10         28.13          9.31        44.23 o                         
   5  13  10         48.08         87.57        64.70 o                         
   6  13  10         18.94         33.07        65.29 o                         
   7  13  10          0.17         90.93        88.64 o                         
   8  13  10          2.83         62.54        68.37 o                         
  -9  14  10        163.46        195.89       139.72 o                         
  -8  14  10       1097.66       1234.59       161.09 o                         
  -7  14  10       2330.88       2487.59       152.79 o                         
  -6  14  10        261.41        316.79        58.86 o                         
  -5  14  10       1232.16       1398.87        92.37 o                         
  -4  14  10       4848.27       4723.85       179.51 o                         
  -3  14  10       4478.69       4461.97       150.74 o                         
  -2  14  10        379.58        351.67        42.71 o                         
  -1  14  10       2000.93       2093.12        98.49 o                         
   0  14  10       6413.25       6212.27       213.21 o                         
   1  14  10       3018.28       2973.20       128.50 o                         
   2  14  10        411.92        360.28        56.70 o                         
   3  14  10        364.89        370.61        58.57 o                         
   4  14  10       1417.56       1506.22        98.26 o                         
   5  14  10       1998.70       2073.35       145.24 o                         
   6  14  10        649.02        381.48        86.58 o                         
   7  14  10         28.69        -10.67        69.13 o                         
  -8  15  10         14.06         94.34        66.49 o                         
  -7  15  10        566.90        515.44        87.85 o                         
  -6  15  10       2203.21       2041.20       311.57 o                         
  -5  15  10       2280.94       2284.96       118.62 o                         
  -4  15  10        417.33        358.12        59.15 o                         
  -3  15  10        456.71        487.75        69.04 o                         
  -2  15  10       4142.88       4082.09       140.21 o                         
  -1  15  10       3540.33       3480.19       171.54 o                         
   0  15  10       1026.72       1044.85        80.04 o                         
   1  15  10        127.49        230.48        52.81 o                         
   2  15  10       3321.74       3476.83       146.79 o                         
   3  15  10       2817.89       2801.45       130.99 o                         
   4  15  10        356.03        333.23        63.18 o                         
   5  15  10        396.36        449.46        88.43 o                         
   6  15  10       1328.33       1198.62       121.11 o                         
  -7  16  10          0.28         -1.92        64.04 o                         
  -6  16  10         47.95         61.87       120.94 o                         
  -5  16  10          4.87         -7.27        86.45 o                         
  -4  16  10          2.55         21.61        54.24 o                         
  -3  16  10          0.42          6.12        41.74 o                         
  -2  16  10          7.20        -31.20        34.01 o                         
  -1  16  10        181.21        124.53        35.97 o                         
   0  16  10         45.49         85.51        47.84 o                         
   1  16  10          6.43         18.24        45.53 o                         
   2  16  10        122.22         80.11        53.54 o                         
   3  16  10         37.70         83.69        67.58 o                         
   4  16  10          6.86        -47.48        47.48 o                         
   5  16  10          2.92         40.79        69.68 o                         
  -6  17  10        751.59        712.66       175.49 o                         
  -5  17  10       1024.54        924.00       107.13 o                         
  -4  17  10        470.18        545.79        88.71 o                         
  -3  17  10        296.22        254.96        48.03 o                         
  -2  17  10       1828.69       1927.18        87.47 o                         
  -1  17  10       2193.12       2287.85       141.67 o                         
   0  17  10        475.74        564.74        70.35 o                         
   1  17  10       1082.34       1244.33       119.02 o                         
   2  17  10       2774.01       2485.35       126.93 o                         
   3  17  10       2567.12       2672.27       134.87 o                         
   4  17  10        224.21        216.77        76.76 o                         
  -4  18  10        597.03        790.21       175.66 o                         
  -3  18  10        539.13        646.47        68.08 o                         
  -2  18  10        155.13        159.71        45.65 o                         
  -1  18  10        231.20        218.79        48.17 o                         
   0  18  10       1595.01       1620.17       102.30 o                         
   1  18  10       1329.83       1474.98       107.43 o                         
   2  18  10        155.93        132.29        84.60 o                         
 -13   1  11        295.12        300.80        90.82 o                         
 -12   1  11        354.01        446.35        67.37 o                         
 -11   1  11       2776.89       2799.34       141.87 o                         
 -10   1  11       3560.25       3714.39       117.73 o                         
  -9   1  11        812.87        914.47        61.13 o                         
  -8   1  11       1866.27       1875.90        70.91 o                         
  -7   1  11       7005.42       7479.24       192.03 o                         
  -6   1  11       9129.08       8749.01       342.89 o                         
  -5   1  11       4802.62       5248.18       135.69 o                         
  -4   1  11        187.37        190.17        17.94 o                         
  -3   1  11      14173.03      14882.42       903.12 o                         
  -2   1  11      33274.36      33335.27      1072.65 o                         
  -1   1  11       6187.31       5833.83       229.59 o                         
   0   1  11        711.12        767.78        28.15 o                         
   1   1  11      33723.44      33600.98       645.91 o                         
   2   1  11      24052.24      23992.03       465.76 o                         
   3   1  11      10782.16      10452.47       266.77 o                         
   4   1  11        405.78        423.73        41.59 o                         
   5   1  11      13222.33      12518.83       363.31 o                         
   6   1  11       9041.18       8451.40       231.06 o                         
   7   1  11        879.68        884.79        56.91 o                         
   8   1  11        511.89        435.06        48.50 o                         
   9   1  11       2004.69       2066.06        93.53 o                         
  10   1  11       1546.51       1664.61       112.00 o                         
  11   1  11        459.29        554.39        80.10 o                         
 -13   2  11        782.51        974.61       128.22 o                         
 -12   2  11       1294.46       1530.49       188.45 o                         
 -11   2  11        945.80       1025.43        70.67 o                         
 -10   2  11        530.95        540.32        52.90 o                         
  -9   2  11       4451.84       4500.46       132.04 o                         
  -8   2  11       6634.57       6897.05       182.14 o                         
  -7   2  11        566.58        583.85        38.81 o                         
  -6   2  11        594.03        593.38        35.61 o                         
  -5   2  11      11655.15      12181.84       291.84 o                         
  -4   2  11      16459.19      16722.03       392.08 o                         
  -3   2  11        319.47        251.93        24.62 o                         
  -2   2  11       8436.53       8905.08       215.12 o                         
  -1   2  11      17659.05      17098.23       460.13 o                         
   0   2  11      41204.59      43502.89       901.79 o                         
   1   2  11        771.71        739.84        28.04 o                         
   2   2  11       2114.25       2007.91        77.67 o                         
   3   2  11      14547.30      13662.54       355.94 o                         
   4   2  11      13032.37      11991.60       552.29 o                         
   5   2  11       7328.86       6755.31       191.99 o                         
   6   2  11         17.24         48.31        29.53 o                         
   7   2  11       4297.71       4236.81       237.82 o                         
   8   2  11       6428.16       6060.50       290.01 o                         
   9   2  11       2383.49       2393.98       122.87 o                         
  10   2  11          2.95         53.85        56.17 o                         
  11   2  11        808.83        883.64       191.44 o                         
 -13   3  11         20.86          2.43        70.75 o                         
 -12   3  11         38.65         17.77        50.83 o                         
 -11   3  11        430.05        501.58        61.66 o                         
 -10   3  11        184.68        150.17        40.40 o                         
  -9   3  11        152.00        132.16        38.86 o                         
  -8   3  11        456.41        523.01        39.49 o                         
  -7   3  11        930.44        919.57        46.68 o                         
  -6   3  11         34.38         64.90        23.68 o                         
  -5   3  11          4.67         37.15        19.82 o                         
  -4   3  11        272.41        305.40        23.92 o                         
  -3   3  11         19.43         26.26        15.12 o                         
  -2   3  11       1936.61       2019.63        63.89 o                         
  -1   3  11       2027.44       1738.52        54.44 o                         
   0   3  11          0.10        -12.35        12.35 o                         
   1   3  11       3724.71       4120.37        92.94 o                         
   2   3  11       3219.64       3071.04        92.26 o                         
   3   3  11         40.62         58.13        26.13 o                         
   4   3  11        152.33        110.19        23.22 o                         
   5   3  11       1399.79       1327.23        53.08 o                         
   6   3  11        273.93        318.97        39.15 o                         
   7   3  11         34.38         90.27        34.72 o                         
   8   3  11        224.08        201.08        41.89 o                         
   9   3  11        120.14        181.75        55.76 o                         
  10   3  11          1.80         14.52        52.18 o                         
  11   3  11          3.97         58.88        59.42 o                         
 -13   4  11        440.84        520.17       107.34 o                         
 -12   4  11        942.64       1007.31       127.09 o                         
 -11   4  11        191.06        236.62        48.11 o                         
 -10   4  11        581.80        641.39        81.12 o                         
  -9   4  11       6507.99       6452.80       176.63 o                         
  -8   4  11       7786.99       7600.17       247.63 o                         
  -7   4  11       4848.16       4792.03       134.42 o                         
  -6   4  11       4834.73       4802.17       131.85 o                         
  -5   4  11      25144.93      24172.47       606.83 o                         
  -4   4  11      33662.60      35007.90       805.08 o                         
  -3   4  11       3602.89       3338.63        93.54 o                         
  -2   4  11        692.87        686.06        25.69 o                         
  -1   4  11      19474.31      20034.49       424.51 o                         
   0   4  11      18411.79      18318.59       388.72 o                         
   1   4  11       8222.72       8057.45       218.44 o                         
   2   4  11         64.97         84.61        17.57 o                         
   3   4  11       8388.89       8352.22       195.55 o                         
   4   4  11       8981.88       8521.09       316.84 o                         
   5   4  11       3885.90       4039.89       130.65 o                         
   6   4  11         14.79         18.41        38.42 o                         
   7   4  11       4884.33       4658.63       168.27 o                         
   8   4  11       4412.16       4352.76       143.23 o                         
   9   4  11       1123.16       1026.89        79.22 o                         
  10   4  11         91.05         36.27        57.64 o                         
  11   4  11       1269.20       1211.14       105.08 o                         
 -13   5  11          5.51          6.31        68.48 o                         
 -12   5  11        226.54        125.95        79.81 o                         
 -11   5  11       1127.24       1040.02        72.91 o                         
 -10   5  11       1488.19       1486.05        86.12 o                         
  -9   5  11        561.26        590.39        54.83 o                         
  -8   5  11        730.18        814.49        49.35 o                         
  -7   5  11       8717.90       8724.27       223.84 o                         
  -6   5  11      11769.47      11807.75       290.93 o                         
  -5   5  11       2380.90       2317.80        76.92 o                         
  -4   5  11       1201.37       1225.29        50.87 o                         
  -3   5  11       9847.99       9768.78       217.05 o                         
  -2   5  11      16574.30      16336.59       347.66 o                         
  -1   5  11       4507.45       4449.60       120.07 o                         
   0   5  11         37.25         77.10        25.10 o                         
   1   5  11       3786.53       3572.50        84.92 o                         
   2   5  11      12776.20      12799.54       285.09 o                         
   3   5  11       2385.35       2269.54        72.02 o                         
   4   5  11         33.76         81.10        24.85 o                         
   5   5  11       5723.86       5620.22       187.32 o                         
   6   5  11       3797.81       3614.20       160.00 o                         
   7   5  11       1423.87       1558.47        88.56 o                         
   8   5  11        174.56        114.40        44.90 o                         
   9   5  11       1917.68       1922.00       104.57 o                         
  10   5  11       1692.99       1724.41       148.94 o                         
  11   5  11        350.69        461.91        74.61 o                         
 -12   6  11        211.81        236.53        85.97 o                         
 -11   6  11        210.10        246.10        58.19 o                         
 -10   6  11        270.73        252.34        48.86 o                         
  -9   6  11        200.16        229.44        59.65 o                         
  -8   6  11       1059.52       1042.66        56.61 o                         
  -7   6  11        281.36        252.68        35.32 o                         
  -6   6  11        339.08        394.65        66.12 o                         
  -5   6  11       2220.77       2400.25        94.95 o                         
  -4   6  11         34.33         54.50        27.35 o                         
  -3   6  11         21.97         35.43        23.52 o                         
  -2   6  11       3813.01       3759.91       121.72 o                         
  -1   6  11       3688.34       3825.00       132.05 o                         
   0   6  11       1923.32       1939.21        98.42 o                         
   1   6  11        120.21         63.32        27.74 o                         
   2   6  11        264.14        201.08        29.35 o                         
   3   6  11        458.66        516.49        36.48 o                         
   4   6  11       2918.19       2911.44        88.72 o                         
   5   6  11       2244.54       2114.52        85.92 o                         
   6   6  11        351.30        384.32        42.67 o                         
   7   6  11        439.41        459.50        48.47 o                         
   8   6  11        758.05        825.41        70.01 o                         
   9   6  11        496.25        638.03        69.77 o                         
  10   6  11         53.63         -0.33        91.71 o                         
  11   6  11          6.07         24.66        62.12 o                         
 -12   7  11         87.05        118.18        73.50 o                         
 -11   7  11       2059.47       1927.84       115.09 o                         
 -10   7  11       3327.14       3193.99       165.03 o                         
  -9   7  11       1503.13       1510.21        89.99 o                         
  -8   7  11        584.63        580.65        82.36 o                         
  -7   7  11       6829.17       6413.39       180.49 o                         
  -6   7  11      10723.81       9943.91       452.11 o                         
  -5   7  11       3632.22       3492.26       125.12 o                         
  -4   7  11       1164.41       1105.86        61.36 o                         
  -3   7  11      13028.13      12930.49       323.96 o                         
  -2   7  11      21908.57      21660.28       743.78 o                         
  -1   7  11       1997.51       2053.93        64.01 o                         
   0   7  11       3276.89       3319.53       125.97 o                         
   1   7  11      18629.05      18708.44       616.74 o                         
   2   7  11      28913.48      28456.11       682.70 o                         
   3   7  11       4821.79       4630.96       202.66 o                         
   4   7  11        633.49        665.98        43.07 o                         
   5   7  11      11216.86      11218.76       263.15 o                         
   6   7  11       8572.33       8270.61       231.42 o                         
   7   7  11       2651.83       2869.20       126.09 o                         
   8   7  11         38.04         16.78        43.68 o                         
   9   7  11       1798.00       1819.47       104.00 o                         
  10   7  11       2376.11       2421.58       142.84 o                         
 -12   8  11        656.62        619.09       112.68 o                         
 -11   8  11        111.89        111.90        58.18 o                         
 -10   8  11         20.85         -5.66        47.05 o                         
  -9   8  11       1292.30       1248.17        78.23 o                         
  -8   8  11       1320.60       1179.00       113.58 o                         
  -7   8  11       1293.85       1219.66        71.61 o                         
  -6   8  11        162.78        217.37        41.66 o                         
  -5   8  11       2038.78       2060.21        92.90 o                         
  -4   8  11       4217.80       4195.66       147.18 o                         
  -3   8  11        889.01        975.00        75.87 o                         
  -2   8  11         30.61         36.00        20.09 o                         
  -1   8  11       8543.08       8821.11       204.72 o                         
   0   8  11      12188.55      12239.61       366.61 o                         
   1   8  11       6508.99       6182.41       230.05 o                         
   2   8  11        465.52        478.08        36.80 o                         
   3   8  11       9257.11       8533.31       272.00 o                         
   4   8  11       8313.59       8321.54       202.67 o                         
   5   8  11        970.05       1048.91        78.86 o                         
   6   8  11        285.64        299.86        44.84 o                         
   7   8  11       1964.88       1985.81       103.72 o                         
   8   8  11        694.14        704.86        69.58 o                         
   9   8  11        313.82        408.79        63.77 o                         
  10   8  11          2.29          0.21        60.43 o                         
 -11   9  11        219.15        235.78        68.60 o                         
 -10   9  11        233.30        257.70        58.85 o                         
  -9   9  11          1.55         10.39        44.58 o                         
  -8   9  11         46.41         30.26       108.47 o                         
  -7   9  11       1113.30       1123.55       109.12 o                         
  -6   9  11        341.29        404.43        51.17 o                         
  -5   9  11        178.58        172.65        41.18 o                         
  -4   9  11        532.29        578.95        65.25 o                         
  -3   9  11       3862.01       3130.67       176.89 o                         
  -2   9  11       3115.98       2995.50       139.32 o                         
  -1   9  11       1119.29       1160.55        57.01 o                         
   0   9  11         31.59         49.17        22.34 o                         
   1   9  11        744.75        747.26        43.14 o                         
   2   9  11       2260.25       2256.37        76.07 o                         
   3   9  11       1605.18       1561.83        63.15 o                         
   4   9  11        497.67        457.46        63.23 o                         
   5   9  11        629.18        672.89        47.61 o                         
   6   9  11        499.88        675.07        65.68 o                         
   7   9  11         72.42         62.38        46.53 o                         
   8   9  11         76.95        111.52        59.53 o                         
   9   9  11        157.63        247.21        69.82 o                         
  10   9  11         70.55        107.64        68.87 o                         
 -11  10  11        153.77        156.89        66.55 o                         
 -10  10  11        482.08        390.96        57.50 o                         
  -9  10  11       2674.14       2586.15       146.93 o                         
  -8  10  11       3499.47       3390.55       169.58 o                         
  -7  10  11       1630.74       1656.05       110.89 o                         
  -6  10  11        242.85        145.98        46.61 o                         
  -5  10  11       7498.57       7358.33       236.91 o                         
  -4  10  11       8957.58       8664.87       270.36 o                         
  -3  10  11       5580.25       4983.38       153.27 o                         
  -2  10  11        198.52        202.87        31.37 o                         
  -1  10  11       6078.98       6276.45       274.98 o                         
   0  10  11      26266.24      26293.86       640.18 o                         
   1  10  11       4857.86       4747.08       144.79 o                         
   2  10  11        626.33        638.71        50.80 o                         
   3  10  11      11253.42      10698.13       323.17 o                         
   4  10  11       8719.37       8643.42       236.89 o                         
   5  10  11       2251.48       2202.35        93.12 o                         
   6  10  11        222.67        290.78        65.43 o                         
   7  10  11       4000.84       4056.02       196.61 o                         
   8  10  11       2949.31       2677.93       263.65 o                         
   9  10  11        764.65        847.95       100.25 o                         
 -11  11  11        136.92         96.83        69.45 o                         
 -10  11  11        610.64        558.56       143.28 o                         
  -9  11  11        358.35        472.19        80.42 o                         
  -8  11  11          8.05          8.33        57.74 o                         
  -7  11  11       1368.96       1291.83       103.92 o                         
  -6  11  11       2028.34       2192.48       107.48 o                         
  -5  11  11        878.52        894.78        75.25 o                         
  -4  11  11        690.87        617.87        61.17 o                         
  -3  11  11       5743.31       5445.14       166.09 o                         
  -2  11  11       7090.01       4821.41       257.01 o                         
  -1  11  11        134.53        108.42        40.64 o                         
   0  11  11       1807.60       1627.31       100.85 o                         
   1  11  11       5605.77       5805.69       173.22 o                         
   2  11  11       4681.05       4491.23       141.29 o                         
   3  11  11       1246.25       1153.16        76.51 o                         
   4  11  11         40.13         84.80        41.71 o                         
   5  11  11       1539.53       1580.64        94.77 o                         
   6  11  11       2228.18       2142.96       137.59 o                         
   7  11  11        824.49        998.50       104.51 o                         
   8  11  11         33.41          6.94        62.90 o                         
   9  11  11        858.94        976.30       108.47 o                         
 -10  12  11        217.49        289.95       135.67 o                         
  -9  12  11        241.20        297.47        74.63 o                         
  -8  12  11        418.52        353.15        76.04 o                         
  -7  12  11          4.02        -20.74        53.74 o                         
  -6  12  11        285.29        271.76        68.46 o                         
  -5  12  11        918.01        842.13        72.40 o                         
  -4  12  11       1362.42       1325.79       130.11 o                         
  -3  12  11       1759.96       1713.94        83.99 o                         
  -2  12  11        205.65        245.92        35.41 o                         
  -1  12  11       1538.56       1510.98        72.09 o                         
   0  12  11       3006.84       3071.70       125.95 o                         
   1  12  11       1274.21       1158.63        87.64 o                         
   2  12  11        119.28         58.31        41.01 o                         
   3  12  11        831.45        755.97        67.59 o                         
   4  12  11       1239.25       1219.04        88.18 o                         
   5  12  11        258.47        266.44        56.86 o                         
   6  12  11          0.05         26.50        62.50 o                         
   7  12  11        147.46        265.71        77.36 o                         
   8  12  11        623.40        596.51       121.83 o                         
  -9  13  11        309.47        322.64       131.86 o                         
  -8  13  11        324.35        253.39        74.48 o                         
  -7  13  11       4333.71       4343.79       209.96 o                         
  -6  13  11       4892.94       4841.97       225.64 o                         
  -5  13  11       1833.37       1888.25       103.38 o                         
  -4  13  11        915.26        794.14        71.75 o                         
  -3  13  11       8739.07       8950.64       251.96 o                         
  -2  13  11      11501.88      11446.18       274.09 o                         
  -1  13  11       1613.52       1566.42        94.33 o                         
   0  13  11        214.30        257.56        67.77 o                         
   1  13  11       2580.87       2549.88       116.14 o                         
   2  13  11       4176.74       4106.63       205.71 o                         
   3  13  11       1803.35       1813.91       125.27 o                         
   4  13  11         40.75        -40.48        40.48 o                         
   5  13  11       2014.87       2064.66       113.86 o                         
   6  13  11       2239.44       2391.89       155.23 o                         
   7  13  11       1427.45       1374.79       124.97 o                         
   8  13  11          3.51        -65.08        65.08 o                         
  -9  14  11        455.87        211.60       154.45 o                         
  -8  14  11        949.71       1120.11       110.63 o                         
  -7  14  11        135.31        149.21        71.31 o                         
  -6  14  11        137.77        163.37        67.77 o                         
  -5  14  11       1139.46       1061.18       104.64 o                         
  -4  14  11       2000.35       2080.54       108.63 o                         
  -3  14  11       2176.77       2130.11        77.77 o                         
  -2  14  11          4.85        -10.57        31.38 o                         
  -1  14  11       1257.06       1265.69        70.78 o                         
   0  14  11       1767.39       1815.82        97.76 o                         
   1  14  11         33.15         52.64        43.44 o                         
   2  14  11          8.82         54.36        44.57 o                         
   3  14  11        517.59        574.30        67.76 o                         
   4  14  11        414.57        456.06        65.30 o                         
   5  14  11         70.25         89.85        69.07 o                         
   6  14  11        114.24         28.74        69.67 o                         
   7  14  11        591.04        619.46        98.42 o                         
  -8  15  11          8.67        -31.70        67.59 o                         
  -7  15  11        475.50        505.78        88.31 o                         
  -6  15  11        793.10        720.57        97.15 o                         
  -5  15  11        242.09        290.65        76.85 o                         
  -4  15  11        181.31        137.41        67.77 o                         
  -3  15  11       1568.01       1619.79        76.89 o                         
  -2  15  11        430.99        462.41        49.14 o                         
  -1  15  11         27.21         55.12        37.19 o                         
   0  15  11       1141.94       1205.48        84.11 o                         
   1  15  11        512.75        494.21        63.20 o                         
   2  15  11        854.78       1025.13        94.48 o                         
   3  15  11        186.69        190.71       101.01 o                         
   4  15  11          5.28         10.61        51.59 o                         
   5  15  11        319.06        174.45       138.74 o                         
   6  15  11        625.74        555.33        97.33 o                         
  -7  16  11        468.55        526.41        94.53 o                         
  -6  16  11         56.14         23.80        77.39 o                         
  -5  16  11       1334.33       1321.32       120.03 o                         
  -4  16  11       2304.23       2264.37       228.84 o                         
  -3  16  11        454.82        451.05        56.37 o                         
  -2  16  11        282.05        259.89        44.56 o                         
  -1  16  11       3178.55       3191.40       100.84 o                         
   0  16  11       5386.47       5265.17       194.09 o                         
   1  16  11       1262.14       1387.89        94.58 o                         
   2  16  11        385.02        346.07        96.48 o                         
   3  16  11       2557.52       2643.82       130.56 o                         
   4  16  11       3451.65       3552.58       156.55 o                         
   5  16  11       1209.33       1451.56       192.41 o                         
  -5  17  11        189.10         45.68        68.07 o                         
  -4  17  11         15.30         47.37        64.05 o                         
  -3  17  11         93.52        123.71        56.76 o                         
  -2  17  11        340.74        388.98        50.66 o                         
  -1  17  11        159.88        211.67        50.95 o                         
   0  17  11         32.93        -41.25        74.21 o                         
   1  17  11        416.06        556.43        73.91 o                         
   2  17  11       1562.45       1736.09       106.76 o                         
   3  17  11        203.81        136.41        59.02 o                         
  -3  18  11        560.07        568.51        80.61 o                         
  -2  18  11         55.00        119.06        58.79 o                         
  -1  18  11        395.73        319.88        67.98 o                         
   0  18  11       1100.97       1364.11       113.91 o                         
   1  18  11        663.81        770.14        81.14 o                         
 -13   0  12       1789.18       2114.03       178.41 o                         
 -12   0  12       1138.57       1252.42       135.02 o                         
 -11   0  12          8.81        -21.05        65.73 o                         
 -10   0  12       2737.71       2955.88       205.77 o                         
  -9   0  12       5998.52       6416.23       353.09 o                         
  -8   0  12       3800.09       3987.14       166.05 o                         
  -7   0  12          7.48         48.65        35.86 o                         
  -6   0  12       3933.89       4502.82       173.36 o                         
  -5   0  12      13553.43      14249.29       479.15 o                         
  -4   0  12       4071.63       3785.72       140.65 o                         
  -3   0  12        440.46        456.71        62.33 o                         
  -2   0  12      16322.26      16674.22       778.23 o                         
  -1   0  12      35151.59      34349.29      1562.13 o                         
   0   0  12      13192.06      13057.03       461.11 o                         
   1   0  12          5.97        -17.04        17.84 o                         
   2   0  12      37785.48      40691.43      1103.91 o                         
   3   0  12      47987.41      50184.09      1676.67 o                         
   4   0  12      13157.16      11518.79       421.48 o                         
   5   0  12        372.03        354.96        54.63 o                         
   6   0  12       8591.17       7832.99       424.49 o                         
   7   0  12       8463.98       7945.22       317.73 o                         
   8   0  12       2425.17       2315.38       303.80 o                         
   9   0  12        327.52        332.33        70.62 o                         
  10   0  12        237.95        183.10        86.94 o                         
  11   0  12        704.13        668.46       118.99 o                         
 -13   1  12         54.45        -53.43        66.86 o                         
 -12   1  12        152.19        209.21        61.69 o                         
 -11   1  12       1036.59       1014.61        87.71 o                         
 -10   1  12        929.84       1101.55        86.47 o                         
  -9   1  12         79.10         55.35        37.37 o                         
  -8   1  12        407.36        445.84        38.64 o                         
  -7   1  12       1630.31       1759.12        65.93 o                         
  -6   1  12        219.21        225.97        26.16 o                         
  -5   1  12        305.20        280.89        23.90 o                         
  -4   1  12       6393.92       6937.88       188.00 o                         
  -3   1  12       6200.02       6433.62       305.01 o                         
  -2   1  12       3303.21       3518.41       354.23 o                         
  -1   1  12       1680.40       1599.63        59.78 o                         
   0   1  12       3088.47       3040.11        71.51 o                         
   1   1  12       5963.72       5920.15       126.23 o                         
   2   1  12       4662.20       4469.95        99.92 o                         
   3   1  12         32.03         -2.11        13.14 o                         
   4   1  12       1997.81       1982.89        64.55 o                         
   5   1  12       8965.95       8057.68       220.44 o                         
   6   1  12       2897.46       2951.02       119.95 o                         
   7   1  12        314.89        346.67        65.22 o                         
   8   1  12         33.80         26.95        33.81 o                         
   9   1  12        354.41        399.82        51.60 o                         
  10   1  12        160.33        111.06        68.00 o                         
  11   1  12         35.46        144.89        59.65 o                         
 -13   2  12        332.09        226.49        89.85 o                         
 -12   2  12        108.69        107.49        56.55 o                         
 -11   2  12        591.01        504.76        69.53 o                         
 -10   2  12       1286.01       1470.11        99.39 o                         
  -9   2  12       1864.30       1820.05        85.73 o                         
  -8   2  12        412.22        476.48        52.85 o                         
  -7   2  12         12.75        -15.27        23.67 o                         
  -6   2  12       1528.00       1451.55        55.53 o                         
  -5   2  12      12281.64      12488.13       299.48 o                         
  -4   2  12      10821.86      10673.33       255.93 o                         
  -3   2  12       1644.24       1804.64        66.19 o                         
  -2   2  12       7031.44       7405.94       181.56 o                         
  -1   2  12      15216.83      15354.27       416.86 o                         
   0   2  12      11240.25      11392.40       246.73 o                         
   1   2  12        394.22        381.80        44.03 o                         
   2   2  12       4720.63       4492.74       100.69 o                         
   3   2  12       6415.54       6138.60       225.60 o                         
   4   2  12        690.85        754.24        51.86 o                         
   5   2  12       1235.25       1093.46        57.56 o                         
   6   2  12       1820.21       1851.41        79.12 o                         
   7   2  12       2866.10       2772.09       122.38 o                         
   8   2  12        467.16        526.59        52.82 o                         
   9   2  12        215.18        169.58        44.85 o                         
  10   2  12        659.41        661.71        70.51 o                         
  11   2  12        556.78        701.22       140.36 o                         
 -13   3  12         25.60          9.88        72.53 o                         
 -12   3  12       1563.03       1580.17       107.38 o                         
 -11   3  12       2386.06       2405.85       445.70 o                         
 -10   3  12       1054.13       1068.88        84.20 o                         
  -9   3  12        970.19        969.86        64.34 o                         
  -8   3  12       3852.50       4010.36       138.74 o                         
  -7   3  12      18656.53      18927.84       561.36 o                         
  -6   3  12       7536.02       7557.67       192.19 o                         
  -5   3  12       1002.15        973.86        80.31 o                         
  -4   3  12      12710.68      13014.73       310.57 o                         
  -3   3  12      34166.20      35684.89       945.35 o                         
  -2   3  12      15084.64      16001.99       379.80 o                         
  -1   3  12       1318.51       1291.10        40.38 o                         
   0   3  12      21192.47      22126.40       466.69 o                         
   1   3  12      17248.67      17057.00       337.88 o                         
   2   3  12      14067.33      13853.07       305.37 o                         
   3   3  12       2573.70       2478.43        85.44 o                         
   4   3  12       5159.71       4681.23       122.07 o                         
   5   3  12      17211.55      16126.93       409.70 o                         
   6   3  12       9203.36       8720.56       239.62 o                         
   7   3  12         19.07         31.04        32.54 o                         
   8   3  12       2450.29       2491.35       101.71 o                         
   9   3  12       6037.27       6065.04       189.07 o                         
  10   3  12       1636.82       1576.62        97.59 o                         
  11   3  12         26.27         12.32        57.35 o                         
 -13   4  12         39.40         34.48        76.25 o                         
 -12   4  12         87.16        133.83        55.06 o                         
 -11   4  12          2.19        -42.93        42.93 o                         
 -10   4  12        280.47        254.52        56.55 o                         
  -9   4  12       1833.71       1828.89        86.37 o                         
  -8   4  12       1079.00        977.63        71.95 o                         
  -7   4  12         35.28          1.08        29.43 o                         
  -6   4  12       1724.55       1712.05        64.63 o                         
  -5   4  12       5465.93       5444.17       144.23 o                         
  -4   4  12        322.55        307.10        27.25 o                         
  -3   4  12          8.14         19.14        16.35 o                         
  -2   4  12       1966.09       2039.16        79.31 o                         
  -1   4  12        794.25        686.20        30.61 o                         
   0   4  12        255.47        241.84        21.12 o                         
   1   4  12        368.67        411.95        30.69 o                         
   2   4  12        483.95        482.27        25.74 o                         
   3   4  12        350.68        351.12        39.38 o                         
   4   4  12         95.38         64.64        24.66 o                         
   5   4  12          0.53        -11.52        23.50 o                         
   6   4  12         34.10         40.77        31.62 o                         
   7   4  12       1600.04       1602.75        77.59 o                         
   8   4  12       1122.27        964.92        65.02 o                         
   9   4  12          0.44        -40.40        40.40 o                         
  10   4  12        524.32        517.82        67.14 o                         
  11   4  12        215.66        261.92        66.74 o                         
 -12   5  12        514.77        788.91       119.80 o                         
 -11   5  12       1776.05       1823.24       115.23 o                         
 -10   5  12       1107.18       1017.27        69.14 o                         
  -9   5  12         40.78         12.02        45.55 o                         
  -8   5  12       5778.34       5239.13       172.88 o                         
  -7   5  12       5597.87       5841.94       185.68 o                         
  -6   5  12       2464.19       2427.17        81.45 o                         
  -5   5  12        200.30        237.68        37.36 o                         
  -4   5  12       5671.03       5639.25       150.08 o                         
  -3   5  12      10793.89      10326.81       261.20 o                         
  -2   5  12       4023.59       3969.44       109.90 o                         
  -1   5  12          5.93         13.84        14.25 o                         
   0   5  12       2061.92       2007.25        72.02 o                         
   1   5  12       9444.63       9182.45       210.24 o                         
   2   5  12       5602.34       5523.59       122.99 o                         
   3   5  12        465.28        448.97        34.27 o                         
   4   5  12       3554.54       3519.42       100.11 o                         
   5   5  12       7182.26       7142.00       177.19 o                         
   6   5  12       1331.24       1285.27        67.52 o                         
   7   5  12        250.84        252.01        43.06 o                         
   8   5  12       1200.34       1207.19       104.92 o                         
   9   5  12       1529.64       1579.29       149.81 o                         
  10   5  12       1200.39       1336.84        93.82 o                         
  11   5  12          4.56         46.48        61.91 o                         
 -12   6  12        717.14        801.38       118.02 o                         
 -11   6  12        104.80         97.46        52.21 o                         
 -10   6  12       2252.12       2064.27        97.87 o                         
  -9   6  12       5451.16       5222.15       176.21 o                         
  -8   6  12       3086.78       3058.39       118.08 o                         
  -7   6  12       1028.46        941.85        61.93 o                         
  -6   6  12       9245.37       9227.50       286.64 o                         
  -5   6  12      20629.98      20862.29       495.85 o                         
  -4   6  12       7096.88       7351.15       190.62 o                         
  -3   6  12         79.09        133.40        27.03 o                         
  -2   6  12      16034.35      16067.66       387.84 o                         
  -1   6  12      32142.51      32461.33       957.65 o                         
   0   6  12      14014.47      13658.93       569.75 o                         
   1   6  12          0.51         16.18        17.50 o                         
   2   6  12       9028.02       9009.35       209.46 o                         
   3   6  12      13714.42      13375.55       304.11 o                         
   4   6  12       4825.97       4758.30       127.78 o                         
   5   6  12         49.87         40.56        27.83 o                         
   6   6  12       2363.89       2512.27        96.85 o                         
   7   6  12       5928.51       5566.90       172.10 o                         
   8   6  12       2370.91       2384.74       133.40 o                         
   9   6  12          6.85         20.75        44.51 o                         
  10   6  12        953.02        788.86        90.65 o                         
 -12   7  12         40.70         -6.64        67.51 o                         
 -11   7  12         66.53         53.77        56.74 o                         
 -10   7  12         24.99         68.35        40.89 o                         
  -9   7  12          5.34         56.17        38.76 o                         
  -8   7  12        257.90        284.73        65.62 o                         
  -7   7  12        436.11        467.93        49.56 o                         
  -6   7  12        270.91        279.55        42.08 o                         
  -5   7  12        164.46        227.94        44.38 o                         
  -4   7  12        390.50        393.66        43.22 o                         
  -3   7  12        995.81       1089.38        70.92 o                         
  -2   7  12       4617.32       4797.68       133.03 o                         
  -1   7  12       1928.53       2000.50       101.05 o                         
   0   7  12        265.32        230.91        29.43 o                         
   1   7  12       1561.45       1620.31        70.14 o                         
   2   7  12        409.05        328.19        66.81 o                         
   3   7  12         58.36         78.44        26.38 o                         
   4   7  12       1462.02       1483.77        61.19 o                         
   5   7  12        564.93        650.40        45.67 o                         
   6   7  12        272.93        296.34        44.86 o                         
   7   7  12         77.17         97.75        45.08 o                         
   8   7  12        482.49        460.90        75.41 o                         
   9   7  12        201.60        139.13        50.16 o                         
  10   7  12         97.29         44.33        59.54 o                         
 -12   8  12        172.39        140.20        79.65 o                         
 -11   8  12          6.12         87.21        50.20 o                         
 -10   8  12        778.07        689.54        65.52 o                         
  -9   8  12       2511.62       2407.05       159.69 o                         
  -8   8  12       1249.39       1209.59       149.95 o                         
  -7   8  12        291.28        282.67        56.73 o                         
  -6   8  12       2372.57       2367.40       125.65 o                         
  -5   8  12       5176.80       4748.35       233.98 o                         
  -4   8  12       2136.52       2124.36        92.52 o                         
  -3   8  12       1160.71       1131.50        59.46 o                         
  -2   8  12       7908.72       7968.61       188.81 o                         
  -1   8  12      11286.11      11372.27       288.48 o                         
   0   8  12       4654.98       4719.74       125.03 o                         
   1   8  12        821.36        688.90        41.10 o                         
   2   8  12      15105.93      14432.41       327.49 o                         
   3   8  12      12301.82      11442.04       437.12 o                         
   4   8  12       3913.57       3773.31       110.36 o                         
   5   8  12        319.98        388.93        40.51 o                         
   6   8  12       1893.51       1832.56        83.90 o                         
   7   8  12       4088.64       4137.36       161.68 o                         
   8   8  12       1559.66       1526.85        97.45 o                         
   9   8  12          3.73          1.53        48.35 o                         
  10   8  12        119.36         49.11        83.86 o                         
 -11   9  12       1332.56       1284.15       147.49 o                         
 -10   9  12       1125.02       1254.05        83.30 o                         
  -9   9  12          3.23         25.88        39.50 o                         
  -8   9  12        731.94        609.87        60.72 o                         
  -7   9  12       3812.27       3782.00       177.49 o                         
  -6   9  12       1841.52       1635.88       106.41 o                         
  -5   9  12          6.46         25.32        45.17 o                         
  -4   9  12       4817.55       4826.58       167.09 o                         
  -3   9  12      14513.26      13525.98       783.40 o                         
  -2   9  12       4516.69       4576.32       154.23 o                         
  -1   9  12         31.61         51.55        32.73 o                         
   0   9  12      16927.89      17052.37       526.87 o                         
   1   9  12      19122.21      19280.59       484.48 o                         
   2   9  12       4067.59       3945.18       161.79 o                         
   3   9  12        837.06        869.60        49.47 o                         
   4   9  12       6519.17       6304.26       163.71 o                         
   5   9  12       8517.91       7927.99       199.48 o                         
   6   9  12       3900.83       3742.94       151.19 o                         
   7   9  12         27.18         -8.08        54.98 o                         
   8   9  12        446.40        495.99        66.48 o                         
   9   9  12       1532.02       1536.84       157.85 o                         
 -11  10  12          5.34         47.60        73.18 o                         
 -10  10  12          0.91        -43.73        43.73 o                         
  -9  10  12         37.97         65.06        46.42 o                         
  -8  10  12         42.23        -41.17        51.27 o                         
  -7  10  12         52.60         12.27        65.24 o                         
  -6  10  12         27.39         11.33        50.38 o                         
  -5  10  12        491.60        468.31        68.86 o                         
  -4  10  12         52.42         82.36        42.79 o                         
  -3  10  12       1561.25       1583.97        75.75 o                         
  -2  10  12       2250.60       2222.61        84.47 o                         
  -1  10  12        175.71        243.84        36.16 o                         
   0  10  12        124.31         75.50        45.53 o                         
   1  10  12         57.20         57.27        31.98 o                         
   2  10  12        281.70        288.27        40.28 o                         
   3  10  12        157.81        165.09        37.84 o                         
   4  10  12        795.09        762.21        57.70 o                         
   5  10  12        352.11        361.53        47.96 o                         
   6  10  12         22.99        126.92        59.75 o                         
   7  10  12        144.08        234.10       138.10 o                         
   8  10  12        236.04        260.12        72.40 o                         
   9  10  12          6.10          7.08       143.12 o                         
 -10  11  12         68.71         97.06        65.65 o                         
  -9  11  12        445.41        352.00        76.96 o                         
  -8  11  12       2652.11       2806.06       156.90 o                         
  -7  11  12       3312.96       3308.87       198.48 o                         
  -6  11  12       1867.23       1947.25       124.68 o                         
  -5  11  12          5.28        -16.14        83.54 o                         
  -4  11  12       3346.51       3211.05       224.53 o                         
  -3  11  12       6698.97       6396.65       188.54 o                         
  -2  11  12       5372.47       4787.00       457.54 o                         
  -1  11  12         56.59          9.01        20.71 o                         
   0  11  12       2606.72       2554.74       137.17 o                         
   1  11  12       8022.21       8038.03       266.11 o                         
   2  11  12       4447.75       4444.28       141.61 o                         
   3  11  12         86.91        120.94        43.98 o                         
   4  11  12       2117.28       1694.27       164.21 o                         
   5  11  12       3064.84       3246.79       138.89 o                         
   6  11  12        614.60        608.43        86.47 o                         
   7  11  12         71.48         46.15        63.92 o                         
   8  11  12        749.80       1072.17       253.45 o                         
 -10  12  12       1330.13       1170.31       118.95 o                         
  -9  12  12       3049.17       2984.25       166.41 o                         
  -8  12  12       1863.52       1951.09       169.99 o                         
  -7  12  12        199.46        206.11        83.54 o                         
  -6  12  12       5251.30       5258.66       234.65 o                         
  -5  12  12       8554.19       7979.48       429.10 o                         
  -4  12  12       2787.15       2598.95       148.39 o                         
  -3  12  12        341.60        291.43        55.69 o                         
  -2  12  12       4106.89       3755.55       150.55 o
[truncated: 283,987 more chars]
